# Supplementary material for: Crystal structure of l-leucyl-l-isoleucine 2,2,2-tri­fluoro­ethanol monosolvate
Source: Acta Crystallogr E Crystallogr Commun. 2016 Apr 5;72(Pt 5):635–8. doi: 10.1107/S2056989016005302 (PMC4908515; doi:10.1107/S2056989016005302)
Supplement: Supplementary file 1 [file e-72-00635-sup1.cif]

##############################################################################
#                                                                            #
# This CIF contains the data in a paper accepted for publication in          #
# Acta Crystallographica Section E. It conforms to the requirements of       #
# Notes for Authors for Acta Crystallographica Section E, and has been       #
# peer reviewed under the auspices of the IUCr Commission on Journals.       #
#                                                                            #
# Full details of the Crystallographic Information File format               #
# are given in the paper "The Crystallographic Information File (CIF):       #
# a New Standard Archive File for Crystallography" by S. R. Hall, F. H.      #
# Allen and I. D. Brown [Acta Cryst. (1991), A47, 655-685].                  #
#                                                                            #
# The current version of the core CIF dictionary is obtainable from          #
# ftp://ftp.iucr.org/pub/cif_core.dic.                                       #
#                                                                            #
# Software is freely available for graphical display of the structure(s)     #
# in this CIF. For information consult the CIF software page                 #
# http://www.iucr.org/resources/cif/software.                                #
#                                                                            #
# This file may be used for bona fide research purposes within the           #
# scientific community so long as proper attribution is given to the journal # 
# article from which it was obtained.                                        #
#                                                                            #
##############################################################################
data_I
_audit_creation_method     SHELXL-2013
_journal_date_recd_electronic     2016-03-02
_journal_date_accepted     2016-03-29
_journal_name_full     'Acta Crystallographica, Section E'
_journal_year     2016
_journal_volume     72
_journal_issue      5
_journal_page_first     635
_journal_page_last     638
_journal_paper_category     GO
_journal_paper_doi     10.1107/S2056989016005302
_journal_coeditor_code     HB7570
_publ_contact_author_name     'Carl Henrik G\"orbitz'
_publ_contact_author_address
;
Department of Chemistry
University of Oslo
P.O.Box 1033 Blindern
N-0315 Oslo, Norway
;
_publ_contact_author_email     c.h.gorbitz@kjemi.uio.no
_publ_contact_author_fax     '+47 22 85 54 41'
_publ_contact_author_phone     '+47 22 85 54 60'
_publ_section_title
;
Crystal structure of <i>L</i>-leucyl-<i>L</i>-isoleucine 2,2,2-trifluoroethanol
monosolvate
;
loop_
    _publ_author_name
    _publ_author_address
    'G\"orbitz, Carl Henrik'
;  Department of Chemistry
 University of Oslo,
 PO Box 1033 Blindern
 N-0315 Oslo, Norway
;
_publ_section_synopsis
;
Unlike several other dipeptides with two hydrophobic residues,
<i>L</i>-Leu-<i>L</i>-Ile has not previously been obtained as an alcohol
solvate, forming instead two different hydrates. Formation of a co-crystal has
here been achieved by using a 2,2,2-trifluoroethanol solution. As expected,
the resulting structure is divided into hydrophilic and hydrophobic layers.
;
_database_code_depnum_ccdc_archive     'CCDC 1471080'
_chemical_name_systematic
;
<i>L</i>-Leucyl-<i>L</i>-isoleucine 2,2,2-trifluoroethanol
monosolvate
;
_chemical_name_common     ?
_chemical_formula_moiety     'C12 H24 N2 O3, C2 H3 F3 O'
_chemical_formula_sum     'C14 H27 F3 N2 O4'
_chemical_formula_iupac     'C12 H24 N2 O3, C2 H3 F3 O'
_chemical_formula_weight     344.37
_chemical_melting_point     ?
_shelx_space_group_comment
;
The symmetry employed for this shelxl refinement is uniquely defined
by the following loop, which should always be used as a source of
symmetry information in preference to the above space-group names.
They are only intended as comments.
;
_space_group_crystal_system     monoclinic
_space_group_name_H-M_alt     'P 21'
_space_group_name_Hall     'P 2yb'
loop_
    _space_group_symop_operation_xyz
    'x, y, z'
    '-x, y+1/2, -z'
_cell_length_a     10.947(3)
_cell_length_b     12.999(4)
_cell_length_c     12.440(4)
_cell_angle_alpha     90
_cell_angle_beta     101.833(4)
_cell_angle_gamma     90
_cell_volume     1732.6(9)
_cell_formula_units_Z     4
_cell_measurement_reflns_used     4820
_cell_measurement_theta_min     2.30
_cell_measurement_theta_max     24.98
_cell_measurement_temperature     120(2)
_exptl_crystal_description     plate
_exptl_crystal_colour     colorless
_exptl_crystal_size_max     0.77
_exptl_crystal_size_mid     0.43
_exptl_crystal_size_min     0.07
_exptl_crystal_density_diffrn     1.320
_exptl_crystal_F_000     736
_exptl_absorpt_coefficient_mu     0.116
_exptl_absorpt_correction_type     multi-scan
_exptl_absorpt_process_details
;
(SADABS; Bruker, 2014)
;
_exptl_absorpt_correction_T_min     0.643
_exptl_absorpt_correction_T_max     1.000
_diffrn_ambient_temperature     120(2)
_diffrn_radiation_type     MoK\a
_diffrn_radiation_wavelength     0.71073
_diffrn_radiation_source     'fine-focus sealed tube'
_diffrn_radiation_monochromator     graphite
_diffrn_measurement_device_type     'Bruker D8 Advance single crystal CCD'
_diffrn_measurement_method
                           'Sets of exposures each taken over 0.5\% \w rotation'
_diffrn_detector_area_resol_mean     8.3
_diffrn_reflns_number     10435
_diffrn_reflns_av_R_equivalents     0.0393
_diffrn_reflns_theta_min     1.672
_diffrn_reflns_theta_max     25.131
_diffrn_reflns_theta_full     25.242
_diffrn_measured_fraction_theta_max     0.987
_diffrn_measured_fraction_theta_full     0.974
_diffrn_reflns_limit_h_min     -13
_diffrn_reflns_limit_h_max     13
_diffrn_reflns_limit_k_min     -15
_diffrn_reflns_limit_k_max     12
_diffrn_reflns_limit_l_min     -14
_diffrn_reflns_limit_l_max     14
_refine_special_details
;
 One of the solvent molecules is disordered over two positions.
;
_reflns_number_total     5594
_reflns_number_gt     4796
_reflns_threshold_expression     'I > 2\s(I)'
_refine_ls_structure_factor_coef     Fsqd
_refine_ls_matrix_type     full
_refine_ls_R_factor_all     0.0516
_refine_ls_R_factor_gt     0.0408
_refine_ls_wR_factor_gt     0.0886
_refine_ls_wR_factor_ref     0.0947
_refine_ls_goodness_of_fit_ref     1.030
_refine_ls_restrained_S_all     1.028
_refine_ls_number_reflns     5594
_refine_ls_number_parameters     454
_refine_ls_number_restraints     39
_refine_ls_hydrogen_treatment     mixed
_refine_ls_weighting_scheme     calc
_refine_ls_weighting_details
;
 w=1/[\s^2^(Fo^2^)+(0.0401P)^2^+0.0691P]
 where P=(Fo^2^+2Fc^2^)/3
;
_atom_sites_solution_hydrogens     geom
_atom_sites_solution_primary     ?
_atom_sites_solution_secondary     ?
_refine_ls_shift/su_max     0.000
_refine_ls_shift/su_mean     0.000
_refine_diff_density_max     0.273
_refine_diff_density_min     -0.184
_refine_ls_extinction_method     none
_refine_ls_extinction_coef     .
loop_
    _atom_type_symbol
    _atom_type_description
    _atom_type_scat_dispersion_real
    _atom_type_scat_dispersion_imag
    _atom_type_scat_source
    'C' 'C' 0.0033 0.0016
                         'International Tables Vol C Tables 4.2.6.8 and 6.1.1.4'
    'H' 'H' 0.0000 0.0000
                         'International Tables Vol C Tables 4.2.6.8 and 6.1.1.4'
    'N' 'N' 0.0061 0.0033
                         'International Tables Vol C Tables 4.2.6.8 and 6.1.1.4'
    'O' 'O' 0.0106 0.0060
                         'International Tables Vol C Tables 4.2.6.8 and 6.1.1.4'
    'F' 'F' 0.0171 0.0103
                         'International Tables Vol C Tables 4.2.6.8 and 6.1.1.4'
_computing_data_collection
;
APEX2 (Bruker, 2014)
;
_computing_cell_refinement
;
SAINT-Plus (Bruker, 2014)
;
_computing_data_reduction
;
SAINT-Plus (Bruker, 2014)
;
_computing_structure_solution
;
SHELXT (Sheldrick, 2015a)
;
_computing_structure_refinement
;
SHELXT (Sheldrick, 2015a)
;
_computing_molecular_graphics
;
Mercury (Macrae <i>et al.</i>,  2008)
;
_computing_publication_material
;
SHELXL2014 (Sheldrick, 2015b)
;
loop_
    _atom_site_type_symbol
    _atom_site_label
    _atom_site_fract_x
    _atom_site_fract_y
    _atom_site_fract_z
    _atom_site_U_iso_or_equiv
    _atom_site_adp_type
    _atom_site_calc_flag
    _atom_site_occupancy
    _atom_site_disorder_assembly
    _atom_site_disorder_group
    O O1A 0.0423(2) 0.6609(2) 0.3719(2) 0.0280(6) Uani d 1 . .
    O O2A 0.0083(2) 0.3213(2) 0.4273(2) 0.0325(7) Uani d 1 . .
    O O3A -0.1629(2) 0.3989(2) 0.3414(2) 0.0305(7) Uani d 1 . .
    N N1A 0.2285(3) 0.7482(2) 0.5048(2) 0.0199(7) Uani d 1 . .
    H H1A 0.2165 0.7717 0.5708 0.030 Uiso calc 1 . .
    H H2A 0.1656 0.7711 0.4505 0.030 Uiso calc 1 . .
    H H3A 0.3028 0.7718 0.4929 0.030 Uiso calc 1 . .
    N N2A 0.1323(2) 0.5031(2) 0.3755(2) 0.0190(7) Uani d 1 . .
    H H4A 0.2002 0.4671 0.4009 0.023 Uiso calc 1 . .
    C C1A 0.2293(3) 0.6338(3) 0.5053(3) 0.0183(8) Uani d 1 . .
    H H11A 0.3123 0.6076 0.4960 0.022 Uiso calc 1 . .
    C C2A 0.1980(3) 0.5909(3) 0.6115(3) 0.0222(8) Uani d 1 . .
    H H21A 0.1192 0.6229 0.6220 0.027 Uiso calc 1 . .
    H H22A 0.1826 0.5161 0.6018 0.027 Uiso calc 1 . .
    C C3A 0.2968(3) 0.6072(3) 0.7160(3) 0.0225(8) Uani d 1 . .
    H H31A 0.3203 0.6816 0.7215 0.027 Uiso calc 1 . .
    C C4A 0.4133(3) 0.5437(3) 0.7136(3) 0.0307(10) Uani d 1 . .
    H H41A 0.4465 0.5625 0.6489 0.046 Uiso calc 1 . .
    H H42A 0.3919 0.4704 0.7103 0.046 Uiso calc 1 . .
    H H43A 0.4764 0.5573 0.7802 0.046 Uiso calc 1 . .
    C C5A 0.2433(4) 0.5779(4) 0.8157(3) 0.0376(11) Uani d 1 . .
    H H51A 0.1661 0.6164 0.8144 0.056 Uiso calc 1 . .
    H H52A 0.3040 0.5945 0.8830 0.056 Uiso calc 1 . .
    H H53A 0.2255 0.5040 0.8138 0.056 Uiso calc 1 . .
    C C6A 0.1269(3) 0.5994(3) 0.4086(3) 0.0192(8) Uani d 1 . .
    C C7A 0.0299(3) 0.4538(3) 0.2983(3) 0.0180(8) Uani d 1 . .
    H H71A -0.0258 0.5090 0.2592 0.022 Uiso calc 1 . .
    C C8A 0.0799(3) 0.3913(3) 0.2128(3) 0.0207(8) Uani d 1 . .
    H H81A 0.1408 0.3403 0.2533 0.025 Uiso calc 1 . .
    C C9A 0.1501(3) 0.4587(3) 0.1444(3) 0.0270(9) Uani d 1 . .
    H H91A 0.2233 0.4895 0.1941 0.032 Uiso calc 1 . .
    H H92A 0.1820 0.4141 0.0918 0.032 Uiso calc 1 . .
    C C10A 0.0738(4) 0.5449(4) 0.0804(3) 0.0442(12) Uani d 1 . .
    H H12A 0.1226 0.5782 0.0324 0.066 Uiso calc 1 . .
    H H13A 0.0525 0.5957 0.1319 0.066 Uiso calc 1 . .
    H H14A -0.0030 0.5165 0.0358 0.066 Uiso calc 1 . .
    C C11A -0.0252(3) 0.3306(4) 0.1401(3) 0.0350(10) Uani d 1 . .
    H H15A -0.0647 0.2854 0.1861 0.052 Uiso calc 1 . .
    H H16A 0.0093 0.2890 0.0877 0.052 Uiso calc 1 . .
    H H17A -0.0873 0.3785 0.1000 0.052 Uiso calc 1 . .
    C C12A -0.0472(3) 0.3866(3) 0.3615(3) 0.0215(8) Uani d 1 . .
    O O1B 0.5502(2) 0.6220(2) 0.50128(19) 0.0238(6) Uani d 1 . .
    O O2B 0.5573(2) 0.3479(2) 0.52421(19) 0.0215(6) Uani d 1 . .
    O O3B 0.3600(2) 0.3917(2) 0.45792(19) 0.0216(6) Uani d 1 . .
    N N1B 0.7727(3) 0.7368(2) 0.4733(2) 0.0226(7) Uani d 1 . .
    H H1B 0.8461 0.7665 0.5066 0.034 Uiso calc 1 . .
    H H2B 0.7080 0.7715 0.4921 0.034 Uiso calc 1 . .
    H H3B 0.7655 0.7392 0.3991 0.034 Uiso calc 1 . .
    N N2B 0.6296(2) 0.5066(2) 0.3983(2) 0.0192(7) Uani d 1 . .
    H H4B 0.6958 0.4877 0.3732 0.023 Uiso calc 1 . .
    C C1B 0.7706(3) 0.6274(3) 0.5093(3) 0.0193(8) Uani d 1 . .
    H H11B 0.8320 0.5861 0.4779 0.023 Uiso calc 1 . .
    C C2B 0.8047(3) 0.6239(3) 0.6345(3) 0.0227(8) Uani d 1 . .
    H H21B 0.8894 0.6530 0.6585 0.027 Uiso calc 1 . .
    H H22B 0.7462 0.6691 0.6636 0.027 Uiso calc 1 . .
    C C3B 0.8024(3) 0.5183(3) 0.6864(3) 0.0248(9) Uani d 1 . .
    H H31B 0.7208 0.4848 0.6546 0.030 Uiso calc 1 . .
    C C4B 0.8116(4) 0.5314(4) 0.8093(3) 0.0371(11) Uani d 1 . .
    H H41B 0.8115 0.4636 0.8438 0.056 Uiso calc 1 . .
    H H42B 0.7401 0.5715 0.8221 0.056 Uiso calc 1 . .
    H H43B 0.8891 0.5676 0.8411 0.056 Uiso calc 1 . .
    C C5B 0.9073(4) 0.4492(3) 0.6641(3) 0.0343(10) Uani d 1 . .
    H H51B 0.9013 0.3815 0.6974 0.052 Uiso calc 1 . .
    H H52B 0.9881 0.4804 0.6960 0.052 Uiso calc 1 . .
    H H53B 0.8997 0.4414 0.5847 0.052 Uiso calc 1 . .
    C C6B 0.6391(3) 0.5850(3) 0.4685(3) 0.0189(8) Uani d 1 . .
    C C7B 0.5130(3) 0.4513(3) 0.3620(3) 0.0184(8) Uani d 1 . .
    H H71B 0.4463 0.5021 0.3316 0.022 Uiso calc 1 . .
    C C8B 0.5294(3) 0.3774(3) 0.2694(3) 0.0197(8) Uani d 1 . .
    H H81B 0.6128 0.3439 0.2930 0.024 Uiso calc 1 . .
    C C9B 0.5323(3) 0.4366(3) 0.1635(3) 0.0261(9) Uani d 1 . .
    H H91B 0.4456 0.4501 0.1243 0.031 Uiso calc 1 . .
    H H92B 0.5735 0.5038 0.1826 0.031 Uiso calc 1 . .
    C C10B 0.6011(4) 0.3791(4) 0.0867(3) 0.0393(11) Uani d 1 . .
    H H12B 0.5968 0.4190 0.0192 0.059 Uiso calc 1 . .
    H H13B 0.5620 0.3118 0.0685 0.059 Uiso calc 1 . .
    H H14B 0.6886 0.3696 0.1231 0.059 Uiso calc 1 . .
    C C11B 0.4328(3) 0.2917(3) 0.2499(3) 0.0249(9) Uani d 1 . .
    H H15B 0.4419 0.2489 0.3159 0.037 Uiso calc 1 . .
    H H16B 0.4453 0.2493 0.1879 0.037 Uiso calc 1 . .
    H H17B 0.3489 0.3217 0.2332 0.037 Uiso calc 1 . .
    C C12B 0.4741(3) 0.3938(3) 0.4562(3) 0.0175(8) Uani d 1 . .
    O O1C 0.5265(2) 0.7674(2) 0.3049(2) 0.0299(7) Uani d 1 . .
    H H1C 0.501(4) 0.784(3) 0.364(3) 0.045 Uiso d 1 . .
    F F1C 0.2472(2) 0.77562(19) 0.09991(19) 0.0419(6) Uani d 1 . .
    F F2C 0.3722(2) 0.64892(18) 0.1427(2) 0.0478(7) Uani d 1 . .
    F F3C 0.2751(2) 0.7092(2) 0.26117(19) 0.0454(7) Uani d 1 . .
    C C1C 0.4374(3) 0.8097(3) 0.2199(3) 0.0257(9) Uani d 1 . .
    H H11C 0.4774 0.8281 0.1580 0.031 Uiso calc 1 . .
    H H12C 0.4032 0.8734 0.2459 0.031 Uiso calc 1 . .
    C C2C 0.3341(3) 0.7359(3) 0.1812(3) 0.0285(9) Uani d 1 . .
    O O1D 0.8241(3) 0.7359(3) 0.2588(3) 0.0329(10) Uani d 0.825(5) A 1
    H H1D 0.897(4) 0.710(4) 0.279(4) 0.049 Uiso d 0.825(5) A 1
    F F1D 0.6835(3) 0.8066(3) 0.0612(3) 0.0441(9) Uani d 0.825(5) A 1
    F F2D 0.8335(3) 0.7120(3) 0.0332(3) 0.0576(12) Uani d 0.825(5) A 1
    F F3D 0.6481(3) 0.6516(3) 0.0016(2) 0.0572(12) Uani d 0.825(5) A 1
    C C1D 0.7461(4) 0.6710(4) 0.1859(3) 0.0280(13) Uani d 0.825(5) A 1
    H H11D 0.6640 0.6662 0.2072 0.034 Uiso calc 0.825(5) A 1
    H H12D 0.7829 0.6012 0.1901 0.034 Uiso calc 0.825(5) A 1
    C C2D 0.7286(4) 0.7099(4) 0.0713(3) 0.0353(14) Uani d 0.825(5) A 1
    O O11D 0.8098(19) 0.6853(16) 0.2667(12) 0.0329(10) Uani d 0.175(5) A 2
    H H11E 0.8867 0.6965 0.2746 0.049 Uiso calc 0.175(5) A 2
    F F11D 0.7114(17) 0.8328(14) 0.1014(19) 0.090(11) Uiso d 0.175(5) A 2
    F F12D 0.8965(12) 0.7813(13) 0.1012(14) 0.077(6) Uiso d 0.175(5) A 2
    F F13D 0.7446(19) 0.7253(17) -0.0213(10) 0.116(10) Uiso d 0.175(5) A 2
    C C11D 0.760(2) 0.6624(12) 0.1569(13) 0.0280(13) Uani d 0.175(5) A 2
    H H13D 0.6694 0.6480 0.1477 0.034 Uiso calc 0.175(5) A 2
    H H14D 0.8006 0.6000 0.1351 0.034 Uiso calc 0.175(5) A 2
    C C12D 0.7788(13) 0.7499(11) 0.0850(10) 0.038(8) Uiso d 0.175(5) A 2
loop_
    _atom_site_aniso_label
    _atom_site_aniso_U_11
    _atom_site_aniso_U_22
    _atom_site_aniso_U_33
    _atom_site_aniso_U_12
    _atom_site_aniso_U_13
    _atom_site_aniso_U_23
    O1A 0.0237(14) 0.0214(16) 0.0342(15) 0.0061(12) -0.0051(11) -0.0037(12)
    O2A 0.0238(13) 0.0317(17) 0.0442(17) 0.0035(13) 0.0125(12) 0.0137(15)
    O3A 0.0144(13) 0.0460(19) 0.0315(15) 0.0020(12) 0.0056(11) -0.0025(14)
    N1A 0.0179(15) 0.0213(19) 0.0198(15) -0.0020(13) 0.0025(12) -0.0007(13)
    N2A 0.0143(14) 0.0186(19) 0.0224(16) 0.0012(12) -0.0003(12) -0.0011(14)
    C1A 0.0182(17) 0.014(2) 0.0214(19) 0.0003(14) 0.0022(14) -0.0015(15)
    C2A 0.0227(18) 0.021(2) 0.023(2) -0.0005(16) 0.0049(15) 0.0016(17)
    C3A 0.030(2) 0.017(2) 0.0181(18) -0.0010(16) 0.0003(15) -0.0002(16)
    C4A 0.026(2) 0.040(3) 0.024(2) 0.0019(19) 0.0003(16) 0.0031(19)
    C5A 0.042(2) 0.046(3) 0.025(2) 0.008(2) 0.0083(19) 0.003(2)
    C6A 0.0159(17) 0.020(2) 0.0212(19) -0.0007(15) 0.0033(14) -0.0014(16)
    C7A 0.0162(16) 0.018(2) 0.0188(18) -0.0002(15) 0.0007(13) 0.0008(15)
    C8A 0.0222(17) 0.021(2) 0.0206(19) 0.0013(16) 0.0073(14) -0.0026(17)
    C9A 0.0266(19) 0.032(3) 0.023(2) -0.0011(17) 0.0055(15) -0.0006(18)
    C10A 0.037(2) 0.058(3) 0.034(3) -0.003(2) 0.000(2) 0.018(2)
    C11A 0.031(2) 0.038(3) 0.038(2) -0.0091(19) 0.0136(19) -0.014(2)
    C12A 0.0215(19) 0.022(2) 0.0221(19) 0.0014(17) 0.0079(14) -0.0087(18)
    O1B 0.0221(13) 0.0259(16) 0.0240(14) 0.0017(11) 0.0064(11) -0.0043(12)
    O2B 0.0196(12) 0.0230(16) 0.0219(13) 0.0017(10) 0.0044(11) 0.0019(11)
    O3B 0.0152(12) 0.0232(15) 0.0265(13) 0.0016(11) 0.0048(10) 0.0023(12)
    N1B 0.0214(15) 0.0222(19) 0.0251(17) -0.0002(13) 0.0070(13) -0.0002(14)
    N2B 0.0169(14) 0.0201(18) 0.0213(16) 0.0002(12) 0.0060(12) -0.0024(14)
    C1B 0.0221(18) 0.014(2) 0.0229(19) -0.0009(15) 0.0075(15) -0.0016(16)
    C2B 0.0206(18) 0.023(2) 0.0233(19) -0.0019(15) 0.0026(15) -0.0022(17)
    C3B 0.0213(18) 0.029(2) 0.022(2) -0.0048(16) 0.0010(15) 0.0006(17)
    C4B 0.042(2) 0.040(3) 0.027(2) -0.006(2) 0.0026(19) 0.001(2)
    C5B 0.040(2) 0.025(3) 0.037(2) 0.000(2) 0.0062(18) 0.003(2)
    C6B 0.0189(17) 0.020(2) 0.0174(18) 0.0003(15) 0.0037(14) 0.0050(16)
    C7B 0.0146(16) 0.019(2) 0.0211(19) 0.0007(15) 0.0010(14) 0.0012(16)
    C8B 0.0165(17) 0.022(2) 0.0202(19) -0.0003(15) 0.0024(14) -0.0034(16)
    C9B 0.029(2) 0.029(2) 0.0203(19) -0.0030(18) 0.0060(16) 0.0003(17)
    C10B 0.038(2) 0.059(3) 0.024(2) -0.004(2) 0.0127(17) -0.005(2)
    C11B 0.0212(18) 0.028(3) 0.024(2) -0.0013(17) 0.0014(15) -0.0021(17)
    C12B 0.0185(18) 0.013(2) 0.0196(18) 0.0022(15) 0.0011(14) -0.0045(16)
    O1C 0.0289(14) 0.0399(19) 0.0208(14) 0.0083(13) 0.0045(11) 0.0017(13)
    F1C 0.0378(13) 0.0410(17) 0.0400(14) -0.0028(12) -0.0079(11) 0.0016(12)
    F2C 0.0526(15) 0.0330(17) 0.0551(16) 0.0018(12) 0.0048(12) -0.0159(13)
    F3C 0.0418(14) 0.0557(19) 0.0410(15) -0.0157(12) 0.0140(12) 0.0048(13)
    C1C 0.028(2) 0.026(2) 0.022(2) 0.0010(17) 0.0035(16) 0.0003(17)
    C2C 0.035(2) 0.026(3) 0.024(2) 0.0008(18) 0.0042(18) 0.0010(18)
    O1D 0.0277(17) 0.039(3) 0.0311(17) 0.003(2) 0.0032(14) 0.004(2)
    F1D 0.054(2) 0.041(2) 0.035(2) 0.0164(17) 0.0036(17) 0.0132(18)
    F2D 0.055(2) 0.084(3) 0.044(2) 0.0129(19) 0.0334(17) 0.0123(19)
    F3D 0.073(2) 0.062(3) 0.0291(17) -0.0009(19) -0.0069(16) -0.0075(16)
    C1D 0.026(2) 0.039(3) 0.020(3) 0.007(2) 0.007(2) 0.002(2)
    C2D 0.034(3) 0.045(4) 0.028(3) 0.007(3) 0.007(2) 0.003(3)
    O11D 0.0277(17) 0.039(3) 0.0311(17) 0.003(2) 0.0032(14) 0.004(2)
    C11D 0.026(2) 0.039(3) 0.020(3) 0.007(2) 0.007(2) 0.002(2)
_geom_special_details
;
 All esds (except the esd in the dihedral angle between two l.s. planes)
 are estimated using the full covariance matrix.  The cell esds are taken
 into account individually in the estimation of esds in distances, angles
 and torsion angles; correlations between esds in cell parameters are only
 used when they are defined by crystal symmetry.  An approximate (isotropic)
 treatment of cell esds is used for estimating esds involving l.s. planes.
;
loop_
    _geom_bond_atom_site_label_1
    _geom_bond_atom_site_label_2
    _geom_bond_site_symmetry_2
    _geom_bond_distance
    _geom_bond_publ_flag
    O1A C6A . 1.238(4) ?
    O2A C12A . 1.247(5) ?
    O3A C12A . 1.251(4) ?
    N1A C1A . 1.488(5) ?
    N1A H1A . 0.9100 ?
    N1A H2A . 0.9100 ?
    N1A H3A . 0.9100 ?
    N2A C6A . 1.323(5) ?
    N2A C7A . 1.466(4) ?
    N2A H4A . 0.8800 ?
    C1A C6A . 1.533(5) ?
    C1A C2A . 1.536(5) ?
    C1A H11A . 1.0000 ?
    C2A C3A . 1.525(5) ?
    C2A H21A . 0.9900 ?
    C2A H22A . 0.9900 ?
    C3A C4A . 1.525(5) ?
    C3A C5A . 1.525(5) ?
    C3A H31A . 1.0000 ?
    C4A H41A . 0.9800 ?
    C4A H42A . 0.9800 ?
    C4A H43A . 0.9800 ?
    C5A H51A . 0.9800 ?
    C5A H52A . 0.9800 ?
    C5A H53A . 0.9800 ?
    C7A C8A . 1.526(5) ?
    C7A C12A . 1.538(5) ?
    C7A H71A . 1.0000 ?
    C8A C11A . 1.528(5) ?
    C8A C9A . 1.534(5) ?
    C8A H81A . 1.0000 ?
    C9A C10A . 1.522(6) ?
    C9A H91A . 0.9900 ?
    C9A H92A . 0.9900 ?
    C10A H12A . 0.9800 ?
    C10A H13A . 0.9800 ?
    C10A H14A . 0.9800 ?
    C11A H15A . 0.9800 ?
    C11A H16A . 0.9800 ?
    C11A H17A . 0.9800 ?
    O1B C6B . 1.228(4) ?
    O2B C12B . 1.259(4) ?
    O3B C12B . 1.254(4) ?
    N1B C1B . 1.493(5) ?
    N1B H1B . 0.9100 ?
    N1B H2B . 0.9100 ?
    N1B H3B . 0.9100 ?
    N2B C6B . 1.333(5) ?
    N2B C7B . 1.453(4) ?
    N2B H4B . 0.8800 ?
    C1B C2B . 1.526(5) ?
    C1B C6B . 1.528(5) ?
    C1B H11B . 1.0000 ?
    C2B C3B . 1.519(5) ?
    C2B H21B . 0.9900 ?
    C2B H22B . 0.9900 ?
    C3B C4B . 1.520(5) ?
    C3B C5B . 1.526(5) ?
    C3B H31B . 1.0000 ?
    C4B H41B . 0.9800 ?
    C4B H42B . 0.9800 ?
    C4B H43B . 0.9800 ?
    C5B H51B . 0.9800 ?
    C5B H52B . 0.9800 ?
    C5B H53B . 0.9800 ?
    C7B C12B . 1.523(5) ?
    C7B C8B . 1.538(5) ?
    C7B H71B . 1.0000 ?
    C8B C11B . 1.521(5) ?
    C8B C9B . 1.532(5) ?
    C8B H81B . 1.0000 ?
    C9B C10B . 1.527(5) ?
    C9B H91B . 0.9900 ?
    C9B H92B . 0.9900 ?
    C10B H12B . 0.9800 ?
    C10B H13B . 0.9800 ?
    C10B H14B . 0.9800 ?
    C11B H15B . 0.9800 ?
    C11B H16B . 0.9800 ?
    C11B H17B . 0.9800 ?
    O1C C1C . 1.396(4) ?
    O1C H1C . 0.86(3) ?
    F1C C2C . 1.342(4) ?
    F2C C2C . 1.328(4) ?
    F3C C2C . 1.338(4) ?
    C1C C2C . 1.486(5) ?
    C1C H11C . 0.9900 ?
    C1C H12C . 0.9900 ?
    O1D C1D . 1.394(4) ?
    O1D H1D . 0.86(3) ?
    F1D C2D . 1.347(4) ?
    F2D C2D . 1.329(4) ?
    F3D C2D . 1.338(5) ?
    C1D C2D . 1.487(5) ?
    C1D H11D . 0.9900 ?
    C1D H12D . 0.9900 ?
    O11D C11D . 1.396(6) ?
    O11D H11E . 0.8400 ?
    F11D C12D . 1.345(6) ?
    F12D C12D . 1.327(6) ?
    F13D C12D . 1.337(6) ?
    C11D C12D . 1.488(6) ?
    C11D H13D . 0.9900 ?
    C11D H14D . 0.9900 ?
loop_
    _geom_angle_atom_site_label_1
    _geom_angle_atom_site_label_2
    _geom_angle_atom_site_label_3
    _geom_angle_site_symmetry_1
    _geom_angle_site_symmetry_3
    _geom_angle
    _geom_angle_publ_flag
    C1A N1A H1A . . 109.5 ?
    C1A N1A H2A . . 109.5 ?
    H1A N1A H2A . . 109.5 ?
    C1A N1A H3A . . 109.5 ?
    H1A N1A H3A . . 109.5 ?
    H2A N1A H3A . . 109.5 ?
    C6A N2A C7A . . 122.7(3) ?
    C6A N2A H4A . . 118.7 ?
    C7A N2A H4A . . 118.7 ?
    N1A C1A C6A . . 106.6(3) ?
    N1A C1A C2A . . 111.4(3) ?
    C6A C1A C2A . . 108.2(3) ?
    N1A C1A H11A . . 110.2 ?
    C6A C1A H11A . . 110.2 ?
    C2A C1A H11A . . 110.2 ?
    C3A C2A C1A . . 116.0(3) ?
    C3A C2A H21A . . 108.3 ?
    C1A C2A H21A . . 108.3 ?
    C3A C2A H22A . . 108.3 ?
    C1A C2A H22A . . 108.3 ?
    H21A C2A H22A . . 107.4 ?
    C4A C3A C5A . . 110.0(3) ?
    C4A C3A C2A . . 111.0(3) ?
    C5A C3A C2A . . 109.6(3) ?
    C4A C3A H31A . . 108.7 ?
    C5A C3A H31A . . 108.7 ?
    C2A C3A H31A . . 108.7 ?
    C3A C4A H41A . . 109.5 ?
    C3A C4A H42A . . 109.5 ?
    H41A C4A H42A . . 109.5 ?
    C3A C4A H43A . . 109.5 ?
    H41A C4A H43A . . 109.5 ?
    H42A C4A H43A . . 109.5 ?
    C3A C5A H51A . . 109.5 ?
    C3A C5A H52A . . 109.5 ?
    H51A C5A H52A . . 109.5 ?
    C3A C5A H53A . . 109.5 ?
    H51A C5A H53A . . 109.5 ?
    H52A C5A H53A . . 109.5 ?
    O1A C6A N2A . . 125.0(3) ?
    O1A C6A C1A . . 118.2(3) ?
    N2A C6A C1A . . 116.6(3) ?
    N2A C7A C8A . . 110.7(3) ?
    N2A C7A C12A . . 109.8(3) ?
    C8A C7A C12A . . 111.5(3) ?
    N2A C7A H71A . . 108.3 ?
    C8A C7A H71A . . 108.3 ?
    C12A C7A H71A . . 108.3 ?
    C7A C8A C11A . . 110.7(3) ?
    C7A C8A C9A . . 112.0(3) ?
    C11A C8A C9A . . 111.6(3) ?
    C7A C8A H81A . . 107.4 ?
    C11A C8A H81A . . 107.4 ?
    C9A C8A H81A . . 107.4 ?
    C10A C9A C8A . . 115.3(3) ?
    C10A C9A H91A . . 108.5 ?
    C8A C9A H91A . . 108.5 ?
    C10A C9A H92A . . 108.5 ?
    C8A C9A H92A . . 108.5 ?
    H91A C9A H92A . . 107.5 ?
    C9A C10A H12A . . 109.5 ?
    C9A C10A H13A . . 109.5 ?
    H12A C10A H13A . . 109.5 ?
    C9A C10A H14A . . 109.5 ?
    H12A C10A H14A . . 109.5 ?
    H13A C10A H14A . . 109.5 ?
    C8A C11A H15A . . 109.5 ?
    C8A C11A H16A . . 109.5 ?
    H15A C11A H16A . . 109.5 ?
    C8A C11A H17A . . 109.5 ?
    H15A C11A H17A . . 109.5 ?
    H16A C11A H17A . . 109.5 ?
    O2A C12A O3A . . 123.8(3) ?
    O2A C12A C7A . . 118.6(3) ?
    O3A C12A C7A . . 117.6(3) ?
    C1B N1B H1B . . 109.5 ?
    C1B N1B H2B . . 109.5 ?
    H1B N1B H2B . . 109.5 ?
    C1B N1B H3B . . 109.5 ?
    H1B N1B H3B . . 109.5 ?
    H2B N1B H3B . . 109.5 ?
    C6B N2B C7B . . 121.8(3) ?
    C6B N2B H4B . . 119.1 ?
    C7B N2B H4B . . 119.1 ?
    N1B C1B C2B . . 108.6(3) ?
    N1B C1B C6B . . 108.4(3) ?
    C2B C1B C6B . . 110.2(3) ?
    N1B C1B H11B . . 109.9 ?
    C2B C1B H11B . . 109.9 ?
    C6B C1B H11B . . 109.9 ?
    C3B C2B C1B . . 116.0(3) ?
    C3B C2B H21B . . 108.3 ?
    C1B C2B H21B . . 108.3 ?
    C3B C2B H22B . . 108.3 ?
    C1B C2B H22B . . 108.3 ?
    H21B C2B H22B . . 107.4 ?
    C2B C3B C4B . . 108.8(3) ?
    C2B C3B C5B . . 112.1(3) ?
    C4B C3B C5B . . 110.6(3) ?
    C2B C3B H31B . . 108.4 ?
    C4B C3B H31B . . 108.4 ?
    C5B C3B H31B . . 108.4 ?
    C3B C4B H41B . . 109.5 ?
    C3B C4B H42B . . 109.5 ?
    H41B C4B H42B . . 109.5 ?
    C3B C4B H43B . . 109.5 ?
    H41B C4B H43B . . 109.5 ?
    H42B C4B H43B . . 109.5 ?
    C3B C5B H51B . . 109.5 ?
    C3B C5B H52B . . 109.5 ?
    H51B C5B H52B . . 109.5 ?
    C3B C5B H53B . . 109.5 ?
    H51B C5B H53B . . 109.5 ?
    H52B C5B H53B . . 109.5 ?
    O1B C6B N2B . . 123.9(3) ?
    O1B C6B C1B . . 120.3(3) ?
    N2B C6B C1B . . 115.8(3) ?
    N2B C7B C12B . . 111.7(3) ?
    N2B C7B C8B . . 108.2(3) ?
    C12B C7B C8B . . 111.3(3) ?
    N2B C7B H71B . . 108.5 ?
    C12B C7B H71B . . 108.5 ?
    C8B C7B H71B . . 108.5 ?
    C11B C8B C9B . . 111.5(3) ?
    C11B C8B C7B . . 113.2(3) ?
    C9B C8B C7B . . 110.9(3) ?
    C11B C8B H81B . . 107.0 ?
    C9B C8B H81B . . 107.0 ?
    C7B C8B H81B . . 107.0 ?
    C10B C9B C8B . . 113.1(3) ?
    C10B C9B H91B . . 109.0 ?
    C8B C9B H91B . . 109.0 ?
    C10B C9B H92B . . 109.0 ?
    C8B C9B H92B . . 109.0 ?
    H91B C9B H92B . . 107.8 ?
    C9B C10B H12B . . 109.5 ?
    C9B C10B H13B . . 109.5 ?
    H12B C10B H13B . . 109.5 ?
    C9B C10B H14B . . 109.5 ?
    H12B C10B H14B . . 109.5 ?
    H13B C10B H14B . . 109.5 ?
    C8B C11B H15B . . 109.5 ?
    C8B C11B H16B . . 109.5 ?
    H15B C11B H16B . . 109.5 ?
    C8B C11B H17B . . 109.5 ?
    H15B C11B H17B . . 109.5 ?
    H16B C11B H17B . . 109.5 ?
    O3B C12B O2B . . 124.3(3) ?
    O3B C12B C7B . . 117.4(3) ?
    O2B C12B C7B . . 118.2(3) ?
    C1C O1C H1C . . 104(3) ?
    O1C C1C C2C . . 111.0(3) ?
    O1C C1C H11C . . 109.4 ?
    C2C C1C H11C . . 109.4 ?
    O1C C1C H12C . . 109.4 ?
    C2C C1C H12C . . 109.4 ?
    H11C C1C H12C . . 108.0 ?
    F2C C2C F3C . . 106.4(3) ?
    F2C C2C F1C . . 106.4(3) ?
    F3C C2C F1C . . 106.5(3) ?
    F2C C2C C1C . . 113.1(3) ?
    F3C C2C C1C . . 112.2(3) ?
    F1C C2C C1C . . 111.7(3) ?
    C1D O1D H1D . . 111(4) ?
    O1D C1D C2D . . 111.0(4) ?
    O1D C1D H11D . . 109.4 ?
    C2D C1D H11D . . 109.4 ?
    O1D C1D H12D . . 109.4 ?
    C2D C1D H12D . . 109.4 ?
    H11D C1D H12D . . 108.0 ?
    F2D C2D F3D . . 106.4(3) ?
    F2D C2D F1D . . 106.0(4) ?
    F3D C2D F1D . . 106.7(4) ?
    F2D C2D C1D . . 113.4(4) ?
    F3D C2D C1D . . 111.5(4) ?
    F1D C2D C1D . . 112.3(3) ?
    C11D O11D H11E . . 109.5 ?
    O11D C11D C12D . . 110.5(7) ?
    O11D C11D H13D . . 109.6 ?
    C12D C11D H13D . . 109.6 ?
    O11D C11D H14D . . 109.6 ?
    C12D C11D H14D . . 109.6 ?
    H13D C11D H14D . . 108.1 ?
    F12D C12D F13D . . 106.9(7) ?
    F12D C12D F11D . . 106.0(7) ?
    F13D C12D F11D . . 106.8(7) ?
    F12D C12D C11D . . 113.3(6) ?
    F13D C12D C11D . . 111.5(7) ?
    F11D C12D C11D . . 111.9(6) ?
loop_
    _geom_torsion_atom_site_label_1
    _geom_torsion_atom_site_label_2
    _geom_torsion_atom_site_label_3
    _geom_torsion_atom_site_label_4
    _geom_torsion_site_symmetry_1
    _geom_torsion_site_symmetry_2
    _geom_torsion_site_symmetry_3
    _geom_torsion_site_symmetry_4
    _geom_torsion
    _geom_torsion_publ_flag
    N1A C1A C2A C3A . . . . -69.5(4) ?
    C6A C1A C2A C3A . . . . 173.6(3) ?
    C1A C2A C3A C4A . . . . -68.2(4) ?
    C1A C2A C3A C5A . . . . 170.1(3) ?
    C7A N2A C6A O1A . . . . -6.9(5) ?
    C7A N2A C6A C1A . . . . 168.6(3) ?
    N1A C1A C6A O1A . . . . -21.6(4) ?
    C2A C1A C6A O1A . . . . 98.4(4) ?
    N1A C1A C6A N2A . . . . 162.6(3) ?
    C2A C1A C6A N2A . . . . -77.5(4) ?
    C6A N2A C7A C8A . . . . 136.9(3) ?
    C6A N2A C7A C12A . . . . -99.6(4) ?
    N2A C7A C8A C11A . . . . 173.8(3) ?
    C12A C7A C8A C11A . . . . 51.3(4) ?
    N2A C7A C8A C9A . . . . -60.9(4) ?
    C12A C7A C8A C9A . . . . 176.5(3) ?
    C7A C8A C9A C10A . . . . -59.5(4) ?
    C11A C8A C9A C10A . . . . 65.2(4) ?
    N2A C7A C12A O2A . . . . -52.8(4) ?
    C8A C7A C12A O2A . . . . 70.2(4) ?
    N2A C7A C12A O3A . . . . 129.1(3) ?
    C8A C7A C12A O3A . . . . -107.9(4) ?
    N1B C1B C2B C3B . . . . 177.8(3) ?
    C6B C1B C2B C3B . . . . 59.2(4) ?
    C1B C2B C3B C4B . . . . -168.3(3) ?
    C1B C2B C3B C5B . . . . 69.1(4) ?
    C7B N2B C6B O1B . . . . -5.9(5) ?
    C7B N2B C6B C1B . . . . 173.1(3) ?
    N1B C1B C6B O1B . . . . -63.1(4) ?
    C2B C1B C6B O1B . . . . 55.6(4) ?
    N1B C1B C6B N2B . . . . 117.8(3) ?
    C2B C1B C6B N2B . . . . -123.5(3) ?
    C6B N2B C7B C12B . . . . -65.5(4) ?
    C6B N2B C7B C8B . . . . 171.7(3) ?
    N2B C7B C8B C11B . . . . 161.1(3) ?
    C12B C7B C8B C11B . . . . 38.0(4) ?
    N2B C7B C8B C9B . . . . -72.7(3) ?
    C12B C7B C8B C9B . . . . 164.2(3) ?
    C11B C8B C9B C10B . . . . -77.4(4) ?
    C7B C8B C9B C10B . . . . 155.5(3) ?
    N2B C7B C12B O3B . . . . 142.0(3) ?
    C8B C7B C12B O3B . . . . -97.0(4) ?
    N2B C7B C12B O2B . . . . -41.1(4) ?
    C8B C7B C12B O2B . . . . 80.0(4) ?
    O1C C1C C2C F2C . . . . -60.4(4) ?
    O1C C1C C2C F3C . . . . 60.0(4) ?
    O1C C1C C2C F1C . . . . 179.6(3) ?
    O1D C1D C2D F2D . . . . 63.6(5) ?
    O1D C1D C2D F3D . . . . -176.3(4) ?
    O1D C1D C2D F1D . . . . -56.6(5) ?
    O11D C11D C12D F12D . . . . 52.3(19) ?
    O11D C11D C12D F13D . . . . 172.9(18) ?
    O11D C11D C12D F11D . . . . -67.5(19) ?
loop_
    _geom_hbond_atom_site_label_D
    _geom_hbond_atom_site_label_H
    _geom_hbond_atom_site_label_A
    _geom_hbond_site_symmetry_A
    _geom_hbond_distance_DH
    _geom_hbond_distance_HA
    _geom_hbond_distance_DA
    _geom_hbond_angle_DHA
    N1A H1A O3A 2_556 0.91 2.13 2.928(4) 146
    N1A H2A O1A . 0.91 2.07 2.607(4) 116
    N1A H3A O2B 2_656 0.91 1.87 2.767(4) 168
    N2A H4A O3B . 0.88 2.00 2.883(4) 177
    N1B H1B O2A 2_656 0.91 1.79 2.695(4) 179
    N1B H2B O3B 2_656 0.91 1.89 2.721(4) 151
    N1B H3B O1D . 0.91 1.98 2.838(5) 156
    O1D H1D O1A 1_655 0.86(3) 1.87(4) 2.695(4) 159(5)
    O1C H1C O2B 2_656 0.86(3) 1.85(3) 2.693(4) 167(4)
_shelx_hkl_file
;
  -1   0   0  447.71   20.08
   1   0   0  412.92   16.30
   2   0   0  533.61   22.16
   2   0   0  562.45   23.54
  -2   0   0  620.47   27.08
   3   0   0  962.69   38.96
  -3   0   0 1011.31   44.81
   3   0   0  885.34   36.59
   4   0   0  602.74   26.92
   4   0   0  690.48   28.05
  -4   0   0  699.02   32.33
   5   0   0  667.28   26.97
   5   0   0  594.39   26.33
  -5   0   0  612.36   30.94
   6   0   0   37.31    4.93
   6   0   0   37.81    3.71
  -6   0   0   41.15    5.75
   7   0   0   41.07    5.75
  -7   0   0   69.34    7.41
   7   0   0   52.06    4.77
  -8   0   0   10.17    4.92
   8   0   0   11.19    3.17
   8   0   0    5.57    3.81
   9   0   0   34.30    4.52
   9   0   0   21.81    5.75
  -9   0   0   34.63    6.91
  10   0   0  185.11   13.69
 -10   0   0  186.99   14.27
 -11   0   0   26.83    6.82
  11   0   0   36.31    7.43
  12   0   0   14.64    6.39
   1   1   0   14.67    2.04
   1   1   0   13.08    1.61
   1  -1   0    9.14    1.83
  -1   1   0   14.08    2.38
  -1  -1   0    7.63    1.82
  -2   1   0  289.95   14.78
   2  -1   0  284.95   11.73
   2   1   0  291.53   12.17
  -2  -1   0  296.02   14.07
   2  -1   0  266.41   12.70
  -3   1   0   83.04    6.62
   3   1   0   79.41    5.98
   3  -1   0   85.83    5.41
   3  -1   0   89.18    5.17
   3   1   0   96.48    4.80
   4   1   0 1188.93   48.84
   4  -1   0 1233.80   48.24
   4   1   0 1395.89   51.62
   4  -1   0 1158.41   51.91
  -4  -1   0 1350.83   59.30
  -4   1   0 1270.95   59.75
  -5  -1   0  525.99   25.94
   5   1   0  559.29   22.36
   5  -1   0  452.67   22.48
   5   1   0  517.57   22.84
  -5   1   0  497.06   26.25
   5  -1   0  546.84   22.34
   6   1   0   16.71    4.14
  -6  -1   0   23.35    4.57
   6   1   0   23.94    2.94
  -6   1   0   16.22    4.38
   6  -1   0   25.57    4.06
   6  -1   0   24.95    3.18
   7  -1   0  195.20   10.53
   7  -1   0  190.31   11.75
   7   1   0  207.34   10.41
  -7  -1   0  176.96   12.38
  -7   1   0  180.44   12.76
   7   1   0  181.77   11.96
   8   1   0  176.05    9.84
   8  -1   0  185.06   10.24
  -8   1   0  161.02   12.36
   8   1   0  146.06   11.55
  -8  -1   0  164.82   12.21
   8  -1   0  152.55   11.22
   9   1   0    5.53    3.03
  -9  -1   0    5.79    5.46
   9  -1   0    8.20    3.13
  -9   1   0    3.84    4.86
   9   1   0    4.80    4.07
   9  -1   0    3.31    4.19
  10  -1   0  137.45   11.53
  10   1   0  135.11   12.03
  10  -1   0  154.58   10.30
 -10   1   0  135.74   12.35
 -10  -1   0  143.99   12.17
 -11   1   0    9.76    4.98
  11   1   0    6.25    5.07
  11  -1   0   -1.21    4.35
  12  -1   0   34.55    7.41
  12   1   0   42.95    8.17
   0  -2   0  725.57   30.09
  -1   2   0  556.08   25.84
   1  -2   0  486.81   22.36
   1   2   0  530.56   20.33
  -2  -2   0 7934.94  373.09
   2  -2   0 7936.30  326.58
   2   2   0 8146.24  296.75
   2  -2   0 8688.46  296.17
   2   2   0 8756.71  326.90
  -2   2   0 8058.79  374.06
  -3  -2   0  329.37   15.79
   3   2   0  323.08   14.47
   3  -2   0  324.28   13.04
   3   2   0  290.60   13.56
  -3   2   0  303.73   16.89
   3  -2   0  306.33   14.55
   4  -2   0 1736.29   70.27
  -4  -2   0 1723.62   79.16
   4   2   0 1672.57   65.28
  -4   2   0 1675.36   80.45
   4  -2   0 1690.66   63.81
   4   2   0 1786.68   69.17
   5   2   0  118.45    6.58
   5   2   0  109.03    8.12
   5  -2   0  119.33    7.51
   5  -2   0  115.66    7.25
  -5   2   0  100.81    8.87
  -5  -2   0  147.15    8.66
   6   2   0  209.78   10.27
   6  -2   0  191.01   10.95
   6   2   0  183.93   11.88
  -6  -2   0  223.08   12.67
  -6   2   0  189.12   13.15
   6  -2   0  196.68   10.91
   7   2   0  181.42   11.98
   7  -2   0  171.49   10.47
   7   2   0  198.50   10.20
  -7   2   0  174.86   13.00
  -7  -2   0  188.70   12.53
   7  -2   0  196.37   11.44
   8   2   0    7.25    2.98
   8  -2   0    7.46    3.71
   8  -2   0    4.65    2.60
  -8   2   0    5.78    4.53
  -8  -2   0    8.49    5.20
   8   2   0    4.94    4.16
  -9   2   0   66.31    8.96
   9   2   0   52.88    7.60
   9  -2   0   59.89    7.05
   9  -2   0   57.14    5.94
  -9  -2   0   75.17    9.15
 -10  -2   0   41.39    7.83
  10  -2   0   48.62    5.80
  10   2   0   39.41    7.59
  10  -2   0   46.51    6.94
 -10   2   0   61.58    8.81
  11   2   0    2.41    4.94
 -11   2   0   12.34    5.40
  12   2   0   57.60    9.33
   0  -3   0   -3.16    1.55
   0   3   0   -0.40    1.28
   1   3   0  461.29   17.71
   1  -3   0  416.59   19.67
   2   3   0  732.23   30.12
  -2   3   0  750.82   37.90
   2  -3   0  826.09   33.22
   3   3   0  477.00   21.25
  -3   3   0  493.54   25.90
   3  -3   0  497.36   19.01
   3  -3   0  514.53   22.55
  -3  -3   0  493.29   24.38
   3   3   0  503.33   21.22
  -4   3   0 1444.61   70.72
   4   3   0 1473.63   57.31
  -4  -3   0 1472.56   68.93
   4  -3   0 1563.86   61.79
   4  -3   0 1507.11   55.07
   4   3   0 1435.00   60.24
  -5   3   0  227.16   14.76
  -5  -3   0  259.01   13.34
   5   3   0  241.52   11.45
   5  -3   0  222.27   12.34
   5  -3   0  212.52   11.08
   5   3   0  221.02   12.90
   6   3   0  332.60   17.36
   6  -3   0  329.17   16.77
  -6   3   0  313.33   19.66
   6  -3   0  339.19   15.70
   6   3   0  347.41   15.77
  -6  -3   0  337.42   18.37
   7  -3   0   93.31    6.97
  -7   3   0   69.15    8.65
   7  -3   0   54.51    5.60
  -7  -3   0   67.91    7.72
   7   3   0   73.48    5.77
   7   3   0   72.28    7.69
  -8  -3   0   83.17    9.10
   8  -3   0   81.59    7.44
   8  -3   0   73.14    6.71
  -8   3   0   90.63    9.95
   8   3   0   80.08    8.74
   8   3   0   82.29    6.62
  -9   3   0   40.07    7.56
  -9  -3   0   43.66    7.86
   9   3   0   55.31    7.60
   9  -3   0   38.59    5.89
   9  -3   0   43.71    5.36
  10   3   0   62.03    8.95
 -10   3   0   52.33    8.83
 -10  -3   0   57.33    8.87
  10  -3   0   59.62    6.39
 -11   3   0  108.63   12.36
  11   3   0   86.14   10.77
  11  -3   0   88.12    8.43
  12   3   0   49.28    8.94
   0  -4   0  267.72   13.84
   0   4   0  286.64   11.49
   1  -4   0  280.07   14.39
   1   4   0  293.20   12.59
  -2   4   0  925.87   45.52
   2   4   0  924.58   35.96
   2  -4   0  910.28   39.64
   3   4   0  422.10   18.62
  -3   4   0  430.65   15.62
   3  -4   0  430.74   19.94
  -3  -4   0  359.15   20.96
  -3   4   0  429.66   23.11
   4  -4   0  182.16   10.44
  -4   4   0  179.48    7.91
  -4  -4   0  153.48   10.00
  -4   4   0  172.95   12.17
   4   4   0  177.50   10.38
   4   4   0  160.05    8.95
   5   4   0  110.52    8.66
   5   4   0  122.13    7.44
   5  -4   0  123.67    6.80
   5  -4   0  147.47    9.02
  -5   4   0  125.89   10.40
  -5  -4   0  131.61    8.81
   6   4   0   32.73    5.35
   6  -4   0   38.11    4.72
   6   4   0   41.30    4.26
  -6  -4   0   38.76    5.29
   6  -4   0   39.34    4.11
  -6   4   0   45.80    7.00
   7   4   0  123.23   10.12
  -7  -4   0  138.70   10.15
   7  -4   0  111.82    8.50
   7   4   0  121.82    8.26
  -7   4   0  137.07   11.60
   7  -4   0  133.18    8.25
  -8   4   0   60.77    9.07
   8   4   0   63.81    8.10
   8  -4   0   61.90    6.26
  -8  -4   0   78.78    8.86
   9   4   0  279.84   17.31
   9  -4   0  271.98   15.14
  -9   4   0  250.60   18.34
  -9  -4   0  228.23   16.72
  10  -4   0   38.53    5.60
  10   4   0   54.59    8.42
 -10   4   0   45.46    8.75
  11   4   0   22.17    7.10
  11  -4   0   20.43    4.71
 -11   4   0   16.66    6.63
 -12   4   0   81.33   12.10
  12   4   0   42.37    9.00
   0   5   0   -2.62    1.38
   0  -5   0    0.67    2.03
  -1   5   0  190.45    7.55
   1  -5   0  170.39   10.68
   1   5   0  181.85    9.11
   2  -5   0   62.59    5.89
   2   5   0   74.36    5.73
  -3   5   0  712.00   36.52
   3   5   0  715.66   29.06
   3  -5   0  652.45   31.28
   4  -5   0  199.72   11.66
  -4  -5   0  181.07   11.55
  -4   5   0  187.14   13.71
  -4   5   0  188.36    7.81
   4   5   0  193.61   11.41
   5  -5   0   20.16    3.93
   5   5   0   14.51    4.06
  -5   5   0   19.35    5.21
  -5  -5   0   14.12    3.56
  -5   5   0   15.15    2.31
   5   5   0   17.45    2.95
  -6  -5   0  257.91   14.74
   6   5   0  245.43   14.63
  -6   5   0  233.68   16.78
   6   5   0  236.61   12.62
   6  -5   0  232.94   13.92
   7   5   0  272.37   16.45
   7   5   0  271.74   14.21
  -7  -5   0  257.56   16.24
   7  -5   0  287.45   15.88
  -7   5   0  280.55   19.00
   8   5   0  170.09   13.14
  -8  -5   0  180.38   13.23
   8  -5   0  183.67   11.92
  -8   5   0  194.78   15.40
  -9   5   0   13.31    5.98
  -9  -5   0    8.66    5.59
   9  -5   0    8.49    3.33
   9   5   0   13.04    5.33
 -10   5   0   15.06    6.42
  10   5   0   11.88    5.93
  10  -5   0   29.35    4.99
 -11   5   0   26.54    8.13
  11  -5   0   15.60    4.51
  11   5   0   15.04    6.72
 -12   5   0   31.97    9.16
  12   5   0   10.62    6.65
  12  -5   0   18.42    5.07
   0  -6   0  259.09   14.24
   0   6   0  256.08   11.27
   1   6   0   56.52    4.65
  -1   6   0   52.60    3.20
  -1  -6   0   56.65    5.72
   1  -6   0   50.75    5.74
   2   6   0  433.97   20.02
   2  -6   0  493.34   23.15
  -3   6   0  877.07   45.89
   3  -6   0  881.06   39.82
   3   6   0  897.05   36.18
  -4  -6   0  210.01   13.44
   4  -6   0  223.25   13.33
   4   6   0  210.51   12.32
  -4   6   0  223.17   15.74
   5   6   0  111.80    8.90
   5  -6   0  116.13    9.05
  -5   6   0  104.11   11.31
  -5  -6   0  102.68    8.32
  -6   6   0    8.85    4.93
   6  -6   0    9.46    3.45
  -6  -6   0    6.75    3.60
   6   6   0    7.62    4.29
  -7  -6   0  153.22   11.25
  -7   6   0  147.23   13.46
   7  -6   0  136.16   10.33
   7   6   0  134.42   11.15
   8  -6   0   23.18    4.72
  -8  -6   0   16.68    5.54
  -8   6   0   23.49    7.13
   8   6   0   23.83    6.05
   9  -6   0  193.39   12.65
  -9  -6   0  146.76   13.13
  -9   6   0  197.64   16.47
   9   6   0  188.74   14.37
  10   6   0    0.63    4.97
 -10   6   0    2.95    5.60
  10  -6   0   -0.70    2.62
  11  -6   0   19.93    5.14
 -11   6   0   20.72    8.31
  11   6   0   29.88    7.96
   0   7   0    0.51    1.78
   0  -7   0   -1.92    2.11
   1   7   0  198.73   10.34
  -1  -7   0  205.80   12.61
  -1   7   0  201.29    8.74
   1  -7   0  206.99   12.73
   2  -7   0  463.88   24.77
   2   7   0  535.02   22.02
   3   7   0  613.17   26.65
   3  -7   0  614.50   29.77
   4  -7   0   41.77    5.80
   4   7   0   38.15    5.45
  -4   7   0   40.87    7.38
  -5  -7   0  219.38   14.17
  -5   7   0  224.60   16.94
   5   7   0  223.24   13.73
   5  -7   0  215.34   13.87
   6  -7   0   21.24    4.82
  -6   7   0   17.57    6.20
   6   7   0   11.11    4.82
  -6  -7   0   24.61    5.06
  -7   7   0   49.98    9.30
   7   7   0   50.61    7.58
  -7  -7   0   60.47    7.73
   7  -7   0   47.91    6.36
  -8  -7   0  140.96   11.53
   8   7   0  131.92   11.87
   8  -7   0  146.56   11.19
  -8   7   0  146.91   15.66
   9  -7   0   17.61    4.60
   9   7   0   33.98    7.47
  -9   7   0   32.35    8.59
  10  -7   0   52.72    7.19
  10   7   0   69.92   10.07
 -10   7   0   56.21   11.23
  11  -7   0    1.11    2.92
 -11   7   0    9.98    7.36
  11   7   0   -0.34    4.77
   0   8   0  586.39   22.49
   0  -8   0  509.65   27.17
   1  -8   0  150.02   11.01
  -1  -8   0  157.13   11.04
   1   8   0  140.02    8.56
   2  -8   0  301.59   17.72
   2   8   0  305.48   15.08
  -2  -8   0  309.61   17.43
   3  -8   0  206.97   14.17
   3   8   0  241.84   13.00
   4  -8   0   75.47    7.91
   4   8   0   79.31    7.63
   5  -8   0   90.09    8.81
   5   8   0   82.14    8.28
  -5  -8   0   70.22    8.50
   6  -8   0   23.95    5.28
   6   8   0   22.71    5.74
  -6  -8   0   18.67    4.97
  -6   8   0   33.68    8.12
   7  -8   0  366.96   19.95
   7   8   0  349.26   19.59
  -7   8   0  296.89   22.93
  -7  -8   0  297.97   19.42
  -8  -8   0   -0.13    4.57
   8   8   0    0.77    4.85
  -8   8   0    4.26    5.92
   8  -8   0    4.74    3.07
  -9   8   0   27.15    8.83
   9  -8   0   29.73    5.78
   9   8   0   11.92    5.96
 -10   8   0   41.91   10.57
  10   8   0   35.62    8.22
  10  -8   0   34.79    6.30
   0  -9   0   -1.48    2.75
   1  -9   0   13.62    4.43
  -1  -9   0   25.65    5.40
   1   9   0   23.75    3.84
   2   9   0  234.03   12.52
   2  -9   0  210.80   14.69
  -2  -9   0  234.74   14.91
   3  -9   0   84.54    8.90
  -3  -9   0  104.62    9.27
   3   9   0   84.21    7.66
   4   9   0  163.30   11.28
   4  -9   0  162.98   12.28
  -5  -9   0    3.89    4.02
   5  -9   0    3.79    3.20
   5   9   0    9.48    4.44
   6   9   0  338.00   19.49
  -6  -9   0  347.30   21.01
   6  -9   0  341.26   20.47
  -7   9   0   25.87    8.47
   7   9   0   28.79    6.63
   7  -9   0   28.30    5.98
  -7  -9   0   25.35    5.93
   8   9   0  127.06   12.01
  -8   9   0  141.79   16.71
  -8  -9   0  112.33   11.26
   8  -9   0  143.92   11.44
  -9   9   0    2.56    6.84
   9  -9   0    2.96    3.08
   9   9   0    2.22    5.46
 -10   9   0    0.69    6.87
  10  -9   0    2.32    3.08
  10   9   0    5.89    6.13
   0 -10   0   44.61    7.06
  -1 -10   0   11.86    4.54
   1 -10   0   15.08    5.02
   2  10   0  109.04    8.56
  -2 -10   0  116.87   10.71
   2 -10   0  132.11   11.45
   3  10   0   16.42    4.50
  -3 -10   0   15.33    5.12
   3 -10   0   17.81    5.25
   4  10   0   91.47    8.70
   4 -10   0   93.53    9.65
  -4 -10   0   81.30    9.07
   5 -10   0   91.72    9.98
  -5 -10   0   93.32   10.49
   5  10   0   91.10    9.22
   6  10   0   35.57    7.18
   6 -10   0   49.45    7.67
  -6 -10   0   35.89    6.46
   7  10   0   70.76    9.33
  -7 -10   0   73.40    9.11
   7 -10   0   78.96    9.32
   8 -10   0   17.28    4.95
   8  10   0   17.70    6.96
   9 -10   0   57.34    8.44
   9  10   0   68.61   10.36
   0 -11   0    0.38    3.27
   1 -11   0   89.91    9.87
  -1 -11   0   88.94    9.78
  -2 -11   0   86.77    9.81
   2 -11   0  110.58   10.98
   3 -11   0  100.40   10.62
  -3 -11   0   93.37   10.03
  -4 -11   0   42.14    7.12
   4  11   0   46.06    7.07
   4 -11   0   44.37    7.56
   5 -11   0   26.73    6.35
   5  11   0   31.79    6.48
  -5 -11   0   30.45    6.67
  -6 -11   0   71.77    9.14
   6 -11   0   65.64    9.21
   6  11   0   63.67    8.92
  -7 -11   0   28.64    6.40
   7 -11   0   17.70    5.83
   7  11   0   24.91    7.10
   8  11   0  116.02   12.55
   8 -11   0  119.01   12.06
   9 -11   0    5.36    3.88
   0 -12   0   62.60    8.86
  -1 -12   0   13.94    5.51
   1 -12   0   31.50    6.83
  -2 -12   0   18.48    5.72
   2 -12   0   15.42    5.65
   3 -12   0  121.75   12.03
  -3 -12   0  123.20   12.03
   4 -12   0   17.00    5.54
   5  12   0   44.55    7.93
   5 -12   0   42.89    7.86
   6  12   0   28.34    7.08
  -6 -12   0   23.52    6.28
   6 -12   0   13.78    5.47
   7  12   0   15.09    6.72
   7 -12   0   22.72    6.60
   8 -12   0   50.07    8.45
   8  12   0   46.96    9.26
   0 -13   0    0.95    4.29
   1 -13   0    2.57    4.07
  -1 -13   0   11.64    5.39
   2 -13   0   66.74    9.47
  -2 -13   0   40.83    7.94
   3 -13   0    0.42    3.86
  -3 -13   0   -4.81    3.83
   4 -13   0   18.30    6.14
   5 -13   0   16.16    6.16
   6 -13   0    2.23    4.28
  -6 -13   0   13.80    5.25
   0 -14   0  189.02   16.13
   1 -14   0   42.57    8.43
  -1 -14   0   29.81    7.49
   2 -14   0   26.92    7.17
  -2 -14   0   24.46    7.04
   3 -14   0    5.77    4.56
   4 -14   0   41.67    8.93
   5 -14   0   -0.08    3.65
   0 -15   0    1.31    5.20
   1 -15   0    8.29    5.79
  -1 -15   0    5.82    5.49
   2 -15   0    7.71    5.64
   3 -15   0   51.51    9.29
  12   0  -1  451.24   25.16
  11   0  -1   17.97    6.18
 -10   0   1  155.94   12.85
  10   0  -1  181.06   11.05
  10   0  -1  157.55   12.70
   9   0  -1  340.18   17.03
   9   0  -1  341.91   18.85
  -9   0   1  309.36   19.69
   8   0  -1   14.74    4.75
   8   0  -1   11.91    3.10
  -8   0   1    8.19    4.36
   7   0  -1    0.62    2.16
   7   0  -1    6.55    3.31
  -7   0   1    1.00    3.37
  -6   0   1   -1.04    2.69
   6   0  -1    1.13    1.81
   6   0  -1    4.72    3.14
   5   0  -1  382.81   16.59
   5   0  -1  318.22   16.52
  -5   0   1  361.37   18.67
  -4   0   1   -1.02    1.95
   4   0  -1    4.87    2.34
   4   0  -1    0.54    1.35
  -3   0   1 2834.81  133.03
   3   0  -1 3109.76  116.65
   3   0  -1 2826.14  106.78
  -2   0   1    7.47    1.57
   2   0  -1    4.64    1.68
   2   0  -1    8.11    1.42
  -1   0   1  144.80    6.23
   0   0   1 3749.44  134.84
   1   0   1   65.18    3.26
  -1   0  -1   48.56    3.41
   2   0   1 1962.09   74.26
  -2   0  -1 2099.00   92.89
   2   0   1 2022.92   80.81
  -3   0  -1  177.97   10.05
   3   0   1  158.16    7.82
   3   0   1  175.91    8.73
   4   0   1 1213.30   47.73
   4   0   1 1224.11   50.41
  -4   0  -1 1279.08   58.46
  -5   0  -1  334.10   17.64
   5   0   1  297.85   14.28
   5   0   1  323.58   15.37
   6   0   1   82.60    7.23
   6   0   1   83.84    5.56
  -6   0  -1   90.33    7.92
   7   0   1  325.49   15.60
   7   0   1  351.80   17.50
  -7   0  -1  315.36   19.16
  -8   0  -1   19.54    5.94
   8   0   1   18.17    3.26
   8   0   1    6.83    4.30
   9   0   1   84.38    8.65
  -9   0  -1   81.31   10.14
  10   0   1   34.54    6.69
 -10   0  -1   26.01    6.57
 -11   0  -1   29.13    7.18
  11   0   1   27.94    6.84
  12   0   1    5.38    5.46
  12   1  -1    9.90    5.69
 -12   1   1    6.23    5.57
  12  -1  -1    7.99    5.56
  11  -1  -1   16.59    4.11
  11  -1  -1   27.49    6.59
  11   1  -1   29.04    6.86
  10   1  -1   51.92    7.83
  10  -1  -1   42.02    5.56
 -10   1   1   46.87    7.59
  10   1  -1   35.60    5.25
  10  -1  -1   42.84    6.90
   9   1  -1  115.82   10.40
  -9  -1   1  113.92   10.13
   9   1  -1  125.63    8.49
   9  -1  -1  102.37    9.57
  -9   1   1  101.65   10.24
   9  -1  -1  120.88    8.59
   8   1  -1  436.55   22.13
   8  -1  -1  463.14   21.12
  -8   1   1  416.25   24.30
   8   1  -1  472.67   20.98
   8  -1  -1  403.56   21.27
  -8  -1   1  412.42   23.65
   7   1  -1   24.32    5.06
  -7   1   1   27.10    5.31
   7  -1  -1   27.19    5.00
   7   1  -1   28.71    3.68
  -7  -1   1   23.11    5.04
   7  -1  -1   23.61    3.60
   6   1  -1  381.41   18.81
   6  -1  -1  401.89   18.19
   6  -1  -1  398.76   18.32
  -6   1   1  354.95   20.78
   6   1  -1  384.42   17.85
  -6  -1   1  396.72   20.26
   5  -1  -1  550.97   23.46
  -5  -1   1  549.99   27.10
   5  -1  -1  566.20   24.35
   5   1  -1  553.20   24.20
  -5   1   1  526.41   27.82
   5   1  -1  566.13   24.02
   4  -1  -1  186.52    9.70
   4   1  -1  192.75    9.33
  -4   1   1  170.98   11.01
  -4  -1   1  211.47   10.52
   4   1  -1  176.55   10.05
   4  -1  -1  191.16    9.64
  -3  -1   1   30.91    2.96
   3  -1  -1   23.34    2.46
   3   1  -1    8.79    2.92
   3  -1  -1   15.21    2.51
  -3   1   1   17.88    3.40
   3   1  -1   25.26    2.47
  -2   1   1 1968.79   72.81
   2  -1  -1 2209.35   80.30
  -2  -1   1 1889.70   90.87
  -2   1   1 1878.86   91.69
   2   1  -1 2069.46   79.94
  -1  -1   1   14.12    1.66
   1   1  -1   15.21    1.64
   1  -1  -1   16.00    1.57
  -1   1   1   16.78    1.40
   0   1  -1 1810.53   81.51
   0   1   1 1779.23   64.67
   0  -1   1 1762.04   64.54
  -1  -1  -1  811.13   38.30
   1  -1   1  756.15   33.82
   1  -1   1  840.38   30.47
   1   1   1  813.71   31.03
  -1   1  -1  895.62   38.69
   2  -1   1 4252.34  158.33
  -2  -1  -1 4633.92  199.34
   2  -1   1 4522.84  174.54
  -2   1  -1 4633.38  199.76
   2   1   1 4176.06  173.76
   2   1   1 4137.11  158.88
   3  -1   1  351.45   16.55
   3   1   1  379.25   15.73
   3  -1   1  361.52   15.70
  -3  -1  -1  396.77   18.98
   3   1   1  361.96   16.29
  -3   1  -1  401.96   19.55
  -4   1  -1  110.82    7.84
   4   1   1  103.62    5.43
   4   1   1   87.10    6.90
   4  -1   1  100.94    6.03
  -4  -1  -1  108.21    7.50
   4  -1   1   99.22    6.64
  -5   1  -1   29.41    5.07
  -5  -1  -1   29.59    4.84
   5  -1   1   25.20    3.81
   5  -1   1   24.94    2.87
   5   1   1   23.26    2.60
   5   1   1   23.55    3.97
   6   1   1  119.62    9.08
   6  -1   1  120.53    7.40
  -6  -1  -1  137.24    9.91
  -6   1  -1  115.67    9.65
   6   1   1  141.89    7.22
   6  -1   1  109.97    8.46
   7   1   1   81.57    5.38
   7  -1   1   76.32    7.11
  -7   1  -1   66.06    8.29
   7  -1   1   65.55    5.35
  -7  -1  -1   68.08    8.20
   7   1   1   76.48    7.76
   8   1   1   63.14    5.18
   8  -1   1   59.27    5.36
   8   1   1   61.83    7.48
  -8   1  -1   57.79    8.16
   8  -1   1   64.87    7.30
  -8  -1  -1   43.44    7.53
   9  -1   1  159.32   11.88
   9  -1   1  166.60   10.06
  -9   1  -1  162.99   13.17
   9   1   1  156.13   12.13
  -9  -1  -1  143.24   12.72
 -10  -1  -1  336.92   21.58
 -10   1  -1  324.24   21.69
  10  -1   1  362.56   19.68
  10   1   1  326.04   19.73
 -11  -1  -1   75.51   10.31
 -11   1  -1   76.39   10.58
  11  -1   1   69.09    9.01
  11   1   1   70.99    9.43
  12   1   1    6.03    5.69
 -12   1  -1   16.23    6.51
  12   2  -1    1.53    5.07
  11  -2  -1  244.23   15.12
  11   2  -1  243.09   17.25
  11  -2  -1  263.27   16.39
  10  -2  -1   73.26    8.04
 -10   2   1   70.17    9.37
  10   2  -1   72.16    9.03
  10  -2  -1   77.95    7.28
   9   2  -1   19.72    4.07
  -9   2   1   11.27    5.03
   9  -2  -1   18.43    4.96
   9  -2  -1   22.21    4.21
   9   2  -1    7.92    4.93
  -9  -2   1    7.58    5.22
   8   2  -1  131.47   10.95
  -8   2   1  131.39   10.98
   8  -2  -1  131.08    8.81
   8   2  -1  131.71    8.61
  -8  -2   1  138.08   10.37
   8  -2  -1  122.42    9.60
   7  -2  -1  136.08    8.82
   7  -2  -1  146.32    9.63
   7   2  -1  150.92    8.69
   7   2  -1  127.74   10.34
  -7   2   1  129.42   10.62
  -7  -2   1  149.68   10.25
   6  -2  -1  401.56   18.13
   6   2  -1  378.23   18.00
  -6   2   1  366.49   21.55
   6  -2  -1  397.21   18.73
  -6  -2   1  417.12   20.60
   6   2  -1  385.56   19.24
  -5  -2   1  124.18    7.75
   5   2  -1  106.89    6.64
   5   2  -1  121.75    8.38
  -5   2   1  114.95    8.79
   5  -2  -1  118.21    7.16
   5  -2  -1  104.48    6.92
   4   2  -1  504.58   22.03
   4  -2  -1  483.24   20.56
  -4   2   1  513.14   20.81
   4   2  -1  547.29   22.23
  -4  -2   1  552.67   24.65
   4  -2  -1  492.66   22.61
  -4   2   1  468.53   26.01
   3   2  -1  783.21   30.36
   3   2  -1  800.48   31.72
   3  -2  -1  652.00   31.90
  -3   2   1  739.84   28.85
  -3  -2   1  804.39   35.48
  -3   2   1  774.55   37.06
  -2   2   1 5698.56  257.08
  -2   2   1 5549.82  202.93
   2  -2  -1 5934.53  224.40
   2   2  -1 5734.84  204.14
   2   2  -1 5358.04  223.93
   1   2  -1  514.27   19.96
   1  -2  -1  502.61   21.78
  -1   2   1  482.57   19.15
   1   2  -1  562.87   22.11
   0  -2   1  832.40   29.73
   0   2  -1  789.88   38.13
   0   2   1  785.15   30.01
   0  -2  -1  816.42   33.06
  -1   2  -1   92.89    6.44
   1  -2   1   86.22    5.53
   1   2   1   95.94    5.24
   2  -2   1 1883.74   68.12
  -2   2  -1 1933.68   86.89
   2   2   1 1834.84   74.63
   2  -2   1 1773.01   75.92
  -2  -2  -1 1937.93   86.09
   3   2   1  110.51    6.99
  -3   2  -1  104.83    8.14
  -3  -2  -1  119.61    7.33
   3  -2   1  106.72    5.95
   3  -2   1  117.29    6.89
   3   2   1  112.54    5.46
   4  -2   1  708.45   28.52
   4   2   1  714.66   30.02
   4  -2   1  696.84   31.21
   4   2   1  751.96   29.80
  -4   2  -1  714.43   36.02
  -4  -2  -1  748.67   35.02
  -5   2  -1  398.50   22.31
   5  -2   1  423.54   18.28
  -5  -2  -1  426.83   21.63
   5   2   1  436.79   17.83
   5   2   1  375.27   18.89
   5  -2   1  381.97   18.96
  -6  -2  -1  190.88   12.50
  -6   2  -1  188.78   13.01
   6  -2   1  187.86   10.51
   6  -2   1  202.93   11.03
   6   2   1  197.22    9.59
   6   2   1  179.98   11.66
   7  -2   1  213.42   11.87
  -7  -2  -1  216.55   14.39
   7   2   1  220.79   13.86
  -7   2  -1  200.19   14.65
   7   2   1  227.06   11.11
   7  -2   1  234.78   12.90
   8  -2   1   13.01    3.02
   8  -2   1   15.35    4.28
   8   2   1    6.47    4.28
  -8  -2  -1    4.82    5.29
  -8   2  -1    5.78    4.68
   9   2   1  215.57   14.73
   9  -2   1  231.21   13.90
  -9   2  -1  194.76   15.55
  -9  -2  -1  194.16   15.18
   9  -2   1  224.69   12.44
 -10  -2  -1   13.09    6.21
  10  -2   1    9.21    4.99
 -10   2  -1    4.87    5.28
  10   2   1   10.28    5.25
 -11   2  -1   78.83   10.97
 -11  -2  -1   70.39   10.29
  11   2   1   69.91    9.57
 -12   2  -1   88.76   11.53
  12   2   1   84.06   10.92
  12   3  -1   25.42    7.49
  12  -3  -1   22.43    5.60
  11   3  -1   30.64    7.48
  11  -3  -1   33.96    5.59
 -11   3   1   38.26    8.10
  10  -3  -1   69.10    7.08
 -10   3   1   70.16    9.86
  10   3  -1   71.41    9.20
  -9   3   1   54.78    6.76
   9   3  -1   58.39    6.18
   9  -3  -1   46.15    6.12
   9   3  -1   43.63    7.44
   9  -3  -1   40.95    5.38
  -9  -3   1   40.16    7.60
  -9   3   1   52.88    8.41
   8  -3  -1  104.01    8.16
  -8  -3   1  102.33    9.25
  -8   3   1  106.40   10.82
  -8   3   1  115.54    8.67
   8   3  -1  102.03    7.72
   8   3  -1   85.33    9.12
   8  -3  -1   99.92    7.69
  -7   3   1   43.58    5.20
   7  -3  -1   51.75    5.16
   7   3  -1   43.45    6.20
   7  -3  -1   36.19    4.72
   7   3  -1   42.45    4.90
  -7  -3   1   44.09    6.13
  -7   3   1   41.45    6.83
  -6   3   1  435.64   25.36
   6   3  -1  494.07   21.21
   6   3  -1  416.29   21.58
  -6  -3   1  480.16   23.59
  -6   3   1  440.67   19.98
   6  -3  -1  466.35   21.83
   5  -3  -1  205.04   11.23
   5   3  -1  191.87   10.52
  -5   3   1  196.70   13.40
  -5  -3   1  214.44   11.55
   5   3  -1  193.36   11.60
  -5   3   1  225.04   10.45
   4  -3  -1  998.13   44.15
  -4   3   1 1076.43   39.46
  -4  -3   1 1047.20   48.84
   4   3  -1 1035.36   43.44
  -4   3   1 1060.23   51.10
  -3   3   1  453.93   17.88
  -3  -3   1  483.03   22.64
   3   3  -1  484.40   20.51
  -3   3   1  488.15   24.60
   3  -3  -1  389.50   20.58
   3   3  -1  484.34   19.99
   2   3  -1 2206.57   89.46
   2  -3  -1 2206.09   89.73
   2   3  -1 2305.26   81.91
  -2   3   1 2160.11   80.04
   1  -3  -1  824.10   33.75
   1   3  -1  787.34   30.38
  -1   3   1  783.51   29.52
   0   3   1 9336.53  349.43
   0  -3  -1 9999.81  385.65
   0  -3   1 9920.70  349.45
   1   3   1  423.25   17.67
  -1  -3  -1  448.02   18.88
   1  -3   1  425.91   19.80
  -1   3  -1  429.36   22.50
   2  -3   1   85.02    3.89
  -2   3  -1   73.71    6.73
   2   3   1   80.85    5.57
   2  -3   1   81.85    5.86
  -2  -3  -1   72.45    6.10
   3  -3   1 1342.74   54.21
  -3   3  -1 1311.76   61.92
   3   3   1 1255.25   49.69
  -3  -3  -1 1348.73   60.59
   3   3   1 1216.17   52.23
   3  -3   1 1284.76   47.70
  -4  -3  -1  714.59   33.17
   4   3   1  633.42   28.08
  -4   3  -1  656.42   34.40
   4  -3   1  690.52   30.06
   4  -3   1  685.99   26.55
   5  -3   1  210.28   11.76
  -5  -3  -1  219.31   12.70
   5  -3   1  214.25   10.70
  -5   3  -1  204.99   13.84
   5   3   1  212.37   10.25
   5   3   1  214.74   12.35
   6  -3   1  298.47   14.42
  -6  -3  -1  287.44   17.13
   6  -3   1  328.92   15.83
   6   3   1  292.97   13.89
   6   3   1  307.39   16.40
  -6   3  -1  282.64   18.22
   7   3   1   14.47    4.71
   7  -3   1   11.91    2.95
   7   3   1   13.08    2.78
  -7   3  -1   14.25    5.29
   7  -3   1   15.01    3.90
  -7  -3  -1    9.54    4.72
   8   3   1   17.15    5.25
   8  -3   1   22.94    4.72
  -8   3  -1    8.01    5.08
  -8  -3  -1   25.88    6.61
   8  -3   1   21.51    3.73
  -9   3  -1  248.52   18.10
   9  -3   1  265.67   14.82
   9   3   1  289.95   17.52
  -9  -3  -1  253.65   17.84
 -10   3  -1   42.05    8.31
  10  -3   1   56.50    6.16
  10   3   1   57.52    8.30
 -10  -3  -1   52.12    9.24
 -11   3  -1    7.22    5.32
  11   3   1   -0.05    5.01
  12   3   1    8.91    6.54
 -12   3  -1   14.84    5.91
  12   4  -1    2.05    5.62
  12  -4  -1    5.58    4.17
  11  -4  -1  146.26   11.24
  11   4  -1  169.32   14.44
 -11   4   1  152.91   14.58
  10  -4  -1   10.76    3.84
  10   4  -1    7.22    4.96
 -10   4   1   20.75    6.74
  -9   4   1   29.58    7.09
   9  -4  -1   25.41    4.52
   9   4  -1   33.20    7.12
   8  -4  -1   46.33    5.58
  -8   4   1   38.67    7.39
   8   4  -1   61.64    6.01
  -8  -4   1   41.55    6.98
   8   4  -1   44.02    7.31
   7   4  -1   76.15    8.41
   7   4  -1   94.88    7.12
  -7   4   1   84.31   10.00
  -7   4   1   93.11    6.93
   7  -4  -1   90.15    7.29
  -7  -4   1   93.93    8.09
  -6  -4   1  224.87   13.21
   6   4  -1  228.68   13.57
   6  -4  -1  223.49   12.85
  -6   4   1  237.22   11.37
   6   4  -1  229.87   12.26
  -6   4   1  228.73   15.68
  -5   4   1  256.03   11.20
  -5   4   1  239.07   15.94
  -5  -4   1  260.92   13.67
   5   4  -1  233.32   13.42
   5   4  -1  206.36   12.16
   5  -4  -1  261.37   13.53
  -4  -4   1  258.91   15.07
   4  -4  -1  302.28   14.99
   4   4  -1  293.45   14.59
  -4   4   1  307.50   17.81
   4   4  -1  287.41   14.06
  -4   4   1  287.58   11.88
   3   4  -1  863.40   36.91
   3   4  -1  870.45   34.64
   3  -4  -1  858.56   37.48
  -3   4   1  890.55   43.50
  -3   4   1  854.08   31.97
   2  -4  -1  204.69   11.17
   2   4  -1  203.56   10.18
  -2   4   1  208.15    8.32
  -1   4   1  476.95   18.18
   1   4  -1  479.34   19.13
   1  -4  -1  464.66   21.50
   0   4   1  828.73   31.94
   0  -4   1  844.44   31.42
   0  -4  -1  856.61   35.90
  -1   4  -1  646.53   32.60
  -1  -4  -1  621.63   27.58
   1  -4   1  670.22   28.79
   1   4   1  625.99   25.35
   2  -4   1   20.76    3.46
  -2   4  -1   23.12    4.36
   2   4   1   15.64    2.95
   3  -4   1   94.92    7.17
   3  -4   1   99.94    4.82
  -3  -4  -1   94.31    7.16
  -3   4  -1  102.71    8.56
   3   4   1  101.11    6.97
   4   4   1 1343.15   57.85
   4  -4   1 1578.02   60.49
   4  -4   1 1411.48   52.58
  -4  -4  -1 1397.06   66.92
  -4   4  -1 1403.06   68.82
   4   4   1 1411.16   55.54
   5  -4   1  160.56    8.17
   5   4   1  152.12    8.19
   5  -4   1  143.54    9.68
  -5   4  -1  156.78   11.82
  -5  -4  -1  150.35   10.20
   5   4   1  147.82   10.06
   6  -4   1  110.04    8.22
   6   4   1  111.09    6.97
  -6  -4  -1  116.51    8.99
   6  -4   1  123.38    7.49
   6   4   1  125.03    9.57
  -6   4  -1  101.29   10.06
  -7  -4  -1  100.53    9.35
  -7   4  -1  111.11   10.54
   7  -4   1  109.95    7.80
   7  -4   1   96.92    7.79
   7   4   1  106.49    9.86
  -8  -4  -1  190.74   14.46
   8   4   1  212.83   14.27
   8  -4   1  204.28   12.40
  -8   4  -1  200.92   15.60
   9   4   1    8.88    5.38
  -9  -4  -1   17.65    6.47
  -9   4  -1    9.33    5.46
   9  -4   1   12.85    3.42
 -10  -4  -1  152.76   13.71
  10   4   1  151.36   13.22
 -10   4  -1  151.62   14.03
  10  -4   1  143.06   10.52
 -11   4  -1   31.86    8.31
  11   4   1   26.10    7.12
  12   4   1    3.94    5.84
 -12   4  -1   15.25    6.67
  12   5  -1    9.51    6.13
  12  -5  -1    4.93    3.88
  11  -5  -1   96.62    9.05
 -11   5   1   91.18   13.15
  11   5  -1  102.19   11.66
  10  -5  -1    7.87    3.57
  10   5  -1    8.01    5.68
 -10   5   1    7.84    5.60
   9  -5  -1   13.38    3.84
  -9   5   1   12.15    5.76
   9   5  -1    0.17    4.66
   8  -5  -1  164.57   11.31
  -8  -5   1  182.43   12.50
  -8   5   1  164.54   14.34
   8   5  -1  162.81   10.91
   8   5  -1  174.04   13.34
   7   5  -1  161.98   10.30
   7   5  -1  190.10   12.84
  -7   5   1  173.81   14.07
   7  -5  -1  163.44   10.92
  -7  -5   1  160.29   11.19
  -6   5   1   18.27    2.86
   6   5  -1   17.24    4.72
  -6  -5   1   17.64    4.14
  -6   5   1   21.78    5.73
   6   5  -1   17.86    3.58
   6  -5  -1   19.87    3.94
  -5   5   1  613.24   23.34
   5   5  -1  541.38   26.78
  -5   5   1  580.70   32.86
   5  -5  -1  594.12   28.10
  -5  -5   1  671.10   30.16
   5   5  -1  581.71   26.79
  -4   5   1  146.99   11.39
   4   5  -1  152.53    9.42
  -4   5   1  135.15    6.14
   4  -5  -1  127.96    8.95
  -4  -5   1  137.95    9.13
   4   5  -1  135.05    8.54
   3   5  -1  183.10   10.21
   3  -5  -1  186.15   10.84
  -3   5   1  176.20    7.36
  -2   5   1   14.33    1.55
   2   5  -1   15.45    2.92
   2  -5  -1    9.54    2.72
   1   5  -1  210.43    9.96
   1  -5  -1  213.27   11.76
  -1   5   1  211.42    9.10
   0  -5  -1   38.21    4.25
   0   5  -1   37.26    2.94
   0   5   1   36.67    3.27
   0  -5   1   32.88    4.38
   1  -5   1  243.19    9.30
  -1  -5  -1  241.29   12.51
   1   5   1  234.04   11.36
   1  -5   1  238.19   13.32
  -2   5  -1 1517.98   73.24
   2  -5   1 1441.60   63.87
   2   5   1 1586.24   57.86
  -3   5  -1  253.71   16.22
   3   5   1  230.73   12.85
  -3  -5  -1  258.28   14.88
   3  -5   1  244.57   13.94
  -4   5  -1  262.80   16.65
   4  -5   1  250.50   10.12
   4   5   1  243.79   13.40
   4  -5   1  228.83   13.88
  -4  -5  -1  249.82   14.68
   5   5   1   86.26    7.92
   5  -5   1  105.03    8.00
  -5  -5  -1   79.95    7.47
   5  -5   1   99.44    5.52
  -5   5  -1   92.91    9.91
   6   5   1    6.03    4.16
   6   5   1    9.04    2.52
   6  -5   1   10.19    3.30
  -6  -5  -1    1.49    3.61
  -6   5  -1    9.98    4.75
  -7  -5  -1   19.94    5.44
  -7   5  -1   28.89    6.90
   7  -5   1   28.24    4.50
   7   5   1   25.93    6.10
  -8   5  -1   26.73    7.18
  -8  -5  -1   19.39    6.08
   8  -5   1   28.30    4.78
   8   5   1   28.28    6.30
  -9   5  -1   18.31    6.74
   9  -5   1   17.69    4.17
   9   5   1   27.71    6.58
  -9  -5  -1   13.45    6.29
 -10   5  -1   12.86    6.68
  10  -5   1   13.08    3.86
 -10  -5  -1   13.32    6.35
  10   5   1    9.59    5.13
  11   5   1   28.84    7.53
  11  -5   1   27.04    5.27
 -11   5  -1   32.99    8.85
  11  -6  -1   12.61    4.42
  11   6  -1   17.00    6.90
 -11   6   1   20.00    8.53
  10   6  -1    2.38    4.93
 -10   6   1    0.42    5.94
  10  -6  -1    0.57    2.59
   9   6  -1    9.84    5.41
  -9   6   1    5.42    5.72
   9  -6  -1    8.37    3.34
   8  -6  -1  137.50   10.40
  -8  -6   1  141.53   11.06
  -8   6   1  139.30   13.56
   8   6  -1  137.16   12.19
  -7  -6   1    5.81    4.07
   7   6  -1    9.23    4.57
   7   6  -1   10.31    3.33
  -7   6   1    6.71    5.18
   7  -6  -1    6.60    3.03
   6  -6  -1  218.17   12.81
   6   6  -1  195.42   12.75
   6   6  -1  168.39   11.20
  -6   6   1  208.97   15.67
  -6  -6   1  188.71   12.21
  -5   6   1    1.76    3.58
   5   6  -1   -1.95    2.99
   5  -6  -1    0.28    2.04
  -5  -6   1    3.61    2.48
   4   6  -1  997.21   41.99
   4  -6  -1 1082.12   46.12
   3   6  -1  750.67   30.95
   3  -6  -1  744.68   34.10
  -2   6   1   52.17    3.18
   2  -6  -1   57.21    5.62
   2   6  -1   44.12    4.66
   1   6  -1   59.55    4.72
   1  -6  -1   67.94    6.20
  -1   6   1   68.43    4.21
   0   6   1  259.84   11.57
   0  -6  -1  269.98   14.04
   0   6  -1  256.28   10.94
   0  -6   1  219.96   14.00
   1  -6   1 1066.47   38.40
   1  -6   1 1038.16   46.20
   1   6   1 1027.15   40.58
  -1  -6  -1 1057.69   45.28
  -2  -6  -1  562.44   26.30
  -2   6  -1  553.40   31.30
   2  -6   1  596.71   27.72
   2   6   1  584.01   24.52
   3   6   1   18.09    3.85
  -3   6  -1   18.55    5.11
   3  -6   1   26.20    4.40
   4  -6   1  163.34   11.12
   4   6   1  170.73   10.88
  -4  -6  -1  178.84   11.60
  -4   6  -1  148.61   12.83
   5   6   1   13.89    4.54
  -5  -6  -1   16.19    4.14
  -5   6  -1    6.66    4.50
   5  -6   1   12.13    3.63
  -6   6  -1   51.46    8.59
  -6  -6  -1   55.87    7.19
   6  -6   1   58.27    6.77
   6   6   1   41.68    6.76
  -7  -6  -1  349.10   21.99
   7   6   1  432.02   21.93
   7  -6   1  385.13   20.89
  -7   6  -1  406.82   25.24
   8  -6   1   28.43    5.13
  -8   6  -1   32.34    7.75
  -8  -6  -1   23.26    6.40
   8   6   1   29.18    6.65
   9  -6   1   22.85    4.66
   9   6   1   30.66    6.83
  -9  -6  -1   10.10    6.03
  -9   6  -1   26.53    7.31
  10  -6   1  162.85   11.61
 -10   6  -1  133.29   15.56
  10   6   1  133.41   12.95
 -11   6  -1   25.00    8.69
  11  -6   1   28.13    5.56
  11   6   1   28.72    7.71
 -11   7   1   17.51    8.58
  11   7  -1   28.70    7.81
  11  -7  -1   15.08    4.74
 -10   7   1   44.44   10.28
  10   7  -1   45.55    8.75
  10  -7  -1   41.27    6.37
  -9   7   1   -1.98    5.44
   9  -7  -1   10.07    3.71
   9   7  -1   -2.15    4.82
  -8   7   1  201.78   17.34
   8   7  -1  211.67   15.31
   8  -7  -1  198.13   13.68
  -7   7   1   48.80    9.10
  -7  -7   1   37.64    6.45
   7   7  -1   40.88    7.19
   7  -7  -1   45.32    6.30
  -6  -7   1  235.71   14.44
   6   7  -1  238.73   14.81
   6  -7  -1  230.07   14.52
  -6   7   1  224.55   17.66
   5  -7  -1  169.17   11.26
   5   7  -1  156.65   10.85
  -5  -7   1  127.71   10.19
   4   7  -1  180.67   11.13
   4  -7  -1  166.14   11.42
   3  -7  -1  152.24   10.37
   3   7  -1  142.98    9.29
  -2   7   1  756.01   27.36
   2   7  -1  695.67   29.76
   2  -7  -1  725.66   33.85
  -1  -7   1  234.79   14.62
  -1   7   1  242.86   10.93
   1   7  -1  273.71   12.02
   1  -7  -1  244.46   14.43
   0  -7   1   82.29    7.57
   0   7  -1   65.59    4.53
   0  -7  -1   60.38    6.29
   0   7   1   63.82    4.90
   1   7   1  152.49    8.97
  -1  -7  -1  147.85   10.22
   1  -7   1  158.66    6.80
   1  -7   1  168.98   11.21
  -2  -7  -1  287.03   15.05
   2  -7   1  248.13   15.54
   2   7   1  265.95   13.57
   3   7   1   43.25    5.34
   3  -7   1   44.67    5.97
  -3   7  -1   51.93    7.84
  -4   7  -1  372.57   23.52
   4  -7   1  354.01   19.98
  -4  -7  -1  362.61   21.25
   4   7   1  378.15   18.90
  -5  -7  -1  155.18   11.44
   5   7   1  168.43   11.64
  -5   7  -1  138.36   13.13
   5  -7   1  147.93   11.26
  -6  -7  -1   90.94    8.78
  -6   7  -1  114.51   12.65
   6  -7   1   87.09    8.83
   6   7   1  107.59    9.73
  -7   7  -1   44.74    8.80
   7   7   1   35.26    6.89
  -7  -7  -1   35.58    6.86
   7  -7   1   31.71    5.67
  -8  -7  -1   49.42    7.89
  -8   7  -1   57.94   10.34
   8   7   1   72.60    9.05
   8  -7   1   72.53    7.80
   9   7   1   55.50    8.80
  -9  -7  -1   43.95    8.31
  -9   7  -1   45.18    9.82
   9  -7   1   46.02    6.67
  10  -7   1   54.65    7.19
 -10   7  -1   47.82   10.66
  10   7   1   55.80    8.99
  11  -7   1   33.71    6.00
  11   7   1   22.87    7.63
 -11   7  -1   22.90    8.83
  11  -8  -1   25.26    5.75
 -11   8   1   27.30   10.30
  11   8  -1   21.94    7.44
  10  -8  -1   67.14    8.16
  10   8  -1   80.77   10.69
 -10   8   1   78.94   13.36
   9  -8  -1   38.37    6.35
   9   8  -1   38.53    8.10
  -9   8   1   59.82   11.60
  -8   8   1   18.98    7.63
   8  -8  -1   20.40    5.00
   8   8  -1   15.46    6.14
  -7  -8   1   -0.32    3.19
  -7   8   1    6.93    6.09
   7  -8  -1    1.76    2.48
   7   8  -1    3.81    4.60
   6   8  -1   19.09    5.78
   6  -8  -1   32.71    5.67
  -6  -8   1   25.02    5.20
   5  -8  -1   66.24    7.61
  -5  -8   1   60.98    7.63
   5   8  -1   55.38    7.09
   4   8  -1   50.86    6.38
   4  -8  -1   59.48    7.03
   3   8  -1   42.27    5.54
   3  -8  -1   40.26    5.73
   2   8  -1  151.79    9.37
   2  -8  -1  161.32   11.30
  -1  -8   1   74.01    7.63
   1   8  -1   68.22    5.48
  -1   8   1   69.76    4.78
   1  -8  -1   62.09    6.83
   0   8   1 1060.95   41.25
   0  -8   1 1135.31   40.83
   0  -8   1 1009.19   48.18
   0  -8  -1 1061.46   47.72
   1   8   1  205.00   10.88
   1  -8   1  178.68   13.02
  -1  -8  -1  219.25   13.06
  -2  -8  -1  182.15   12.32
   2   8   1  208.68   11.51
   2  -8   1  209.90   13.62
   3  -8   1  399.04   22.37
  -3  -8  -1  425.42   21.42
   3   8   1  408.39   19.99
   4  -8   1   13.95    4.36
  -4   8  -1   26.89    6.92
   4   8   1   16.67    4.80
  -4  -8  -1   30.40    6.13
  -5  -8  -1    8.82    4.48
   5   8   1    7.51    4.20
  -5   8  -1    7.28    5.21
   5  -8   1   15.03    4.56
  -6   8  -1  201.84   17.42
  -6  -8  -1  214.92   14.77
   6   8   1  217.30   14.76
   6  -8   1  222.94   14.78
  -7   8  -1   70.80   11.29
   7   8   1   59.72    8.25
  -7  -8  -1   64.10    8.45
   7  -8   1   59.74    7.67
   8  -8   1   60.65    7.74
  -8  -8  -1   55.33    8.66
  -8   8  -1   51.00   10.47
   8   8   1   64.57    8.82
  -9   8  -1  156.31   17.27
  -9  -8  -1  130.87   12.57
   9  -8   1  168.27   12.60
   9   8   1  128.07   12.92
 -10   8  -1   44.46   10.96
  10  -8   1   33.61    6.27
  10   8   1   33.14    8.14
 -10   9   1   30.69   10.53
  10   9  -1   33.41    8.35
  10  -9  -1   29.88    6.06
   9   9  -1   52.42    8.88
   9  -9  -1   45.42    7.07
   8   9  -1   23.03    6.67
   8  -9  -1   23.65    5.46
   7  -9  -1   36.68    6.35
   7   9  -1   36.87    7.13
  -7  -9   1   23.59    5.56
   6  -9  -1  257.40   16.94
  -6  -9   1  266.11   16.98
   6   9  -1  269.65   16.68
   5   9  -1   67.03    8.01
   5  -9  -1   73.63    8.52
   4   9  -1  309.09   16.93
   4  -9  -1  313.50   18.63
   3  -9  -1   69.81    7.98
   3   9  -1   81.39    7.28
   2   9  -1    7.89    3.29
   2  -9  -1   10.99    4.07
  -2  -9   1   16.50    4.81
   1   9  -1   53.97    4.98
   1  -9  -1   41.15    6.11
  -1  -9   1   39.37    6.28
   0  -9   1   18.99    5.09
   0  -9  -1   28.26    5.32
   1  -9   1   67.43    7.89
  -1  -9  -1   58.01    7.05
   1   9   1   75.43    6.34
   2  -9   1   27.14    5.69
   2   9   1   21.58    4.54
  -2  -9  -1   23.28    4.91
   3  -9   1   16.20    4.87
   3   9   1   14.25    4.70
  -3  -9  -1   29.62    5.21
   4   9   1  124.65   10.24
  -4  -9  -1  127.22    9.96
   4  -9   1  111.79   10.56
   5  -9   1   11.36    4.61
  -5   9  -1   14.22    6.45
   5   9   1    7.71    4.90
  -5  -9  -1   11.22    4.97
   6  -9   1   23.05    5.57
  -6  -9  -1   30.90    6.27
  -6   9  -1   24.75    7.75
   6   9   1   32.78    6.66
   7   9   1   77.47    9.68
   7  -9   1   93.16    9.78
  -7   9  -1   87.90   13.20
  -7  -9  -1   89.07   10.17
   8  -9   1   17.39    5.04
  -8  -9  -1    0.47    4.96
   8   9   1   20.69    6.60
  -8   9  -1   17.02    8.04
  -9   9  -1   28.31    9.60
   9  -9   1   21.59    5.52
   9   9   1   20.39    6.88
  10  -9   1    9.31    3.97
  10   9   1   11.44    6.46
 -10   9  -1   12.58    8.42
   9  10  -1   53.80    9.35
   9 -10  -1   49.83    7.82
   8  10  -1  147.83   13.50
   8 -10  -1  152.35   12.58
   7 -10  -1    1.00    3.14
   7  10  -1    6.31    4.84
   6 -10  -1  407.66   23.69
   6  10  -1  420.51   22.61
  -6 -10   1  410.67   24.23
   5  10  -1   65.43    8.13
   5 -10  -1   77.18    9.11
   4 -10  -1  189.00   13.94
   4  10  -1  179.01   12.21
   3 -10  -1   16.04    4.91
   3  10  -1    9.77    4.06
  -3 -10   1   17.56    5.55
  -2 -10   1   22.68    5.81
   2 -10  -1   40.16    6.42
   1 -10  -1   20.81    5.22
  -1 -10   1    6.99    4.31
   0 -10  -1   56.47    7.23
   0 -10   1   44.75    7.14
  -1 -10  -1   69.93    8.00
   1 -10   1   61.58    8.42
   2  10   1   68.95    7.04
  -2 -10  -1   73.61    8.19
   2 -10   1   80.82    9.10
   3  10   1   89.36    8.30
   3 -10   1   78.13    9.10
  -3 -10  -1   78.56    8.59
   4 -10   1  568.71   30.42
   4  10   1  571.60   27.25
  -5 -10  -1   97.84   11.14
   5 -10   1   91.76   10.02
   5  10   1   93.94    9.81
  -6 -10  -1   55.93    8.42
   6 -10   1   75.01    8.87
   6  10   1   61.43    8.47
  -7  10  -1   38.77   10.11
   7 -10   1   50.74    7.90
   7  10   1   38.53    7.33
  -7 -10  -1   22.01    6.29
  -8 -10  -1    0.15    4.98
   8 -10   1    4.90    4.03
  -8  10  -1    8.06    7.63
   8  10   1   11.14    5.78
  -9  10  -1   86.84   14.41
   9  10   1   59.28    9.55
   9 -10   1   53.89    8.16
   9  11  -1    3.27    5.83
   9 -11  -1    5.15    3.70
   8  11  -1  148.27   13.55
   8 -11  -1  132.99   12.39
   7 -11  -1   34.38    7.07
   7  11  -1   46.63    8.14
   6  11  -1   49.06    7.90
  -6 -11   1   67.82    8.85
   6 -11  -1   55.63    8.25
   5 -11  -1   74.75    9.10
   5  11  -1   85.44    9.01
   4  11  -1  128.22   10.29
  -4 -11   1  116.15   11.46
   4 -11  -1  130.34   12.06
   3 -11  -1   24.26    5.75
  -3 -11   1   19.71    5.96
   2 -11  -1   93.43    9.87
  -2 -11   1   80.52    9.58
   1 -11  -1   32.41    6.38
  -1 -11   1   41.62    7.34
   0 -11   1  154.79   13.29
   0 -11  -1  183.53   13.46
   1 -11   1   12.55    5.40
  -1 -11  -1    8.88    4.31
  -2 -11  -1   56.83    7.95
   2 -11   1   69.74    9.06
   3  11   1   72.94    7.99
   3 -11   1   90.50   10.27
  -3 -11  -1   84.24    9.05
   4 -11   1   16.46    5.29
   4  11   1   10.99    5.06
   5 -11   1   13.32    5.18
   5  11   1   10.97    5.31
  -5 -11  -1   23.11    6.35
   6  11   1    5.44    4.92
   6 -11   1   -0.96    2.87
  -6 -11  -1    1.76    3.47
   7  11   1   31.86    7.45
  -7 -11  -1   20.58    6.23
   7 -11   1   18.37    5.80
   8 -11   1   45.40    7.95
   8  11   1   39.31    8.66
  -8 -11  -1   38.45    8.36
   8  12  -1   58.72   10.05
   8 -12  -1   64.66    8.81
   7  12  -1    8.88    6.34
   7 -12  -1   16.17    5.47
   6  12  -1   38.98    7.67
   6 -12  -1   30.62    6.90
   5 -12  -1    9.67    4.50
   4 -12  -1   88.75   10.14
  -4 -12   1   62.14    9.20
   3 -12  -1   33.99    6.85
  -3 -12   1   32.67    7.13
  -2 -12   1   91.90   10.41
   2 -12  -1   66.32    8.89
  -1 -12   1   88.50   10.70
   1 -12  -1  126.59   11.73
   0 -12   1   32.30    7.12
   0 -12  -1   29.41    6.31
   1 -12   1   11.91    5.38
  -1 -12  -1   29.40    6.38
   2 -12   1  115.42   12.04
  -2 -12  -1  129.07   11.79
   3 -12   1   52.35    8.66
   4 -12   1  159.10   14.23
   5  12   1   37.68    7.15
   5 -12   1   35.34    7.60
  -5 -12  -1   39.18    7.70
   6 -12   1    8.29    4.66
   6  12   1   17.36    6.36
  -6 -12  -1   17.83    5.94
   7 -12   1    7.46    4.33
  -7 -12  -1   11.87    5.96
   7  12   1   11.83    6.45
   7 -13  -1   10.95    5.53
   6 -13  -1    1.96    3.67
   5 -13  -1   66.21    9.82
  -4 -13   1   24.54    6.96
   4 -13  -1   15.34    5.71
  -3 -13   1   15.86    6.04
   3 -13  -1   15.04    5.70
  -2 -13   1  117.13   12.39
   2 -13  -1  113.00   11.88
  -1 -13   1   19.56    6.32
   1 -13  -1   17.36    5.93
   0 -13  -1    0.26    3.62
   0 -13   1    2.74    4.55
   1 -13   1   53.70    8.99
  -1 -13  -1   42.32    7.68
   2 -13   1  196.07   16.18
  -2 -13  -1  179.02   14.69
   3 -13   1   23.42    6.77
   4 -13   1   63.16    9.55
  -5 -13  -1   21.73    6.64
   5 -13   1   14.85    5.88
  -6 -13  -1   20.44    6.36
   6 -13   1    7.94    4.42
   5 -14  -1    5.10    4.94
   4 -14  -1   22.23    6.67
   3 -14  -1   27.29    7.35
  -3 -14   1   31.06    7.61
  -2 -14   1    8.56    5.67
   2 -14  -1    4.12    4.21
   1 -14  -1   53.80    8.86
  -1 -14   1   34.88    8.28
   0 -14  -1   41.12    8.16
   0 -14   1   42.27    8.66
  -1 -14  -1   38.13    8.10
   1 -14   1   47.32    8.75
   2 -14   1   24.42    7.23
   3 -14   1   64.59   10.22
   4 -14   1    7.85    5.00
   5 -14   1    4.92    4.76
  -5 -14  -1   12.08    5.56
   3 -15  -1   37.86    8.72
   2 -15  -1   15.13    6.62
  -2 -15   1    3.06    5.27
  -1 -15   1   67.84   10.86
   1 -15  -1   78.23   10.87
   0 -15   1   64.78   10.50
   0 -15  -1   52.58    9.41
   1 -15   1   26.80    8.07
   2 -15   1   34.17    8.53
 -13   0   2   45.73    9.00
 -12   0   2  109.91   11.59
  11   0  -2  128.52   11.71
 -11   0   2  128.91   11.78
  11   0  -2  124.68    9.82
 -10   0   2  425.81   22.96
  10   0  -2  452.28   22.01
  10   0  -2  402.35   22.67
  -9   0   2  237.10   15.48
   9   0  -2  219.47   14.67
   9   0  -2  241.73   13.56
   8   0  -2   34.25    5.66
  -8   0   2   45.53    6.48
   8   0  -2   47.61    5.04
  -7   0   2  197.44   12.86
   7   0  -2  227.38   13.02
   7   0  -2  213.84   11.60
  -6   0   2  148.75    9.72
   6   0  -2  151.51    8.80
   6   0  -2  150.57    9.76
  -5   0   2    2.05    2.41
   5   0  -2    0.32    1.48
   5   0  -2    2.09    2.62
  -5   0   2    4.22    2.44
  -4   0   2  509.77   21.79
   4   0  -2  516.22   22.69
  -4   0   2  530.07   25.25
   3   0  -2  241.03   11.37
  -3   0   2  244.50   11.23
  -3   0   2  243.25   12.31
   2   0  -2 1652.67   65.10
  -2   0   2 1580.73   59.61
  -1   0   2    9.39    1.45
   1   0  -2   11.61    1.38
   0   0   2    2.96    1.05
   0   0  -2    2.77    1.02
   0   0  -2    1.36    0.86
  -1   0  -2   61.04    4.58
   1   0   2   67.71    4.17
   2   0   2   37.49    3.46
   2   0   2   34.77    2.64
  -2   0  -2   37.65    4.47
  -3   0  -2  323.28   16.84
   3   0   2  310.37   13.79
   3   0   2  316.97   14.24
   4   0   2   93.57    5.27
  -4   0  -2  101.68    7.85
   4   0   2  100.22    6.84
   5   0   2  518.01   23.09
  -5   0  -2  598.43   28.30
   5   0   2  506.11   23.38
   6   0   2   89.85    5.69
   6   0   2   89.68    7.63
  -6   0  -2   95.84    8.62
  -7   0  -2  140.79   11.28
   7   0   2  132.39    7.77
   7   0   2  135.17   10.10
  -8   0  -2  297.74   19.52
   8   0   2  327.02   17.80
  -9   0  -2  271.40   18.28
   9   0   2  259.01   16.29
 -10   0  -2   18.59    6.41
  10   0   2   12.02    5.37
  11   0   2   24.77    6.72
 -11   0  -2   32.66    7.92
 -12   0  -2   12.62    5.87
  12   0   2   10.51    6.09
 -13  -1   2    0.23    5.55
 -12   1   2   60.82    8.93
 -12  -1   2   47.91    8.87
  12  -1  -2   63.11    7.46
  12   1  -2   72.05    9.72
  11   1  -2   35.92    5.68
  11  -1  -2   24.00    4.95
 -11   1   2   28.76    6.76
  11   1  -2   21.17    6.16
 -10   1   2  189.81   13.33
  10  -1  -2  180.59   11.56
  10   1  -2  163.09   13.24
  10   1  -2  175.62   11.53
   9  -1  -2   72.14    6.78
  -9   1   2   55.23    7.71
   9   1  -2   61.78    6.30
   9  -1  -2   55.29    7.36
   9   1  -2   53.78    7.63
  -9   1   2   44.96    6.90
   8  -1  -2   54.30    6.67
   8   1  -2   46.12    6.58
   8  -1  -2   58.09    5.81
   8   1  -2   62.90    5.91
  -8  -1   2   58.46    6.92
  -8   1   2   65.19    7.50
  -8   1   2   48.85    6.33
   7   1  -2   92.41    8.37
  -7   1   2  100.94    8.31
  -7  -1   2   99.02    7.70
   7  -1  -2   89.24    7.75
  -7   1   2   85.19    7.67
   7  -1  -2  100.94    7.15
   7   1  -2   94.16    6.88
   6  -1  -2  332.99   15.79
  -6   1   2  316.09   17.76
   6   1  -2  294.74   16.13
  -6   1   2  303.43   15.53
   6   1  -2  332.48   15.62
  -6  -1   2  318.15   16.85
   5  -1  -2  196.69   10.17
  -5  -1   2  204.19   10.67
  -5   1   2  178.42   10.17
  -5   1   2  176.57   11.42
   5   1  -2  193.70   10.06
   5   1  -2  181.86   10.87
   4  -1  -2  597.49   25.50
  -4  -1   2  561.66   27.68
  -4   1   2  633.48   24.11
  -4   1   2  599.86   29.01
   4   1  -2  583.32   24.54
   4   1  -2  565.23   25.25
  -3  -1   2   19.57    2.29
   3   1  -2   23.99    2.59
  -3   1   2   24.21    3.25
  -3   1   2   17.96    2.62
  -3  -1   2   19.98    3.05
   3  -1  -2   21.41    2.45
   2   1  -2 4902.50  210.70
  -2  -1   2 5267.72  191.89
   2  -1  -2 5721.42  210.89
  -2   1   2 5390.98  191.48
  -1   1   2  468.50   18.28
   1   1  -2  452.05   20.08
   1  -1  -2  499.67   19.82
  -1  -1   2  472.44   18.48
   0   1  -2 1188.11   57.58
   0   1   2 1261.83   46.33
   0  -1  -2 1266.38   50.12
   0  -1  -2 1289.26   57.81
   0  -1   2 1253.99   46.05
  -1  -1  -2 1161.21   55.86
   1   1   2 1222.90   45.20
   1  -1   2 1266.64   44.71
  -1   1  -2 1191.04   56.06
   2  -1   2  517.46   20.55
  -2   1  -2  540.73   25.66
   2  -1   2  500.53   22.27
  -2  -1  -2  519.07   25.21
   3  -1   2  381.78   15.74
   3  -1   2  356.22   16.34
   3   1   2  334.94   15.02
  -3   1  -2  392.01   19.26
  -3  -1  -2  360.85   18.77
   3   1   2  389.97   16.42
   4  -1   2  281.18   13.24
   4  -1   2  267.11   13.23
  -4   1  -2  306.97   16.16
  -4  -1  -2  284.61   15.66
   4   1   2  279.92   13.90
   4   1   2  267.89   12.11
   5  -1   2  190.14   10.71
  -5   1  -2  237.75   13.98
   5  -1   2  223.18   11.62
   5   1   2  224.75   12.23
   5   1   2  212.00   10.01
  -5  -1  -2  228.02   13.55
   6   1   2  228.66   13.36
   6   1   2  222.82   10.88
  -6  -1  -2  243.16   14.79
  -6   1  -2  243.33   14.98
   6  -1   2  210.28   11.40
   6  -1   2  237.17   12.77
  -7   1  -2   47.90    7.77
   7  -1   2   55.14    6.47
   7   1   2   60.12    4.50
  -7  -1  -2   56.50    8.02
   7  -1   2   54.70    4.73
   7   1   2   63.21    7.06
  -8   1  -2  255.76   17.68
   8  -1   2  297.38   16.26
   8  -1   2  278.06   13.80
  -8  -1  -2  239.38   17.33
   8   1   2  270.38   16.05
  -9   1  -2   43.26    7.67
   9   1   2   37.83    6.57
   9  -1   2   27.79    6.02
  -9  -1  -2   33.63    7.77
  10   1   2   23.77    6.34
  10  -1   2   31.53    6.32
 -10   1  -2   19.40    6.49
 -10  -1  -2   19.43    6.85
  11   1   2   72.13    9.30
 -11   1  -2   58.23    9.80
  11  -1   2   71.98    9.20
 -11  -1  -2   66.12   10.28
 -12   1  -2   14.12    6.23
  12   1   2   11.50    6.33
 -12  -1  -2   30.96    7.38
 -12  -2   2   -0.38    5.06
  12  -2  -2    8.85    3.74
  12   2  -2   11.29    6.25
  11   2  -2   72.09    9.47
  11  -2  -2   77.92    7.89
 -11   2   2   77.47    9.23
  10  -2  -2  155.04   10.77
 -10   2   2  159.01   11.91
  10   2  -2  150.85   12.70
  10   2  -2  135.63   10.26
  -9   2   2  111.74    9.55
   9   2  -2   99.51   10.00
  -9   2   2   98.60   10.65
   9   2  -2   97.97    8.15
   9  -2  -2  125.33    8.63
  -8   2   2  197.89   11.63
   8   2  -2  194.96   12.84
   8  -2  -2  160.42   10.55
  -8   2   2  172.57   12.80
  -8  -2   2  156.50   11.40
   8   2  -2  172.08   10.57
  -7  -2   2  246.12   14.10
   7   2  -2  264.14   14.80
   7  -2  -2  246.82   13.19
   7   2  -2  232.37   12.93
  -7   2   2  237.49   15.54
  -7   2   2  246.51   13.45
   6  -2  -2  120.87    7.73
  -6   2   2  124.02    9.41
  -6   2   2  120.47    8.11
  -6  -2   2  122.53    8.10
   6   2  -2  102.81    7.30
   6   2  -2  114.52    8.97
  -5  -2   2  633.73   29.70
   5   2  -2  597.91   27.05
   5  -2  -2  637.25   27.51
  -5   2   2  620.66   31.60
   5   2  -2  625.39   26.89
  -5   2   2  599.81   25.35
   4  -2  -2   91.73    5.68
  -4   2   2   66.75    4.96
  -4  -2   2   88.45    5.03
   4   2  -2   59.09    5.76
   4   2  -2   67.91    5.22
  -4   2   2   71.08    6.45
  -3   2   2  193.72   11.71
  -3  -2   2  194.64   10.17
  -3   2   2  192.32    9.11
   3   2  -2  185.56    9.93
   3   2  -2  184.94   10.13
   3  -2  -2  210.46   10.20
  -3  -2   2  228.41   10.06
   2  -2  -2 1263.09   48.72
  -2  -2   2 1156.93   44.75
  -2   2   2 1179.65   43.89
   2   2  -2 1150.44   48.77
  -1   2   2  429.63   18.11
   1  -2  -2  506.74   20.03
   1   2  -2  470.56   20.65
  -1  -2   2  467.85   18.54
   1   2  -2  464.78   22.65
   0   2  -2  878.28   41.28
   0   2   2  873.44   32.98
   0  -2   2  878.98   32.55
   0  -2  -2  873.84   35.50
   1  -2   2  795.61   29.52
  -1  -2  -2  810.45   37.63
  -1   2  -2  786.40   37.87
   1   2   2  767.39   30.45
   2  -2   2 2987.79  107.10
   2  -2   2 2944.92  118.78
  -2  -2  -2 3061.14  135.13
  -2   2  -2 2958.40  135.61
   2   2   2 2809.32  108.18
   3  -2   2 1380.54   51.44
   3   2   2 1378.41   52.82
  -3  -2  -2 1414.58   64.40
  -3   2  -2 1391.33   65.05
   3   2   2 1386.41   54.88
   3  -2   2 1299.59   56.80
   4  -2   2  603.82   24.39
   4  -2   2  592.36   26.41
  -4   2  -2  588.06   30.46
  -4  -2  -2  619.94   29.77
   4   2   2  588.19   25.62
   4   2   2  588.93   24.40
   5   2   2  110.94    8.15
   5  -2   2  115.04    7.45
   5   2   2  113.66    5.78
  -5   2  -2  108.33    9.12
   5  -2   2  111.67    7.26
  -5  -2  -2  116.92    8.83
  -6   2  -2   56.38    7.45
  -6  -2  -2   53.11    7.18
   6  -2   2   63.22    5.87
   6   2   2   57.26    3.99
   6   2   2   48.42    6.11
   6  -2   2   59.48    4.99
   7   2   2   39.23    5.83
   7  -2   2   33.53    4.03
   7  -2   2   41.18    5.61
  -7  -2  -2   34.23    7.01
  -7   2  -2   38.30    6.93
  -8   2  -2  166.01   13.07
   8  -2   2  140.29    9.32
   8   2   2  152.39   12.05
  -8  -2  -2  145.04   12.88
   8  -2   2  174.67   11.27
  -9  -2  -2   57.21    9.31
   9   2   2   76.55    8.96
  -9   2  -2   65.87    9.31
   9  -2   2   61.01    7.73
  10  -2   2   43.87    6.74
 -10   2  -2   38.75    8.13
 -10  -2  -2   21.17    7.28
  10   2   2   32.51    7.13
 -11   2  -2   97.89   12.62
 -11  -2  -2  108.44   12.73
  11   2   2   79.80   10.24
  12   2   2   21.67    7.15
 -12  -2  -2   25.06    7.71
 -12   2  -2   38.46    8.81
  12  -3  -2   24.18    5.82
  12   3  -2   21.45    7.18
  11   3  -2    7.22    5.64
  11  -3  -2    0.53    3.51
  10   3  -2   15.59    6.09
  10  -3  -2   14.45    4.11
  10   3  -2   15.51    4.84
 -10   3   2   22.14    6.65
   9   3  -2   63.76    8.25
  -9   3   2   53.83    6.59
  -9   3   2   53.96    8.48
   9  -3  -2   47.04    5.90
   9   3  -2   56.92    6.57
  -8  -3   2  408.58   20.85
  -8   3   2  364.50   18.26
   8  -3  -2  374.29   19.09
   8   3  -2  358.20   18.85
   8   3  -2  360.61   20.24
  -8   3   2  362.19   22.61
  -7   3   2   11.58    3.34
   7  -3  -2   11.79    3.17
   7   3  -2    9.22    4.43
  -7   3   2   15.08    4.71
   7   3  -2   11.84    3.30
  -7  -3   2    9.42    4.00
   6   3  -2  137.54   10.16
  -6   3   2  145.72    8.49
  -6  -3   2  155.98    9.08
   6  -3  -2  136.82    8.80
   6   3  -2  126.76    8.53
  -6   3   2  132.79   10.76
  -5   3   2  282.26   17.11
   5  -3  -2  267.99   14.22
   5   3  -2  268.57   14.03
  -5   3   2  284.90   13.00
  -5  -3   2  301.79   14.64
  -4  -3   2  544.28   27.46
   4   3  -2  592.91   25.69
   4   3  -2  584.31   24.92
  -4   3   2  600.30   22.97
  -4   3   2  586.96   30.06
  -3   3   2   18.84    2.09
   3   3  -2   18.15    2.94
   3  -3  -2   15.37    2.52
   3   3  -2   13.43    3.01
   2  -3  -2  308.88   13.67
  -2   3   2  276.92   11.58
   2   3  -2  270.79   13.71
  -2  -3   2  287.77   12.82
  -1  -3   2   31.37    2.95
  -1   3   2   32.09    2.64
   1  -3  -2   30.55    2.99
   0  -3  -2   55.77    3.96
   0   3   2   64.49    4.21
   0  -3   2   66.45    3.75
   0   3  -2   51.93    5.37
   1   3   2 1610.05   59.41
   1  -3   2 1611.78   57.96
  -1   3  -2 1580.03   74.60
   1  -3   2 1511.11   65.56
  -1  -3  -2 1635.67   63.99
  -2   3  -2 1530.77   72.57
  -2  -3  -2 1550.95   61.71
   2  -3   2 1495.69   56.26
   2   3   2 1464.56   58.06
  -2  -3  -2 1552.17   71.91
   2  -3   2 1635.11   63.99
   3  -3   2  479.86   22.70
  -3   3  -2  492.23   25.85
   3  -3   2  486.08   19.50
   3   3   2  486.08   21.42
  -3  -3  -2  505.95   24.88
  -4  -3  -2  845.23   39.48
   4   3   2  792.40   32.87
   4  -3   2  791.85   31.38
   4  -3   2  785.83   35.28
  -4   3  -2  824.25   40.69
   4   3   2  792.84   33.35
   5  -3   2   30.58    3.98
   5   3   2   30.09    4.76
   5  -3   2   25.37    3.81
   5   3   2   35.61    2.93
  -5  -3  -2   29.92    4.89
  -5   3  -2   27.31    5.68
  -6   3  -2  290.91   18.27
   6  -3   2  292.15   15.13
  -6  -3  -2  286.48   17.18
   6   3   2  278.35   15.94
   6  -3   2  275.75   14.23
   7  -3   2  241.13   13.44
  -7  -3  -2  232.75   15.82
   7  -3   2  250.70   13.38
  -7   3  -2  232.43   16.55
   7   3   2  226.54   14.64
   8  -3   2  122.27    9.26
  -8   3  -2  100.84   11.69
   8   3   2  121.77   10.81
   8  -3   2  108.72    7.97
  -8  -3  -2  109.25   11.69
   9  -3   2  264.44   14.66
  -9   3  -2  257.47   18.60
  -9  -3  -2  251.02   18.04
   9   3   2  265.82   17.20
  10   3   2  115.23   11.44
 -10   3  -2  131.92   13.64
 -10  -3  -2  104.92   12.84
  11   3   2   15.09    6.25
 -11   3  -2   25.08    7.24
 -11  -3  -2   12.36    7.06
 -12   3  -2   34.10    8.61
  12   3   2   27.88    7.74
  12   4  -2   11.19    6.57
  12  -4  -2    5.65    4.36
  11   4  -2   34.36    7.71
  11  -4  -2   23.85    5.32
 -10   4   2   59.90    9.55
  10   4  -2   52.09    8.55
  10  -4  -2   42.24    5.91
   9  -4  -2   13.17    3.92
   9   4  -2    8.63    4.09
  -9   4   2   15.11    6.09
   9   4  -2   11.14    5.19
  -8   4   2    2.74    3.08
   8  -4  -2    9.15    3.11
   8   4  -2    8.69    5.02
   8   4  -2    3.52    3.21
  -8   4   2    6.54    4.81
   7  -4  -2   11.91    3.23
  -7   4   2   13.07    3.28
   7   4  -2   14.34    3.77
  -7   4   2   12.84    5.16
   7   4  -2   15.14    5.08
  -7  -4   2   20.60    4.59
   6   4  -2   75.44    6.50
  -6  -4   2   82.20    6.26
  -6   4   2   71.24    8.75
   6  -4  -2   81.68    6.45
   6   4  -2   64.62    7.08
  -6   4   2   77.43    5.62
  -5   4   2   54.56    7.13
  -5   4   2   44.82    3.93
  -5  -4   2   51.75    4.65
   5  -4  -2   51.04    5.06
   5   4  -2   50.65    5.94
   5   4  -2   49.39    5.03
  -4   4   2   33.18    2.81
   4   4  -2   28.50    3.74
   4   4  -2   32.81    4.64
   4  -4  -2   38.65    4.21
  -4  -4   2   29.02    3.52
   3  -4  -2  281.49   14.03
   3   4  -2  259.40   13.83
  -3   4   2  278.54   11.40
   3   4  -2  286.80   13.58
  -2   4   2 1165.12   42.51
  -2  -4   2 1138.92   43.76
   2   4  -2 1133.76   43.84
   2  -4  -2 1141.89   48.04
  -1  -4   2 2504.02   91.38
  -1   4   2 2503.67   91.07
   1  -4  -2 2493.92  100.98
   0  -4  -2 1162.91   48.20
   0   4   2 1188.21   44.01
   0   4  -2 1149.81   55.97
   0  -4   2 1163.92   43.14
   1  -4   2  499.59   18.70
   1   4   2  469.47   20.39
  -1   4  -2  494.19   25.98
  -1  -4  -2  515.80   21.57
   1  -4   2  482.73   23.14
  -2   4  -2    2.95    2.81
  -2  -4  -2    1.60    1.63
   2   4   2    0.81    2.06
   2  -4   2    2.79    1.15
  -2  -4  -2    2.92    2.70
   2  -4   2    2.30    2.08
   3   4   2  186.34   10.82
   3  -4   2  202.11   11.59
  -3   4  -2  186.31   12.83
   3  -4   2  195.68    8.64
  -3  -4  -2  194.40   11.92
  -4   4  -2   52.78    7.15
   4  -4   2   68.94    4.61
   4   4   2   57.61    5.81
  -4  -4  -2   56.76    6.26
   4  -4   2   59.45    5.72
  -5  -4  -2 1032.11   49.57
  -5   4  -2  985.84   51.08
   5   4   2 1040.79   41.80
   5   4   2 1008.88   42.07
   5  -4   2  967.37   44.33
   5  -4   2 1044.31   39.31
  -6   4  -2   95.06   10.31
  -6  -4  -2   87.04    8.32
   6  -4   2   97.96    7.05
   6   4   2   88.19    8.57
   6  -4   2   91.67    7.54
  -7   4  -2   29.90    6.84
   7   4   2   37.57    6.55
   7  -4   2   33.18    4.60
  -7  -4  -2   23.33    6.16
   8  -4   2   89.86    7.63
   8   4   2  107.66   10.23
  -8  -4  -2   88.57   10.64
  -8   4  -2   93.22   11.11
  -9  -4  -2  111.93   12.35
   9  -4   2  125.30    9.19
  -9   4  -2  126.10   12.35
   9   4   2  124.09   11.47
 -10  -4  -2   19.10    7.62
 -10   4  -2   28.91    7.81
  10   4   2   26.95    7.11
 -11  -4  -2   24.14    8.79
  11   4   2   32.14    7.39
 -11   4  -2   39.31    8.76
  12  -5  -2    0.76    3.59
  12   5  -2    2.88    5.28
  11  -5  -2  126.21   10.45
  11   5  -2  117.43   12.64
  10   5  -2  140.43   13.13
 -10   5   2  144.85   15.36
  10  -5  -2  132.66   10.64
   9   5  -2   48.68    6.41
   9   5  -2   46.38    7.93
  -9   5   2   41.78    8.64
   9  -5  -2   50.27    6.28
   8   5  -2   36.58    5.41
  -8   5   2   38.16    7.95
   8  -5  -2   27.36    4.77
   8   5  -2   41.89    7.20
   7  -5  -2  132.34    9.47
   7   5  -2  131.79    9.30
  -7   5   2  113.34   11.60
  -7  -5   2  142.33    9.53
   7   5  -2  130.92   10.74
  -6  -5   2   70.90    6.43
   6  -5  -2   66.54    6.46
  -6   5   2   96.81   10.24
   6   5  -2   70.90    6.50
   6   5  -2   74.20    7.72
  -6   5   2   75.76    5.15
   5   5  -2   32.12    5.11
   5  -5  -2   33.12    4.57
  -5   5   2   36.86    3.15
  -5   5   2   35.03    6.37
  -5  -5   2   40.01    4.50
   5   5  -2   30.27    4.30
   4  -5  -2  148.05    9.48
  -4   5   2  149.16    7.02
   4   5  -2  155.19    9.54
   4   5  -2  158.57    9.86
   3  -5  -2   87.78    6.59
   3   5  -2   78.74    6.40
  -3   5   2   86.77    4.60
  -2   5   2   79.91    4.51
   2   5  -2   70.60    5.54
   2  -5  -2   72.82    5.91
   1  -5  -2   57.95    5.07
  -1   5   2   55.76    4.05
  -1  -5   2   59.15    4.32
   0  -5   2  201.24    8.86
   0  -5  -2  202.90   10.80
   0   5   2  197.89    9.69
   1  -5   2  262.88   10.70
  -1   5  -2  258.63   16.39
   1  -5   2  277.83   15.02
   1   5   2  267.43   12.82
  -1  -5  -2  286.86   13.50
   2   5   2  180.28   10.31
  -2  -5  -2  193.56    9.90
   2  -5   2  176.58    7.51
  -2   5  -2  171.52   12.65
   2  -5   2  219.34   12.09
  -3   5  -2  146.23   11.26
   3   5   2  146.50    9.45
   3  -5   2  148.51   10.08
  -3  -5  -2  136.91   10.08
   3  -5   2  150.56    6.55
   4  -5   2   73.17    4.44
   4  -5   2   79.47    7.00
   4   5   2   60.66    6.52
  -4   5  -2   65.78    8.26
  -4  -5  -2   71.91    6.70
   5   5   2   14.97    4.38
  -5  -5  -2   11.30    3.94
  -5   5  -2    7.98    4.49
   5  -5   2   14.05    3.69
   6  -5   2   78.41    7.51
  -6  -5  -2   84.21    8.80
   6   5   2   88.72    8.65
  -6   5  -2   76.45    9.74
  -7  -5  -2   97.44    9.77
  -7   5  -2  116.31   12.25
   7   5   2  108.89   10.32
   7  -5   2  120.23    9.17
   8  -5   2   45.50    5.83
  -8   5  -2   28.23    7.47
   8   5   2   42.18    7.18
  -8  -5  -2   33.10    7.28
  -9   5  -2  160.01   14.47
   9  -5   2  164.71   11.30
  -9  -5  -2  142.72   13.45
   9   5   2  165.85   13.59
 -10  -5  -2   15.36    7.18
  10  -5   2   13.88    4.08
  10   5   2    6.51    5.52
 -10   5  -2    9.68    6.05
 -11   5  -2    7.15    5.61
 -11  -5  -2   -3.12    6.29
  11   5   2    2.78    5.25
  12  -6  -2   13.01    4.94
  12   6  -2   11.71    6.60
  11   6  -2    7.23    5.87
 -11   6   2   22.56    9.11
  11  -6  -2   13.95    4.77
  10  -6  -2   23.59    5.14
 -10   6   2   22.38    8.19
  10   6  -2   26.29    7.12
   9   6  -2   89.41   10.27
   9  -6  -2   91.89    8.56
  -9   6   2   85.07   12.24
  -8   6   2  151.95   14.16
   8  -6  -2  142.00   10.57
   8   6  -2  135.55   12.08
   8   6  -2  154.66   10.77
   7   6  -2  110.95    9.95
  -7   6   2  123.09   12.86
  -7  -6   2   90.62    8.40
   7  -6  -2  121.08    9.05
   7   6  -2   99.16    8.25
  -6  -6   2   94.07    7.33
  -6   6   2   96.43   11.11
   6  -6  -2   81.67    7.64
   6   6  -2   81.37    8.43
   6   6  -2   84.54    7.42
  -5  -6   2  420.28   20.38
   5   6  -2  377.24   18.98
   5   6  -2  336.28   18.83
   5  -6  -2  365.48   19.46
   4  -6  -2   18.11    3.81
  -4   6   2   23.65    2.22
   4   6  -2   19.94    4.06
  -3   6   2  211.60    9.32
   3   6  -2  215.98   11.68
   3  -6  -2  222.33   12.74
   2  -6  -2 1233.05   54.75
  -2   6   2 1339.98   47.94
   2   6  -2 1279.64   49.41
  -1  -6   2  364.12   15.77
  -1   6   2  373.78   15.54
   1  -6  -2  366.07   18.29
   0  -6  -2  120.23    8.01
   0  -6   2  113.80    6.05
   0   6   2  120.92    7.08
   1   6   2  174.60   10.03
   1  -6   2  202.61   12.37
  -1  -6  -2  194.30   10.73
   1  -6   2  189.75    7.83
  -1   6  -2  176.45   13.20
  -2   6  -2  983.56   50.97
   2   6   2  988.42   40.26
  -2  -6  -2 1105.57   43.27
   2  -6   2  933.69   44.66
   3   6   2   69.41    6.23
  -3   6  -2   57.53    7.86
  -3  -6  -2   39.53    6.38
  -3  -6  -2   64.43    5.35
   3  -6   2   46.64    5.89
  -4   6  -2  259.51   17.85
   4  -6   2  255.06   15.50
  -4  -6  -2  265.67   16.28
   4   6   2  274.20   14.84
   5  -6   2   16.64    4.24
  -5   6  -2   10.73    4.94
  -5  -6  -2   12.47    4.26
   5   6   2   14.42    4.59
   6   6   2   63.88    7.68
  -6   6  -2   44.72    8.21
  -6  -6  -2   49.45    7.25
   6  -6   2   57.77    6.75
  -7   6  -2  291.50   20.62
  -7  -6  -2  272.49   18.08
   7   6   2  294.43   17.97
   7  -6   2  291.53   17.02
   8   6   2   -4.14    3.87
  -8  -6  -2   -1.87    4.10
  -8   6  -2    2.66    4.56
   8  -6   2    0.43    2.10
  -9  -6  -2    4.80    5.61
  -9   6  -2   14.88    6.75
   9  -6   2   11.72    4.07
   9   6   2   14.13    5.67
 -10   6  -2   42.95    9.69
 -10  -6  -2   36.57    9.27
  10   6   2   40.92    8.66
  10  -6   2   51.82    6.67
 -11   6  -2    9.18    6.95
  11   6   2    4.32    5.17
  11  -7  -2    3.05    3.53
 -11   7   2    2.17    6.95
  11   7  -2   11.84    6.73
  10  -7  -2   79.44    8.49
  10   7  -2   69.78    9.92
 -10   7   2   70.64   12.37
   9   7  -2   11.73    5.79
   9  -7  -2   20.10    4.66
  -9   7   2   14.01    7.28
  -8   7   2  110.75   13.49
   8  -7  -2  102.99    9.15
   8   7  -2   88.66    8.58
   8   7  -2   98.78   10.29
   7   7  -2   10.64    5.04
   7   7  -2    3.67    3.52
   7  -7  -2   10.40    3.66
   6  -7  -2   80.57    7.80
   6   7  -2   75.13    8.24
  -6  -7   2   83.05    7.27
   5   7  -2   25.28    5.11
  -5  -7   2   19.98    4.53
   5  -7  -2   16.33    4.00
   4  -7  -2   79.38    7.23
   4   7  -2   58.58    6.44
   3   7  -2  361.49   17.11
   3  -7  -2  349.06   18.74
   2  -7  -2  371.74   19.81
  -2   7   2  399.27   16.09
   2   7  -2  394.52   17.63
  -1   7   2  460.20   18.82
  -1  -7   2  440.67   18.97
   1  -7  -2  447.35   22.20
   0  -7  -2   37.28    4.87
   0   7   2   38.90    4.14
   0  -7   2   41.10    3.39
   0  -7   2   43.42    6.01
  -1  -7  -2   30.97    4.28
   1   7   2   22.96    3.77
   1  -7   2   25.71    2.12
   1  -7   2   20.81    4.48
  -2   7  -2   91.47   10.07
   2   7   2   78.55    6.90
   2  -7   2   95.83    8.60
  -2  -7  -2   89.68    7.11
  -3   7  -2  112.59   11.92
   3   7   2  136.39    9.36
  -3  -7  -2  138.50    8.91
   3  -7   2  116.41    9.73
  -4  -7  -2   39.79    6.29
   4   7   2   37.90    5.86
   4  -7   2   37.26    5.99
  -4   7  -2   35.22    7.20
  -4  -7  -2   33.72    4.62
  -5  -7  -2  152.65   11.83
  -5   7  -2  156.14   14.03
   5  -7   2  180.86   12.30
   5   7   2  157.01   11.48
  -6  -7  -2   18.52    5.59
  -6   7  -2   19.35    6.52
   6   7   2   17.01    5.64
   6  -7   2   17.11    4.67
  -7   7  -2  100.42   12.68
  -7  -7  -2   95.58   10.53
   7  -7   2  105.21    9.84
   7   7   2  102.63   10.47
  -8   7  -2   39.35    9.07
  -8  -7  -2   30.62    7.06
   8  -7   2   38.47    6.30
   8   7   2   39.62    7.83
   9  -7   2  127.47   10.60
   9   7   2  120.90   12.25
  -9   7  -2  100.22   13.70
  -9  -7  -2  106.62   12.14
 -10  -7  -2    4.67    6.37
  10  -7   2    7.57    3.69
  10   7   2   15.65    5.84
 -10   7  -2   11.21    7.22
 -11   8   2   49.85   12.19
  11  -8  -2   26.03    5.90
  11   8  -2   37.76    8.79
  10  -8  -2   56.19    7.41
  10   8  -2   42.17    8.42
   9   8  -2  188.05   15.14
   9  -8  -2  200.77   14.05
   8   8  -2  116.31   11.42
   8  -8  -2  103.40    9.62
   7   8  -2  104.26   10.04
   7  -8  -2   77.76    8.39
   6  -8  -2  132.40   10.21
   6   8  -2  119.76   10.48
  -6  -8   2  118.14    9.47
   5   8  -2  243.07   14.66
   5  -8  -2  242.86   15.20
   4   8  -2  448.82   21.39
   4  -8  -2  439.85   23.18
   3  -8  -2  319.64   18.58
   3   8  -2  361.87   17.07
   2  -8  -2  178.93   11.87
  -2  -8   2  181.75   10.26
   2   8  -2  172.41   10.03
   1  -8  -2   94.55    8.19
  -1  -8   2  108.77    6.82
  -1   8   2  106.28    6.62
   0   8   2  258.28   12.97
   0  -8   2  264.37   11.76
   0  -8  -2  286.10   15.63
   0  -8   2  249.64   16.18
   1   8   2  229.55   12.31
   1  -8   2  237.37   15.15
  -1  -8  -2  229.98   13.74
   2  -8   2  109.57   10.03
  -2  -8  -2  122.82    8.95
   2   8   2  116.31    8.62
  -3  -8  -2  120.04    8.82
  -3   8  -2  116.79   12.49
   3  -8   2  119.74   10.11
   3   8   2  108.07    9.01
   4   8   2   21.05    5.14
  -4  -8  -2   28.25    6.36
   4  -8   2   24.29    5.31
  -4   8  -2   36.91    7.67
  -5  -8  -2   94.92   10.09
   5   8   2   95.06    9.15
   5  -8   2   94.49    9.37
  -5   8  -2   96.79   12.14
  -6   8  -2  308.48   21.62
   6   8   2  285.38   17.41
   6  -8   2  287.22   17.80
  -6  -8  -2  249.50   17.71
  -7   8  -2   25.47    7.81
   7  -8   2   20.78    5.26
   7   8   2   34.25    7.03
  -7  -8  -2   16.71    5.77
   8  -8   2   17.02    5.17
  -8   8  -2   15.68    7.44
   8   8   2   19.08    6.31
  -8  -8  -2   10.09    5.57
  -9  -8  -2   40.72    8.52
   9   8   2   50.15    8.92
   9  -8   2   41.22    6.66
  -9   8  -2   41.18   10.37
  10  -8   2   22.22    5.46
 -10   8  -2   38.79   10.54
  10   8   2   21.45    7.42
  10   9  -2   38.95    8.78
  10  -9  -2   81.95    9.05
   9   9  -2   17.27    6.64
   9  -9  -2   13.57    4.23
   8   9  -2   88.03   10.16
   8  -9  -2   76.34    8.69
   7  -9  -2  138.77   11.46
   7   9  -2  149.03   12.17
   6   9  -2   16.43    5.24
   6  -9  -2   16.91    4.74
  -6  -9   2   17.34    4.56
   5   9  -2  169.25   12.12
   5  -9  -2  176.41   12.81
   4  -9  -2  239.35   15.13
   4   9  -2  212.61   13.41
   3   9  -2   77.67    6.98
   3  -9  -2   73.25    7.87
   2  -9  -2   31.40    5.44
  -2  -9   2   27.14    4.26
  -1  -9   2  266.53   17.08
   1  -9  -2  241.52   15.44
  -1  -9   2  267.71   12.78
   0  -9   2   97.32   10.10
   0   9   2  133.57    8.22
   0  -9  -2  129.50    9.90
   1   9   2  112.14    8.21
  -1  -9  -2  104.76    9.03
   1  -9   2  114.31   10.57
   2  -9   2   13.49    4.89
   2   9   2    6.62    3.61
  -2  -9  -2   10.58    3.87
  -3  -9  -2   98.47    8.62
   3  -9   2   87.24    9.45
   3   9   2  108.54    8.91
  -4  -9  -2   86.54   10.36
  -4   9  -2   59.14   10.00
   4  -9   2   57.39    8.10
   4   9   2   70.80    8.01
   5   9   2   48.74    7.55
  -5   9  -2   62.51   10.39
   5  -9   2   57.87    7.94
  -5  -9  -2   67.38    8.91
   6   9   2   79.93    9.57
  -6   9  -2  104.49   13.48
  -6  -9  -2   72.93    9.30
   6  -9   2   98.04   10.01
   7  -9   2    6.20    4.04
  -7   9  -2   14.38    7.24
   7   9   2    1.18    4.69
  -7  -9  -2   11.35    5.47
  -8   9  -2   67.04   12.17
   8  -9   2   74.32    9.14
   8   9   2   71.85   10.06
  -8  -9  -2   56.79    9.60
   9   9   2    0.79    5.39
  -9   9  -2    9.98    7.06
   9  -9   2   11.89    4.42
  -9  -9  -2    1.44    5.55
   9 -10  -2   82.78    9.36
   9  10  -2   88.65   10.97
   8  10  -2   45.60    8.36
   8 -10  -2   64.59    8.48
   7 -10  -2   38.28    6.53
   7  10  -2   26.08    6.51
   6  10  -2  368.82   20.47
   6 -10  -2  351.56   21.19
   5  10  -2   73.48    8.16
   5 -10  -2   65.89    8.29
   4  10  -2  255.76   15.32
   4 -10  -2  285.23   17.59
   3  10  -2   14.19    4.34
   3 -10  -2   15.17    4.62
  -2 -10   2  135.29   12.04
   2 -10  -2  120.66   10.41
   1 -10  -2   44.55    6.46
  -1 -10   2   55.66    8.11
   0 -10   2   39.03    7.22
   0 -10  -2   67.63    7.60
   1 -10   2   36.06    6.89
  -1 -10  -2   21.82    5.08
  -2 -10  -2   89.58    8.85
   2 -10   2   87.31    9.86
   2  10   2  100.49    8.43
   3  10   2   55.12    6.96
   3 -10   2   46.13    7.51
  -4 -10  -2  159.98   13.62
   4  10   2  139.59   11.81
   4 -10   2  146.73   13.11
   5  10   2   74.69    8.93
   5 -10   2   70.11    9.02
  -5 -10  -2   88.92   10.34
  -6 -10  -2   60.18    8.89
   6  10   2   67.70    9.28
  -6  10  -2   62.19   11.53
   6 -10   2   64.41    8.65
   7 -10   2   46.55    7.99
   7  10   2   63.22    9.40
  -7 -10  -2   50.14    8.57
  -7  10  -2   59.45   11.77
  -8  10  -2   11.08    7.76
  -8 -10  -2    1.86    5.77
   8  10   2   10.72    6.20
   8 -10   2    9.02    4.45
  -9 -10  -2   33.13    8.70
   9  10   2   48.14    8.93
   9 -10   2   62.99    8.71
  -9  10  -2   47.81   12.07
   9  11  -2   20.75    7.77
   9 -11  -2   39.56    7.15
   8  11  -2   52.13    9.20
   8 -11  -2   61.33    8.47
   7 -11  -2   36.19    6.47
   7  11  -2   24.31    6.92
   6  11  -2   33.60    6.86
   6 -11  -2   29.21    6.52
   5  11  -2   56.94    7.60
   5 -11  -2   48.20    7.49
   4 -11  -2  338.59   21.17
   4  11  -2  384.42   19.34
  -3 -11   2   24.78    6.39
   3 -11  -2   28.53    6.20
   2 -11  -2    5.35    3.78
  -2 -11   2    2.49    4.07
  -1 -11   2  127.08   12.07
   1 -11  -2  107.44   10.41
   0 -11   2  276.26   18.69
   0 -11  -2  249.00   16.76
   1 -11   2   46.30    7.99
  -1 -11  -2   56.08    7.42
   2 -11   2  120.14   12.16
  -2 -11  -2  145.97   11.45
   3  11   2    5.34    4.37
   3 -11   2    5.84    4.29
   4 -11   2  225.15   16.26
   4  11   2  172.66   13.47
   5  11   2   88.95    9.85
  -5 -11  -2   80.76   10.66
   5 -11   2   69.01    9.59
  -6 -11  -2  107.13   12.16
   6 -11   2  114.45   11.72
   6  11   2  104.77   11.31
   7  11   2   33.81    7.83
   7 -11   2   45.83    7.81
  -7 -11  -2   33.73    8.04
   8 -11   2   30.57    7.02
  -8  11  -2   34.17   10.50
   8  11   2   30.99    8.16
  -8 -11  -2   11.26    7.02
   8 -12  -2   44.75    7.92
   8  12  -2   34.78    8.33
   7  12  -2   26.03    7.56
   7 -12  -2   37.57    7.12
   6  12  -2   33.66    7.06
   6 -12  -2   31.56    6.93
   5 -12  -2   30.68    6.90
   4 -12  -2   23.93    6.13
  -4 -12   2   21.27    6.53
   3 -12  -2   67.71    8.95
  -3 -12   2   59.13    9.32
  -2 -12   2    3.73    4.46
   2 -12  -2    3.44    3.94
  -1 -12   2   -3.00    3.77
   1 -12  -2   -2.07    3.12
   0 -12  -2   53.60    7.83
   0 -12   2   48.33    8.44
   1 -12   2   12.66    5.34
  -1 -12  -2    6.95    4.44
   2 -12   2  179.88   15.03
   3 -12   2   29.51    7.22
   4 -12   2   52.20    8.86
   5 -12   2   52.14    8.87
  -5 -12  -2   59.74    9.75
   5  12   2   56.62    8.72
  -6 -12  -2   54.95    9.02
   6 -12   2   49.01    8.64
   6  12   2   32.33    7.94
   7 -12   2   13.71    5.18
  -7 -12  -2   19.42    6.58
   7  12   2   28.77    7.94
   7 -13  -2    8.28    4.12
   6 -13  -2   32.75    7.32
   5 -13  -2    2.56    4.19
  -5 -13   2    2.19    5.24
   4 -13  -2   20.40    6.50
  -4 -13   2   15.23    6.35
  -3 -13   2    7.14    5.65
   3 -13  -2    8.44    5.12
   2 -13  -2   25.44    6.79
  -2 -13   2   30.77    7.55
   1 -13  -2    9.36    5.06
  -1 -13   2   15.60    6.20
   0 -13  -2    2.54    4.27
   0 -13   2    7.20    5.11
  -1 -13  -2  117.06   11.71
   1 -13   2  119.31   13.13
   2 -13   2  121.35   13.14
   3 -13   2   25.50    7.08
   4 -13   2   24.04    6.74
  -5 -13  -2   13.41    6.26
   5 -13   2    5.11    4.45
  -6 -13  -2   33.69    7.74
   6 -13   2   24.71    7.29
   5 -14  -2   23.80    7.03
   4 -14  -2   72.89   10.29
  -4 -14   2   58.22   10.01
   3 -14  -2   17.83    6.45
  -3 -14   2    9.91    5.81
   2 -14  -2   75.01   10.42
  -2 -14   2   64.14   10.46
   1 -14  -2    0.71    4.18
  -1 -14   2    5.54    5.37
   0 -14  -2   41.81    8.03
   0 -14   2   58.09    9.69
   1 -14   2    8.33    5.52
   2 -14   2   45.15    9.38
   3 -14   2   33.09    8.34
   4 -14   2    9.95    5.62
  -3 -15   2   46.03    9.33
   3 -15  -2   33.02    7.89
   2 -15  -2    9.26    5.62
  -2 -15   2    9.74    5.94
   1 -15  -2    9.85    5.75
  -1 -15   2    2.63    5.52
   0 -15   2   23.13    7.91
   1 -15   2    4.11    5.55
   2 -15   2   57.77   10.32
 -13   0   3   68.31    9.76
 -12   0   3   32.30    7.52
  12   0  -3   45.09    6.72
 -11   0   3   -2.79    4.04
  11   0  -3    0.54    3.17
 -10   0   3  182.63   13.23
  10   0  -3  164.37   11.47
  -9   0   3  125.76   10.56
   9   0  -3  118.79    9.05
   8   0  -3  220.94   12.99
  -8   0   3  235.66   14.19
  -8   0   3  234.31   14.37
  -7   0   3   97.22    8.34
   7   0  -3  117.94    7.95
  -7   0   3  115.08    8.44
   6   0  -3  349.13   17.30
  -6   0   3  357.52   17.45
  -6   0   3  365.96   18.94
  -5   0   3  216.64   11.70
  -5   0   3  188.20   10.90
   5   0  -3  211.95   11.00
  -4   0   3  840.35   38.92
  -4   0   3  809.11   32.93
   4   0  -3  831.14   35.11
  -3   0   3   36.24    3.49
   3   0  -3   37.97    3.41
  -2   0   3 1821.98   67.22
   1   0  -3  803.08   32.49
  -1   0   3  772.02   30.00
   1   0  -3  784.91   36.30
   0   0  -3  524.34   24.61
   0   0  -3  524.62   21.80
   0   0   3  498.08   20.47
   1   0   3 1621.53   59.07
  -1   0  -3 1559.66   73.33
   2   0   3    2.82    1.86
   2   0   3    1.99    1.22
  -2   0  -3    6.47    2.75
   3   0   3  186.09    8.77
   3   0   3  178.44    9.69
  -3   0  -3  183.07   11.34
   4   0   3   70.68    4.33
   4   0   3   72.49    5.93
  -4   0  -3   73.86    7.13
  -5   0  -3  207.74   13.09
   5   0   3  189.81    9.35
   5   0   3  179.29   11.04
   6   0   3  634.70   28.53
  -6   0  -3  669.98   34.20
   6   0   3  647.39   27.77
   7   0   3   36.16    5.80
  -7   0  -3   30.27    6.91
   8   0   3   29.11    5.81
  -8   0  -3   31.59    7.71
   9   0   3  797.87   35.96
  -9   0  -3  767.81   42.09
 -10   0  -3  158.92   14.19
  10   0   3  163.53   13.24
 -11   0  -3   20.20    6.93
  11   0   3   11.49    5.89
 -13  -1   3   18.67    7.34
 -12  -1   3   35.27    7.67
 -12   1   3   39.73    7.62
  12   1  -3   45.45    7.12
  12  -1  -3   27.72    5.93
 -11  -1   3   42.94    7.74
 -11   1   3   38.63    7.05
  11  -1  -3   41.51    6.09
  11   1  -3   38.68    6.20
 -10  -1   3  156.23   12.66
  10   1  -3  150.07   10.88
  10  -1  -3  160.29   10.92
 -10   1   3  156.30   12.01
   9  -1  -3   28.47    4.80
   9   1  -3   35.16    5.29
  -9  -1   3   28.88    6.23
  -9   1   3   32.93    6.15
  -8   1   3  103.94    9.03
   8   1  -3  101.16    7.89
  -8  -1   3   90.97    8.79
  -8   1   3  101.86    8.62
   8  -1  -3   99.63    7.85
  -7   1   3   43.02    5.84
   7  -1  -3   45.99    5.08
  -7  -1   3   35.89    4.92
  -7  -1   3   28.16    4.99
   7   1  -3   29.77    4.27
  -7   1   3   35.51    5.19
  -6   1   3  478.57   22.02
   6   1  -3  506.08   23.02
  -6  -1   3  491.98   24.54
  -6  -1   3  503.93   22.88
   6  -1  -3  502.41   23.02
  -6   1   3  496.93   25.82
   5  -1  -3  572.70   25.19
  -5   1   3  579.73   28.28
  -5   1   3  546.89   23.76
  -5  -1   3  580.49   26.97
  -5  -1   3  546.72   24.30
   5   1  -3  537.15   24.96
  -4   1   3  454.34   23.22
  -4  -1   3  472.29   20.28
  -4  -1   3  501.44   22.17
  -4   1   3  454.08   19.70
   4   1  -3  425.37   20.77
   4  -1  -3  487.64   21.10
  -3  -1   3    7.65    2.29
   3  -1  -3    7.71    2.07
  -3   1   3    9.34    2.14
   3   1  -3    7.54    2.04
   2  -1  -3 1558.65   64.30
   2   1  -3 1618.88   64.59
  -2   1   3 1551.59   58.82
  -2  -1   3 1628.66   59.18
   1  -1  -3  190.17    8.54
   1   1  -3  184.55    9.11
  -1   1   3  180.63    8.34
  -1  -1   3  183.68    8.47
   1   1  -3  164.04    9.25
   0   1  -3 2219.88   86.93
   0  -1  -3 2131.54   98.64
   0  -1  -3 2197.71   85.88
   0   1  -3 2020.57   98.50
   0  -1   3 2176.04   78.90
   0   1   3 2198.14   79.20
   1   1   3  600.32   23.26
  -1   1  -3  499.34   27.83
  -1  -1  -3  574.25   27.88
   1  -1   3  600.52   22.81
  -1  -1  -3  617.90   23.67
  -2  -1  -3   63.65    5.16
   2  -1   3   49.90    4.08
  -2   1  -3   56.60    5.53
   2  -1   3   49.40    4.07
   2   1   3   58.56    4.71
   3   1   3  200.21   10.99
   3  -1   3  215.36   10.64
  -3  -1  -3  225.05   12.62
   3   1   3  206.22    9.13
   3  -1   3  218.42   10.79
  -3   1  -3  231.47   13.06
   4  -1   3  561.15   24.81
   4   1   3  560.84   23.37
   4   1   3  557.92   24.55
   4  -1   3  581.96   24.10
  -4   1  -3  601.96   29.38
  -4  -1  -3  556.99   29.01
   5   1   3  493.45   21.16
  -5   1  -3  530.57   27.11
  -5  -1  -3  494.71   26.76
   5   1   3  513.29   23.06
   5  -1   3  532.69   22.62
   5  -1   3  482.55   22.31
   6   1   3  185.36   11.63
   6   1   3  170.11    8.91
   6  -1   3  191.15   11.46
   6  -1   3  181.62    9.78
  -6   1  -3  207.66   13.76
  -6  -1  -3  191.21   13.31
   7  -1   3   27.85    5.15
   7  -1   3   23.39    3.15
  -7  -1  -3   25.58    6.93
  -7   1  -3   24.12    6.65
   7   1   3   23.07    5.31
   8  -1   3  200.49   13.16
   8   1   3  192.27   13.34
  -8  -1  -3  184.65   14.99
  -8   1  -3  205.08   15.27
   9  -1   3   26.96    6.06
  -9  -1  -3   25.94    7.37
  -9   1  -3   27.39    7.07
   9   1   3   22.95    6.02
  10  -1   3  123.92   11.34
 -10  -1  -3  113.30   13.06
 -10   1  -3  128.63   12.47
  10   1   3  113.56   11.38
 -11  -1  -3   28.08    7.85
  11   1   3   23.54    7.19
  11  -1   3   21.21    6.51
 -11   1  -3   17.11    6.88
 -12  -2   3   40.00    8.20
  12  -2  -3   33.65    6.04
 -11  -2   3  123.88   12.09
  11   2  -3  129.73   10.74
 -11   2   3  138.99   11.36
  11  -2  -3  127.74    9.97
  10  -2  -3  257.72   15.40
  10   2  -3  244.88   15.27
 -10  -2   3  266.41   17.19
 -10   2   3  263.89   15.79
  -9  -2   3   87.26    9.30
   9  -2  -3   86.61    7.88
   9   2  -3   99.14    8.29
  -9   2   3   60.54    7.42
   9   2  -3   89.01    9.56
  -8  -2   3   65.67    7.85
   8   2  -3   75.27    6.99
  -8   2   3   71.39    7.12
   8   2  -3   77.13    8.29
  -8   2   3   81.15    8.76
   8  -2  -3   58.17    6.11
  -7   2   3   92.27    7.53
  -7   2   3   98.05    8.79
  -7  -2   3   93.89    8.53
   7  -2  -3  102.10    7.51
   7   2  -3   93.85    7.24
   7   2  -3   93.04    8.65
  -7  -2   3   98.34    7.36
  -6  -2   3 1111.57   51.78
   6  -2  -3 1132.03   47.42
  -6   2   3 1120.71   43.89
   6   2  -3 1069.84   47.18
  -6   2   3 1103.39   54.19
  -6  -2   3 1129.78   45.23
  -5   2   3  183.72    9.62
   5  -2  -3  178.28    9.79
  -5  -2   3  182.30    9.37
   5   2  -3  160.02    9.76
  -5   2   3  169.74   11.22
  -5  -2   3  152.51    9.96
  -4  -2   3  162.02    9.22
   4  -2  -3  152.54    8.59
  -4  -2   3  154.92    7.87
   4   2  -3  150.71    8.80
  -4   2   3  153.84    8.19
   3   2  -3  963.69   40.54
  -3   2   3  922.78   36.57
   3  -2  -3  975.72   40.25
  -3  -2   3  992.06   37.66
   2   2  -3  667.83   29.30
  -2   2   3  673.09   26.30
  -2  -2   3  679.26   26.88
   2  -2  -3  701.07   28.77
   1   2  -3  728.72   33.96
  -1  -2   3  698.44   27.74
   1  -2  -3  716.46   29.76
  -1   2   3  702.48   27.72
   1   2  -3  746.51   30.95
   0   2  -3  558.58   27.78
   0  -2  -3  584.12   23.59
   0  -2   3  558.78   22.28
   0  -2  -3  583.45   28.11
   0   2   3  566.60   22.80
   1   2   3  101.80    6.15
  -1   2  -3   98.53    7.13
   1  -2   3   99.64    5.46
  -1  -2  -3   98.57    6.83
  -2  -2  -3   59.23    5.18
   2   2   3   51.91    4.78
   2  -2   3   61.94    4.26
   2  -2   3   56.82    4.74
  -2   2  -3   50.91    5.81
   3   2   3  136.02    8.67
   3  -2   3  145.72    7.76
  -3  -2  -3  138.20    9.22
  -3   2  -3  148.32    9.93
   3  -2   3  135.14    8.33
   4   2   3  365.77   17.63
  -4   2  -3  364.73   20.43
  -4  -2  -3  379.58   19.95
   4  -2   3  378.63   17.58
   4  -2   3  360.68   16.35
   4   2   3  352.72   14.99
   5   2   3   57.53    3.37
  -5  -2  -3   58.19    7.09
   5  -2   3   54.59    5.36
  -5   2  -3   61.00    7.36
   5   2   3   64.06    6.47
   5  -2   3   58.19    5.21
  -6   2  -3   92.07    9.58
   6   2   3   64.05    7.15
   6  -2   3   71.69    6.73
   6  -2   3   75.60    5.73
  -6  -2  -3   79.48    9.05
   7  -2   3   46.02    5.91
  -7  -2  -3   39.31    7.74
  -7   2  -3   47.97    7.83
   7  -2   3   44.71    4.56
   7   2   3   45.62    6.62
   8  -2   3  216.49   13.99
   8   2   3  234.06   15.04
  -8   2  -3  242.07   16.91
  -8  -2  -3  210.58   16.49
  -9  -2  -3  192.81   15.70
   9  -2   3  228.19   14.22
   9   2   3  184.62   14.35
  -9   2  -3  202.83   15.92
 -10   2  -3   13.10    6.26
 -10  -2  -3   19.65    7.55
  10   2   3   17.88    6.11
  11   2   3   13.13    6.15
 -11   2  -3   22.27    7.37
 -11  -2  -3   34.50    8.67
  12  -3  -3    5.41    3.97
 -12  -3   3    4.05    5.50
  11   3  -3   41.51    6.70
  11  -3  -3   45.34    6.47
 -11  -3   3   47.52    8.43
  10   3  -3   74.66    9.40
 -10   3   3   56.78    7.19
  10   3  -3   84.63    8.43
  10  -3  -3   78.96    7.78
 -10  -3   3   81.86    9.71
   9  -3  -3   33.94    5.16
  -9   3   3   30.32    5.28
  -9  -3   3   22.05    5.86
   9   3  -3   21.12    5.11
   9   3  -3   22.96    6.08
  -9   3   3   35.40    7.28
  -8   3   3   28.72    4.76
   8  -3  -3   24.67    4.50
   8   3  -3   25.49    5.99
  -8  -3   3   18.73    5.49
   8   3  -3   28.57    5.08
  -8   3   3   24.27    6.11
   7   3  -3   19.32    4.18
  -7   3   3   24.96    4.21
   7   3  -3   33.48    5.93
   7  -3  -3   27.87    4.15
  -7   3   3   28.59    5.88
  -7  -3   3   19.79    5.08
  -6  -3   3  376.20   19.29
  -6   3   3  396.16   17.75
   6  -3  -3  414.47   19.45
  -6   3   3  386.44   22.43
   6   3  -3  359.11   19.05
   6   3  -3  426.36   20.01
  -6  -3   3  401.64   19.72
  -5   3   3  244.51   11.60
   5  -3  -3  258.36   13.00
  -5   3   3  245.30   15.09
  -5  -3   3  228.48   12.30
  -5  -3   3  245.60   13.20
   5   3  -3  244.35   13.03
  -4   3   3   92.11    5.58
  -4  -3   3   97.96    5.43
   4  -3  -3  107.97    6.71
   4   3  -3   80.84    6.38
  -4  -3   3   81.75    6.66
   3  -3  -3  721.06   32.05
  -3  -3   3  774.69   30.25
  -3   3   3  755.86   28.86
   3   3  -3  744.81   32.50
   2  -3  -3  875.15   34.50
  -2   3   3  780.47   31.05
  -2  -3   3  771.83   31.70
   2   3  -3  828.68   35.16
  -1  -3   3 1080.78   40.78
   1  -3  -3 1061.85   44.30
   1   3  -3 1089.14   51.01
  -1   3   3 1085.19   40.80
   0  -3   3  301.08   12.45
   0   3  -3  288.67   15.94
   0  -3  -3  300.12   13.04
   0   3   3  287.68   13.07
   1   3   3 2007.94   74.99
  -1  -3  -3 1955.98   93.50
   1  -3   3 2099.68   73.73
  -1  -3  -3 2016.77   80.22
  -1   3  -3 1983.26   93.69
  -2  -3  -3  915.67   45.10
   2  -3   3 1006.42   40.77
   2  -3   3  911.91   35.47
   2   3   3  927.16   37.21
  -2   3  -3  941.85   45.87
  -3  -3  -3  622.46   28.58
   3  -3   3  545.93   22.36
   3  -3   3  494.98   25.26
  -3   3  -3  580.62   29.31
   3   3   3  537.58   24.08
   4  -3   3  103.60    7.35
   4   3   3  104.10    7.78
  -4  -3  -3   94.99    8.05
   4  -3   3  100.15    6.46
  -4   3  -3   96.92    8.70
  -5  -3  -3 1187.22   58.82
   5   3   3 1220.32   49.50
  -5   3  -3 1277.73   60.38
   5  -3   3 1199.50   52.12
   5  -3   3 1228.11   47.48
   6  -3   3   40.81    5.02
   6   3   3   29.90    5.57
  -6   3  -3   38.64    6.98
   6  -3   3   36.35    4.61
  -6  -3  -3   35.85    6.62
   7  -3   3  212.27   12.27
  -7   3  -3  205.96   15.54
  -7  -3  -3  186.57   14.69
   7  -3   3  215.76   12.13
   7   3   3  193.07   13.76
   8  -3   3   31.76    4.45
   8  -3   3   41.00    5.85
  -8  -3  -3   37.99    8.03
   8   3   3   23.38    6.06
  -8   3  -3   20.43    6.76
  -9   3  -3    9.27    5.60
   9   3   3    1.67    4.50
  -9  -3  -3   -2.50    5.10
  10   3   3   30.58    7.14
 -10  -3  -3   21.32    7.75
 -10   3  -3   20.94    7.12
 -11  -3  -3    1.67    6.32
 -11   3  -3   11.09    6.31
  11   3   3   12.80    6.31
 -12  -4   3   51.25    9.06
  12  -4  -3   50.98    7.67
  11   4  -3    2.87    4.77
  11  -4  -3    6.39    3.75
 -11  -4   3    8.07    5.31
  10   4  -3    1.45    4.29
  10  -4  -3    4.06    3.45
 -10  -4   3    8.92    5.20
  10   4  -3    8.16    4.41
  -9   4   3   57.78    9.28
   9   4  -3   66.01    8.66
   9   4  -3   53.56    6.89
   9  -4  -3   45.66    6.05
   8   4  -3  209.06   14.59
  -8   4   3  220.33   16.35
   8  -4  -3  228.81   13.44
  -8   4   3  210.18   12.16
   8   4  -3  236.32   13.84
  -7   4   3  177.59   13.84
   7   4  -3  174.06   11.45
   7   4  -3  201.01   13.00
   7  -4  -3  186.29   11.42
  -7   4   3  178.93   10.12
   6   4  -3  124.00    9.35
  -6  -4   3  108.54    7.50
   6   4  -3  117.89    8.56
  -6   4   3  115.98   10.26
   6  -4  -3  128.40    8.58
  -6   4   3  123.93    7.32
  -6  -4   3  112.65    9.06
  -5   4   3  131.28    7.35
  -5  -4   3  138.38    9.55
   5   4  -3  149.58    9.84
   5   4  -3  120.92    8.79
   5  -4  -3  151.39    9.05
  -5  -4   3  140.63    8.08
   4  -4  -3    3.27    1.89
  -4   4   3    5.57    1.80
   4   4  -3    6.20    2.71
  -4  -4   3    7.31    2.21
  -4  -4   3    4.89    2.91
   3   4  -3  125.66    8.64
  -3   4   3  145.85    7.19
   3  -4  -3  153.78    8.69
  -3  -4   3  152.66    8.64
  -2  -4   3 1687.51   65.45
   2  -4  -3 1811.24   71.90
  -2   4   3 1755.76   64.77
  -1  -4   3 1873.11   71.37
  -1   4   3 1970.89   71.51
   1  -4  -3 1958.13   78.50
   0   4  -3 1110.25   54.15
   0  -4   3 1113.19   42.08
   0   4   3 1105.62   43.02
   0  -4  -3 1165.12   46.29
   1   4   3  510.32   22.06
   1  -4   3  534.92   20.43
  -1   4  -3  518.25   27.39
  -1  -4  -3  526.04   22.21
   2   4   3  338.94   15.72
  -2  -4  -3  346.09   18.54
   2  -4   3  280.03   16.62
   2  -4   3  331.75   13.63
  -2   4  -3  333.20   19.08
  -2  -4  -3  345.63   14.28
  -3   4  -3   44.31    6.32
  -3  -4  -3   31.61    4.91
   3  -4   3   46.08    3.69
  -3  -4  -3   46.46    2.81
   3  -4   3   40.48    5.05
   3   4   3   51.96    5.47
  -4  -4  -3  125.05    9.17
   4   4   3  115.60    8.77
  -4   4  -3  115.36    9.84
   4  -4   3  119.15    6.92
   4  -4   3  103.78    8.23
   5  -4   3  197.90   12.46
  -5   4  -3  237.96   15.39
   5   4   3  232.15   13.47
   5  -4   3  224.86   11.04
  -5  -4  -3  189.20   13.61
   6  -4   3   51.70    5.38
   6  -4   3   48.88    5.72
  -6  -4  -3   48.33    7.37
   6   4   3   53.78    6.97
  -6   4  -3   60.18    8.50
   7  -4   3   59.71    6.23
   7   4   3   49.84    7.16
  -7   4  -3   52.08    8.75
  -7  -4  -3   50.55    8.12
   8   4   3    6.40    4.83
  -8   4  -3   11.31    5.69
   8  -4   3   10.12    3.36
  -8  -4  -3    6.45    6.03
  -9   4  -3   57.13    9.61
   9   4   3   94.18   10.50
  -9  -4  -3   75.18   10.65
 -10   4  -3   20.32    6.72
  10   4   3   13.83    6.24
 -10  -4  -3    9.92    6.75
  11   4   3  101.95   12.01
 -11   4  -3  116.65   13.80
 -11  -4  -3   80.41   12.52
 -12  -5   3    3.45    5.33
  12  -5  -3    4.49    4.36
 -11  -5   3   29.35    7.19
  11   5  -3   27.97    7.38
  11  -5  -3   38.26    6.32
 -10  -5   3   15.05    5.68
  10   5  -3   10.60    5.70
  10  -5  -3   16.76    4.58
  10   5  -3   22.36    5.46
   9   5  -3  128.41   10.29
  -9   5   3  136.82   14.14
   9   5  -3  142.28   12.25
   9  -5  -3  111.58    9.56
   8  -5  -3   17.80    4.37
   8   5  -3   17.94    4.86
   8   5  -3   19.58    6.05
  -8   5   3   12.33    5.63
   7   5  -3   68.60    7.07
  -7   5   3   64.50    9.17
   7  -5  -3   76.10    7.09
   7   5  -3   73.04    8.15
  -6  -5   3  132.84    8.43
   6   5  -3  122.14    9.81
   6  -5  -3  120.60    8.82
  -6   5   3  123.78    7.16
   6   5  -3  124.47    9.09
   5   5  -3  798.84   32.93
   5  -5  -3  846.36   34.65
  -5  -5   3  725.07   32.32
   5   5  -3  720.62   33.95
  -5  -5   3  735.02   36.33
  -5   5   3  742.79   29.48
   4   5  -3   58.72    5.88
  -4  -5   3   54.81    5.77
   4  -5  -3   64.46    5.80
  -4   5   3   58.78    4.11
   3  -5  -3  288.82   15.43
  -3   5   3  318.81   13.20
  -3  -5   3  308.94   14.78
   2  -5  -3   97.17    6.79
  -2   5   3   98.74    5.79
  -2  -5   3  104.07    6.62
  -1  -5   3   75.75    5.10
   1  -5  -3   81.63    5.79
  -1   5   3   78.93    5.32
   0  -5  -3  150.00    8.35
   0   5   3  148.25    8.32
   0  -5   3  152.42    7.36
   0   5  -3  146.07   10.70
   1   5   3  777.27   31.88
  -1  -5  -3  792.25   33.31
   1  -5   3  800.66   29.79
   1  -5   3  805.32   36.01
  -1   5  -3  761.78   40.04
  -2  -5  -3  568.93   29.39
   2  -5   3  546.01   21.37
   2  -5   3  536.23   26.63
   2   5   3  550.40   24.20
  -2   5  -3  529.16   29.74
  -2  -5  -3  590.25   23.99
  -3   5  -3  284.42   18.54
   3  -5   3  285.80   16.45
  -3  -5  -3  270.73   17.38
   3   5   3  299.98   15.51
   3  -5   3  322.90   12.83
  -3  -5  -3  325.69   13.82
   4   5   3   28.77    4.86
   4  -5   3   36.75    3.49
   4  -5   3   29.93    4.74
  -4   5  -3   25.36    5.72
  -4  -5  -3   23.24    4.85
  -5   5  -3  293.70   19.16
   5  -5   3  276.52   16.17
  -5  -5  -3  277.30   17.41
   5   5   3  302.88   16.39
   6   5   3   61.64    7.98
  -6   5  -3   91.94   10.70
  -6  -5  -3   80.36    9.05
   6  -5   3   79.69    7.65
   7   5   3   44.67    7.03
  -7   5  -3   40.54    8.30
  -7  -5  -3   48.87    7.89
   7  -5   3   52.85    6.38
   8  -5   3   17.30    4.07
   8   5   3   14.26    5.41
  -8  -5  -3    1.92    4.92
  -8   5  -3   26.84    7.01
  -9  -5  -3   47.63    9.31
   9  -5   3   50.91    6.40
   9   5   3   50.01    8.79
  -9   5  -3   57.74    9.81
 -10  -5  -3    7.98    6.79
 -10   5  -3   14.70    6.29
  10   5   3    8.03    5.59
  11   5   3    8.47    5.57
 -11  -5  -3    2.27    6.77
 -11   5  -3    7.45    6.32
  12  -6  -3    9.35    4.73
 -12  -6   3   10.66    5.86
 -11  -6   3   31.97    7.73
  11   6  -3   27.51    7.67
  11  -6  -3   21.83    5.33
  10  -6  -3   14.86    4.43
 -10   6   3   14.08    7.36
  10   6  -3   21.41    6.63
  -9   6   3   21.54    7.46
   9   6  -3   23.82    5.43
   9  -6  -3   25.48    5.13
   9   6  -3   22.19    6.45
   8   6  -3   80.23    8.32
   8  -6  -3  102.03    8.87
   8   6  -3  102.09   10.15
   7   6  -3  447.22   23.60
   7  -6  -3  468.86   23.97
   7   6  -3  515.64   24.62
   6   6  -3   87.76    8.63
   6   6  -3   90.80    7.94
  -6  -6   3   97.68    7.23
   6  -6  -3  111.18    8.31
   5   6  -3  118.85    8.95
  -5  -6   3  125.02    9.27
   5   6  -3  124.62    9.34
   5  -6  -3  105.35    8.31
  -5   6   3  122.49    6.39
  -5  -6   3   99.68    7.76
   4  -6  -3   33.27    4.54
  -4  -6   3   50.98    5.39
  -4   6   3   31.52    3.05
  -3   6   3  194.58    9.00
   3  -6  -3  173.96   10.97
  -3  -6   3  194.81   10.68
  -2   6   3  446.78   17.87
   2  -6  -3  410.44   20.48
  -2  -6   3  415.35   18.52
   1  -6  -3  184.10   10.55
  -1   6   3  192.48    9.55
  -1  -6   3  177.07    9.20
   0   6   3  156.25    8.75
   0  -6   3  155.66    7.55
   0  -6  -3  142.14    8.89
   1  -6   3  254.92   10.85
   1  -6   3  255.73   15.39
  -1  -6  -3  263.77   13.21
   1   6   3  270.67   13.40
  -1   6  -3  257.92   16.84
  -2  -6  -3  376.35   17.32
   2   6   3  361.15   17.65
   2  -6   3  368.67   14.54
   2  -6   3  362.28   19.76
  -2   6  -3  363.49   22.13
  -3  -6  -3  788.94   31.01
   3   6   3  708.02   30.96
   3  -6   3  674.91   33.65
  -3  -6  -3  693.41   36.91
  -3   6  -3  688.04   38.15
  -4   6  -3   44.70    7.48
   4  -6   3   39.75    5.96
   4   6   3   35.57    5.62
  -4  -6  -3   49.82    6.63
   5   6   3  112.73    9.57
  -5   6  -3  127.14   12.46
   5  -6   3  101.37    8.82
  -5  -6  -3   97.88    9.49
   6  -6   3   64.38    7.31
   6   6   3   60.32    7.97
  -6  -6  -3   53.36    7.94
  -6   6  -3   47.60    8.77
   7   6   3   86.67    9.50
  -7   6  -3   79.24   11.07
  -7  -6  -3   79.58    9.67
   7  -6   3   96.34    8.96
  -8  -6  -3   42.53    8.17
   8   6   3   52.27    8.46
   8  -6   3   51.14    6.70
  -8   6  -3   54.90    9.59
  -9  -6  -3   11.89    6.50
   9  -6   3   21.40    4.96
   9   6   3   10.29    5.50
  -9   6  -3   14.41    6.57
 -10   6  -3  124.98   14.81
 -10  -6  -3   67.27   11.70
  10   6   3  123.23   12.58
 -11  -7   3   19.72    6.88
  11  -7  -3   21.42    5.62
  11   7  -3   34.61    8.10
  10   7  -3   27.21    7.29
  10  -7  -3   21.04    5.13
 -10  -7   3    8.79    5.33
   9   7  -3    5.21    3.84
   9   7  -3   10.82    5.72
   9  -7  -3   13.22    4.14
   8  -7  -3   93.65    8.93
   8   7  -3  107.94   10.69
   8   7  -3   92.57    8.80
   7  -7  -3    6.69    3.16
   7   7  -3   -0.42    3.05
   7   7  -3    1.09    3.98
   6   7  -3  107.15    9.20
   6   7  -3  117.73    9.92
   6  -7  -3  118.00    9.31
  -5  -7   3   51.01    6.37
   5   7  -3   54.11    6.53
   5  -7  -3   55.44    6.30
   4  -7  -3  122.82    9.07
  -4  -7   3  119.11    8.85
   3  -7  -3  222.20   12.84
  -3  -7   3  190.47   11.41
  -3   7   3  209.89    9.86
   2  -7  -3  545.39   26.08
  -2   7   3  556.90   22.49
  -2  -7   3  542.92   23.23
  -1  -7   3  109.31    6.65
   1  -7  -3  112.50    8.05
  -1   7   3  105.00    6.81
   0  -7  -3  224.32   12.95
   0   7   3  258.11   12.35
   0  -7   3  231.48   10.61
   1   7   3  115.15    8.06
   1  -7   3  120.07    9.69
  -1  -7  -3  116.36    7.87
   1  -7   3  110.69    5.59
  -1   7  -3  101.18   10.05
  -2  -7  -3   50.65    5.09
   2  -7   3   54.45    6.95
   2   7   3   51.04    5.87
  -2   7  -3   53.84    7.97
   3   7   3  298.73   16.00
  -3   7  -3  274.82   19.43
  -3  -7  -3  297.52   18.70
   3  -7   3  275.90   17.23
  -3  -7  -3  306.99   14.94
   4   7   3   88.30    8.10
  -4   7  -3   87.67   10.70
  -4  -7  -3   80.94    9.08
   4  -7   3   71.19    8.07
   5  -7   3   82.95    8.62
  -5   7  -3   88.12   10.91
   5   7   3   84.14    8.59
  -5  -7  -3   71.95    8.84
   6   7   3  109.32   10.47
  -6   7  -3  101.36   12.36
  -6  -7  -3   99.41   10.62
   6  -7   3  106.86    9.86
  -7  -7  -3  174.73   14.54
  -7   7  -3  198.80   16.93
   7   7   3  206.60   14.59
   7  -7   3  232.09   14.89
   8   7   3   76.00    9.85
  -8   7  -3   82.78   11.82
  -8  -7  -3   55.95    9.39
   8  -7   3   95.03    9.26
  -9   7  -3   62.04   11.20
  -9  -7  -3   42.55    8.91
   9  -7   3   67.07    7.80
   9   7   3   72.00   10.01
 -10   7  -3   11.29    6.92
  10   7   3    8.54    6.12
  10  -7   3    4.36    3.29
 -10  -7  -3    0.48    5.92
 -11  -8   3   36.18    8.20
  11  -8  -3   50.41    7.61
  11   8  -3   60.11    9.89
  10   8  -3  107.62   12.03
  10  -8  -3  112.76   10.54
 -10  -8   3  119.63   12.21
   9   8  -3  149.50   13.19
   9  -8  -3  130.87   11.10
   8  -8  -3   31.99    5.75
   8   8  -3   32.85    7.14
   7   8  -3  267.64   16.76
   7  -8  -3  264.93   16.39
   6  -8  -3   94.65    8.98
   6   8  -3  103.78    9.58
  -5  -8   3  128.58   10.18
   5  -8  -3  134.82   10.23
   5   8  -3  144.19   10.55
   4  -8  -3   91.84    8.32
  -4  -8   3   96.24    8.16
   3  -8  -3   85.60    7.91
  -3  -8   3   81.08    6.97
   2  -8  -3    2.98    2.60
  -2   8   3    9.13    2.59
  -2  -8   3    6.47    2.78
   1  -8  -3  221.92   13.43
  -1   8   3  232.27   11.61
  -1  -8   3  221.76   11.08
   0  -8   3  103.78    6.02
   0  -8   3  113.30   10.10
   0  -8  -3  101.31    7.96
   0   8   3  104.49    7.45
   1  -8   3   76.29    8.68
   1   8   3   88.04    7.26
  -1  -8  -3   84.18    7.03
   2  -8   3  258.63   15.92
  -2  -8  -3  230.61   13.07
  -2   8  -3  200.60   16.32
   2   8   3  218.43   13.08
   3  -8   3   47.79    7.07
  -3  -8  -3   56.08    8.56
  -3   8  -3   54.34    8.95
   3   8   3   45.44    6.27
  -4  -8  -3   31.30    6.73
  -4   8  -3   51.26    8.91
   4   8   3   45.93    6.39
   4  -8   3   36.81    6.63
   5   8   3   14.29    5.41
   5  -8   3   23.85    5.63
  -5  -8  -3   14.05    5.42
  -5   8  -3   18.75    6.74
   6  -8   3  336.63   20.31
  -6  -8  -3  340.80   21.54
  -6   8  -3  341.94   24.12
   6   8   3  340.63   19.89
  -7   8  -3   25.44    7.98
  -7  -8  -3   13.52    6.09
   7   8   3   26.25    6.68
   7  -8   3   27.15    5.69
  -8  -8  -3   14.58    6.16
  -8   8  -3   17.33    7.63
   8   8   3    5.11    5.55
   8  -8   3    4.16    3.61
  -9  -8  -3   94.11   12.14
   9  -8   3  108.42   10.49
  -9   8  -3   93.76   13.87
   9   8   3   95.98   11.60
  10  -8   3    5.24    3.94
  10   8   3   13.94    6.36
 -10   8  -3   14.47    7.89
 -10  -8  -3    1.62    6.16
 -10  -9   3    3.19    5.43
  10   9  -3   11.81    6.17
  10  -9  -3   14.76    4.58
   9  -9  -3   12.05    4.24
   9   9  -3    6.02    5.20
  -9  -9   3    0.54    5.00
   8   9  -3  101.12   10.70
   8  -9  -3   87.56    9.10
   7  -9  -3  109.42   10.19
  -7  -9   3  123.29   10.72
   7   9  -3   94.18    9.74
   6   9  -3  170.47   12.67
   6  -9  -3  173.26   12.80
  -6  -9   3  187.63   13.09
   5  -9  -3   -2.06    2.30
   5   9  -3   -1.78    3.57
  -5  -9   3   -2.25    3.47
  -4  -9   3  106.05    8.86
   4  -9  -3  107.04    9.18
  -3  -9   3   30.26    4.86
   3  -9  -3   29.58    5.44
   2  -9  -3    2.16    2.62
  -2  -9   3    3.84    2.78
   1  -9  -3   82.07    8.00
   0   9   3   35.55    4.79
   0  -9  -3   15.13    4.00
   0  -9   3   21.70    5.62
   1  -9   3   80.65    9.52
   1   9   3   98.48    8.00
  -1  -9  -3   93.75    7.92
  -2  -9  -3  154.10   10.50
   2   9   3  138.55   10.17
   2  -9   3  149.99   12.48
   3   9   3    2.61    3.81
  -3   9  -3    9.60    5.60
   3  -9   3    7.14    4.46
  -4  -9  -3  155.58   13.35
   4   9   3  144.49   11.76
  -4   9  -3  154.88   14.76
   4  -9   3  158.77   12.82
   5   9   3  190.49   13.64
   5  -9   3  161.52   13.43
  -5  -9  -3  186.72   14.53
  -5   9  -3  171.25   16.17
   6   9   3  104.05   10.65
  -6  -9  -3  111.65   11.76
  -6   9  -3  107.70   13.91
   6  -9   3   92.85   10.27
   7   9   3   38.28    8.05
  -7   9  -3   64.35   11.32
   7  -9   3   44.54    7.33
  -7  -9  -3   49.38    8.64
   8   9   3    7.88    6.00
  -8  -9  -3    7.57    6.09
  -8   9  -3   14.70    7.92
   8  -9   3   18.45    5.82
   9  -9   3    0.07    3.40
  -9  -9  -3   -2.72    5.26
   9   9   3    2.17    5.83
  -9   9  -3    5.81    7.09
   9  10  -3  272.58   18.75
  -9 -10   3  238.69   17.69
   9 -10  -3  266.92   17.65
   8 -10  -3   65.49    8.22
   8  10  -3   54.83    8.68
  -8 -10   3   69.97    9.33
   7 -10  -3    8.33    3.88
  -7 -10   3   19.40    6.00
   7  10  -3   11.70    5.57
  -6 -10   3   18.80    5.69
   6 -10  -3   18.98    4.98
   6  10  -3   20.95    5.72
  -5 -10   3   43.42    6.56
   5 -10  -3   32.30    6.14
  -4 -10   3   84.85    8.30
   4 -10  -3   82.15    8.80
  -3 -10   3  196.76   11.93
   3 -10  -3  183.93   13.36
   2 -10  -3  139.09   10.98
   1 -10  -3   38.44    6.16
  -1 -10   3   46.73    8.01
   0 -10  -3  141.12   10.78
   0 -10   3  137.29   12.65
  -1 -10  -3  171.47   11.99
   1  10   3  160.21   11.01
   1 -10   3  187.40   14.52
   2 -10   3  703.88   34.77
   2  10   3  598.46   28.83
   3 -10   3   12.51    4.97
   3  10   3   16.93    5.45
  -4 -10  -3   72.65   10.43
   4 -10   3   72.51    9.40
   4  10   3   63.15    8.14
  -4  10  -3   74.63   11.69
   5  10   3   97.83   10.27
  -5  10  -3   96.32   13.57
   5 -10   3   99.10   10.64
  -5 -10  -3   88.62   11.03
   6 -10   3   25.73    6.52
  -6 -10  -3   28.80    7.09
  -6  10  -3   35.18    9.36
   6  10   3   19.30    6.56
   7 -10   3   22.37    5.90
   7  10   3   40.38    8.26
  -7  10  -3   28.16    9.20
  -7 -10  -3   21.22    6.96
   8 -10   3    1.16    3.84
   8  10   3    2.35    5.54
  -8 -10  -3   -4.90    5.33
  -8  10  -3    2.97    6.42
  -9 -11   3   16.91    6.66
   9 -11  -3   16.92    4.81
   8  11  -3   49.83    8.53
   8 -11  -3   44.07    7.34
  -8 -11   3   29.21    7.52
   7 -11  -3   33.11    6.70
  -7 -11   3   35.56    7.28
   6 -11  -3   39.77    6.75
  -6 -11   3   41.11    7.38
  -5 -11   3  175.94   12.92
   5 -11  -3  186.37   13.97
   4 -11  -3   24.71    5.93
   3 -11  -3   97.24    9.80
  -2 -11   3   14.32    6.13
   2 -11  -3   24.78    5.45
   1 -11  -3   35.45    6.43
  -1 -11   3   32.15    7.29
   0 -11  -3   92.25    9.07
   0 -11   3   88.90   10.67
  -1 -11  -3  103.43    9.57
   1 -11   3   96.31   11.09
   2 -11   3   51.40    8.62
   3  11   3   16.72    5.44
   3 -11   3   24.84    6.64
  -4 -11  -3   28.45    7.63
   4 -11   3   24.17    6.47
   4  11   3   31.28    6.59
   5 -11   3   26.78    6.77
   5  11   3   35.78    7.55
  -5 -11  -3   37.18    7.73
  -6  11  -3   10.39    7.53
   6 -11   3   15.34    5.68
  -6 -11  -3    9.32    5.44
   6  11   3   10.19    6.15
   7 -11   3   36.65    7.39
   7  11   3   53.69    9.01
  -7 -11  -3   24.77    7.83
  -7  11  -3   33.03   10.38
  -8  11  -3   32.06   10.72
   8  11   3   23.89    7.95
   8 -11   3   36.74    7.77
  -8 -11  -3   25.06    8.23
   8 -12  -3   63.10    8.99
  -8 -12   3   61.51    9.33
  -7 -12   3  101.87   11.22
   7 -12  -3  120.85   11.96
  -6 -12   3   87.63   10.32
   6 -12  -3   94.48   10.32
   5 -12  -3   30.82    6.72
   4 -12  -3    8.26    4.57
   3 -12  -3    8.70    4.33
  -3 -12   3    4.68    4.97
   2 -12  -3    3.74    3.89
  -2 -12   3    6.33    5.13
   1 -12  -3    0.70    3.64
  -1 -12   3    1.38    3.98
   0 -12  -3   70.39    8.51
   0 -12   3   64.17    9.83
   1 -12   3   32.86    7.79
   2 -12   3   12.21    5.48
   3 -12   3   55.31    9.04
  -4 -12  -3   69.16   10.78
   4 -12   3   64.37    9.64
   4  12   3   66.92    9.00
  -5 -12  -3   23.98    6.86
   5 -12   3   32.56    7.66
   5  12   3   22.91    7.04
  -6 -12  -3   51.83    9.54
   6 -12   3   59.03    9.27
   6  12   3   68.92    9.99
   7 -12   3   17.11    6.07
   7  12   3   15.98    7.20
  -7 -12  -3    3.05    5.27
   7 -13  -3   43.21    8.02
   6 -13  -3   21.20    6.00
   5 -13  -3   16.86    5.97
  -4 -13   3   11.36    6.71
   4 -13  -3   22.17    6.33
  -3 -13   3   -3.09    4.29
   3 -13  -3    4.90    4.42
   2 -13  -3   71.29    9.32
  -2 -13   3   60.36   10.07
   1 -13  -3   15.80    5.77
  -1 -13   3   -2.33    4.37
   0 -13   3    7.99    5.41
   0 -13  -3   10.76    5.04
   1 -13   3   50.43    9.28
   2 -13   3   76.04   10.87
   3 -13   3   40.98    8.46
  -4 -13  -3   27.13    7.55
   4 -13   3   13.65    5.99
  -5 -13  -3   32.06    7.59
   5 -13   3   19.28    6.26
   5 -14  -3    8.04    4.87
  -5 -14   3    9.86    6.36
  -4 -14   3   65.92   10.70
   4 -14  -3   45.34    8.75
  -3 -14   3    7.45    6.22
   3 -14  -3    6.89    5.02
  -2 -14   3   65.44   10.84
   2 -14  -3   74.27    9.92
   1 -14  -3    4.69    4.70
  -1 -14   3    4.78    5.47
   0 -14   3   19.71    7.13
   1 -14   3   83.15   11.74
   2 -14   3   35.12    8.37
   3 -14   3    2.34    4.57
  -4 -14  -3   20.09    6.85
   4 -14   3    0.03    4.65
  -2 -15   3    0.75    5.34
   2 -15  -3    3.28    4.91
  -1 -15   3    6.58    5.79
   0 -15   3   47.06   10.01
   1 -15   3   44.46    9.56
 -13   0   4   16.47    6.74
  13   0  -4   12.20    5.41
 -12   0   4   32.87    7.30
  12   0  -4   30.83    6.26
 -11   0   4   49.38    7.74
  11   0  -4   47.14    6.85
  10   0  -4    4.34    3.72
 -10   0   4    4.09    4.25
   9   0  -4  242.66   14.37
  -9   0   4  241.29   15.12
   8   0  -4  290.01   16.02
  -8   0   4  302.66   16.63
   7   0  -4  220.51   12.94
  -7   0   4  253.64   13.80
  -6   0   4   54.33    5.16
   6   0  -4   43.61    4.91
  -6   0   4   53.47    5.67
   5   0  -4  619.49   28.26
  -5   0   4  654.87   26.96
  -4   0   4  749.07   30.84
   4   0  -4  780.98   33.16
   3   0  -4 1359.64   54.76
  -3   0   4 1290.31   50.28
  -2   0   4   53.70    4.06
   2   0  -4   47.51    4.05
   2   0  -4   43.02    3.17
  -1   0   4 4704.68  175.35
   1   0  -4 4936.96  219.49
   1   0  -4 4890.37  192.55
   0   0  -4  101.77    5.68
   0   0  -4   77.17    6.01
   0   0   4   93.73    5.77
   1   0   4  823.96   32.94
  -1   0  -4  859.60   40.26
   2   0   4 1299.01   51.15
   2   0   4 1461.00   54.72
  -2   0  -4 1255.69   63.05
   3   0   4  612.50   25.51
   3   0   4  597.47   25.28
  -3   0  -4  587.89   30.38
  -4   0  -4    9.64    4.28
   4   0   4   13.89    2.02
   4   0   4    5.33    2.57
   5   0   4  156.51    8.22
   5   0   4  169.57   10.58
  -5   0  -4  169.50   12.30
   6   0   4  626.66   28.85
  -6   0  -4  664.46   34.66
  -7   0  -4  303.42   19.65
   7   0   4  297.78   16.88
   8   0   4   38.74    6.73
  -8   0  -4   33.59    7.84
   9   0   4  129.29   11.40
  -9   0  -4  128.66   12.63
 -10   0  -4   41.90    8.84
  10   0   4   58.82    8.71
 -11   0  -4   40.44    8.99
  11   0   4   37.11    8.23
 -13  -1   4   75.48   10.16
  12  -1  -4   32.25    6.25
 -12   1   4   19.87    6.13
 -12  -1   4   22.94    6.81
  12   1  -4   25.12    6.12
 -11  -1   4   45.64    7.83
  11  -1  -4   46.33    6.72
 -11   1   4   61.62    8.14
  11   1  -4   53.44    7.17
  10   1  -4    4.78    3.63
  10  -1  -4   12.21    4.00
 -10  -1   4    3.57    3.90
 -10   1   4   11.94    4.77
   9  -1  -4   36.16    5.41
  -9   1   4   32.34    5.88
   9   1  -4   46.39    6.10
  -9  -1   4   26.44    5.86
   8  -1  -4  119.65    8.86
  -8   1   4  147.34   10.23
   8   1  -4  130.22    9.51
  -8  -1   4  132.24   10.23
  -7   1   4  133.46    9.39
  -7   1   4  132.22    9.90
  -7  -1   4  124.10    9.73
   7   1  -4  146.14    9.30
   7  -1  -4  133.19    9.00
  -6  -1   4  735.39   32.35
  -6   1   4  776.65   31.96
   6  -1  -4  722.49   33.71
   6   1  -4  769.43   34.00
  -6  -1   4  820.65   36.55
  -6   1   4  753.60   37.55
   5  -1  -4  292.17   15.07
   5   1  -4  291.10   15.20
  -5  -1   4  325.84   15.37
  -5   1   4  315.38   14.65
   4   1  -4  230.45   11.95
  -4   1   4  222.06   11.25
  -4  -1   4  210.41   11.49
   4  -1  -4  245.91   11.95
  -3   1   4  582.54   22.94
   3   1  -4  550.69   24.78
  -3  -1   4  539.29   23.05
   3  -1  -4  563.45   24.46
  -2   1   4  145.98    7.60
   2   1  -4  144.45    8.05
   2  -1  -4  139.11    7.55
  -2  -1   4  142.45    7.74
   2   1  -4  138.23    7.34
  -1   1   4 1907.37   68.91
   1  -1  -4 1681.87   85.10
   1   1  -4 1851.18   75.41
   1   1  -4 1818.23   84.85
   1  -1  -4 1954.62   74.77
  -1  -1   4 1928.24   68.90
   0  -1  -4  602.91   24.72
   0   1   4  602.95   24.01
   0   1  -4  560.28   28.46
   0   1  -4  596.66   25.77
   0  -1   4  581.49   23.62
   0  -1  -4  600.32   28.56
  -1  -1  -4  266.17   11.25
   1   1   4  249.82   11.88
  -1   1  -4  225.42   13.67
  -1  -1  -4  249.16   13.64
   1  -1   4  259.79   11.68
  -2  -1  -4   52.83    5.36
  -2   1  -4   54.17    5.85
   2   1   4   48.38    4.61
   2   1   4   47.38    3.11
   2  -1   4   57.18    4.51
   2  -1   4   46.16    4.11
   3   1   4  824.89   33.67
  -3   1  -4  854.62   41.14
   3   1   4  832.27   33.94
   3  -1   4  844.42   35.46
  -3  -1  -4  804.13   40.71
   3  -1   4  840.88   33.35
  -4  -1  -4  619.79   31.46
   4   1   4  581.49   26.33
   4   1   4  582.71   24.84
   4  -1   4  613.01   25.93
   4  -1   4  637.71   26.71
  -4   1  -4  622.52   31.53
   5   1   4  115.50    8.89
  -5   1  -4  107.67    9.76
   5  -1   4  127.81    8.60
   5  -1   4  118.01    7.11
  -5  -1  -4  110.73    9.85
   6  -1   4   84.57    6.10
  -6   1  -4  106.00   10.85
  -6  -1  -4   97.77   10.54
   6   1   4  103.67    8.76
   6  -1   4   96.63    8.13
  -7  -1  -4   84.93   10.77
   7   1   4  108.24    9.43
  -7   1  -4   97.42   11.03
   7  -1   4   86.08    8.27
   8   1   4   23.95    5.92
   8  -1   4   21.60    5.64
  -8  -1  -4   21.43    7.27
  -8   1  -4   21.03    7.06
  -9   1  -4  111.02   12.53
  -9  -1  -4  109.74   12.46
   9   1   4  116.16   10.87
   9  -1   4  117.89   10.62
  10   1   4   59.43    8.95
  10  -1   4   66.59    9.07
 -10   1  -4   53.39    9.43
 -10  -1  -4   47.02    9.29
 -11  -1  -4   30.01    8.29
  11   1   4   40.69    8.32
 -11   1  -4   28.59    7.90
 -12  -2   4   27.90    7.33
  12  -2  -4   32.47    6.16
  12   2  -4   38.66    7.28
  11  -2  -4   84.17    8.30
 -11   2   4   82.14    8.81
 -11  -2   4   67.59    9.27
  11   2  -4   85.78    9.19
  10  -2  -4   61.57    6.80
  10   2  -4   54.26    7.25
 -10   2   4   54.17    6.98
 -10  -2   4   55.02    8.16
  -9   2   4    6.68    3.85
   9   2  -4   10.78    4.44
   9  -2  -4    7.51    3.51
  -9  -2   4    7.64    4.79
  -8   2   4   19.51    4.37
   8   2  -4   11.88    4.31
  -8  -2   4   26.59    5.74
   8  -2  -4   26.47    4.82
   7   2  -4  219.90   12.78
  -7  -2   4  222.74   13.45
  -7   2   4  201.03   12.06
   7  -2  -4  219.57   12.64
  -7   2   4  214.50   14.09
  -6  -2   4   94.31    7.83
  -6   2   4  101.70    7.15
   6  -2  -4   92.56    7.15
   6   2  -4  101.27    7.75
   5   2  -4   10.55    3.15
  -5  -2   4   16.01    3.59
  -5   2   4   16.84    3.04
   5  -2  -4   10.06    2.87
  -4  -2   4  165.62    9.30
  -4   2   4  144.99    8.18
   4  -2  -4  146.44    8.76
   4   2  -4  153.25    9.13
  -3  -2   4 2691.97   98.82
   3  -2  -4 2728.23  107.80
  -3   2   4 2693.32   98.18
   3   2  -4 2577.54  108.21
   2   2  -4  949.70   41.87
  -2   2   4  923.68   34.78
   2   2  -4  891.02   38.34
  -2  -2   4  831.54   34.77
   2  -2  -4  886.02   37.49
   1  -2  -4  955.18   39.05
   1   2  -4  980.89   44.48
  -1   2   4  917.06   36.51
  -1  -2   4  959.10   36.47
   1   2  -4  913.60   40.16
   0  -2   4 2504.43   91.24
   0   2   4 2466.00   91.77
   0  -2  -4 2589.73   99.17
   0  -2  -4 2462.19  114.46
   0   2  -4 2405.08  114.11
   1  -2   4  382.27   16.00
  -1  -2  -4  397.41   15.70
   1   2   4  378.53   16.74
  -1  -2  -4  358.12   19.38
  -1   2  -4  348.74   19.52
  -2   2  -4  657.59   33.39
  -2  -2  -4  685.46   33.14
   2  -2   4  656.00   29.52
   2   2   4  680.12   27.83
   2  -2   4  673.19   26.79
  -3   2  -4  224.85   13.98
   3  -2   4  228.47   12.07
   3  -2   4  220.37   11.14
   3   2   4  213.30   12.01
  -3  -2  -4  225.31   13.36
   4   2   4  237.46   13.43
  -4  -2  -4  256.07   15.18
   4  -2   4  236.50   12.96
   4  -2   4  233.69   12.33
  -4   2  -4  270.80   15.76
   5   2   4   40.83    5.74
  -5   2  -4   45.19    7.11
   5  -2   4   50.03    4.89
  -5  -2  -4   48.16    6.86
   5  -2   4   44.33    5.07
   6  -2   4    2.15    1.88
  -6  -2  -4    5.82    5.52
   6  -2   4    0.92    2.96
  -6   2  -4   -2.06    3.89
   6   2   4    4.00    3.50
   7   2   4  193.75   13.30
  -7  -2  -4  169.98   14.36
   7  -2   4  197.36   12.23
  -7   2  -4  188.21   14.65
   8   2   4  116.88   10.97
   8  -2   4  133.61   10.64
  -8  -2  -4  116.59   13.06
  -8   2  -4  124.92   12.05
  -9  -2  -4   24.31    7.59
   9   2   4   22.60    6.26
  -9   2  -4   25.40    7.31
   9  -2   4   29.46    6.18
  10   2   4   30.11    7.38
 -10   2  -4   47.73    9.29
 -10  -2  -4   23.00    7.93
 -11   2  -4   14.47    6.84
 -11  -2  -4    2.27    6.34
  11   2   4    7.15    5.66
 -12  -3   4    2.18    5.22
  12  -3  -4    4.56    3.79
  12   3  -4   11.37    5.37
  11  -3  -4   27.82    5.58
 -11  -3   4   17.79    6.46
  11   3  -4   34.23    6.64
 -10  -3   4   48.08    7.90
  10   3  -4   43.11    6.56
 -10   3   4   43.12    6.30
  10  -3  -4   42.03    6.21
   9   3  -4  204.96   13.61
   9  -3  -4  217.73   13.53
  -9   3   4  209.24   12.93
  -9  -3   4  211.64   14.60
  -8   3   4  280.11   14.51
   8  -3  -4  258.56   15.06
  -8   3   4  264.18   17.65
   8   3  -4  266.59   15.56
  -8  -3   4  267.39   16.30
   7   3  -4  340.00   18.23
   7  -3  -4  338.21   17.82
  -7   3   4  347.09   16.72
  -7  -3   4  345.99   18.45
  -7   3   4  349.20   20.63
  -6   3   4   28.62    3.81
  -6  -3   4   26.56    4.88
   6  -3  -4   25.44    4.07
   6   3  -4   24.85    4.56
  -5  -3   4   77.12    6.75
   5   3  -4   68.00    6.28
  -5  -3   4   69.62    4.44
   5  -3  -4   76.12    5.87
  -5   3   4   69.03    5.37
  -4  -3   4  568.07   24.48
   4   3  -4  515.56   25.77
   4  -3  -4  591.70   25.60
  -4   3   4  591.43   23.29
  -3  -3   4  305.89   14.38
   3   3  -4  283.28   15.25
  -3   3   4  304.92   13.52
   3  -3  -4  327.06   14.94
   2   3  -4  543.55   24.34
  -2   3   4  535.02   21.56
   2  -3  -4  488.85   22.96
  -2  -3   4  552.46   21.98
   1  -3  -4  305.07   13.63
  -1   3   4  291.71   13.41
  -1  -3   4  289.15   13.21
   1   3  -4  299.88   15.88
   0  -3  -4  350.33   14.78
   0   3  -4  347.73   18.13
   0  -3   4  330.78   14.45
   0  -3  -4  305.12   18.12
   0   3   4  351.23   15.30
  -1  -3  -4  294.91   15.50
  -1  -3  -4  278.35   11.56
  -1   3  -4  254.94   15.32
   1   3   4  244.33   12.78
   1  -3   4  256.16   11.93
   2   3   4  574.84   24.85
  -2   3  -4  584.10   30.04
   2  -3   4  565.24   26.67
  -2  -3  -4  604.76   29.61
   2  -3   4  574.41   23.32
  -3  -3  -4 1524.72   72.73
  -3   3  -4 1519.07   73.43
   3   3   4 1584.50   59.86
   3  -3   4 1463.59   64.33
   3  -3   4 1590.68   58.01
   4   3   4  169.20   11.21
   4  -3   4  167.66   10.81
  -4  -3  -4  186.47   12.30
  -4   3  -4  198.10   13.18
   4  -3   4  194.69   10.12
   5  -3   4   59.45    5.76
   5  -3   4   55.28    5.54
  -5  -3  -4   50.73    7.28
  -5   3  -4   55.45    8.00
   5   3   4   61.07    6.69
   6   3   4  204.96   13.95
   6  -3   4  246.60   13.29
  -6   3  -4  219.58   15.92
   6  -3   4  229.34   12.81
  -6  -3  -4  217.23   15.54
  -7  -3  -4  119.65   11.70
   7  -3   4  117.42    9.20
   7  -3   4  118.36    8.42
  -7   3  -4  113.64   12.27
   7   3   4   90.10    9.65
  -8   3  -4    0.98    4.90
  -8  -3  -4    2.55    5.75
   8   3   4    6.24    4.86
   9   3   4   32.93    6.88
  -9   3  -4   31.28    7.79
  -9  -3  -4   19.40    7.44
 -10  -3  -4    6.19    6.74
  10   3   4    4.36    5.54
 -10   3  -4    9.22    6.11
  11   3   4    1.15    5.65
 -11  -3  -4    5.48    7.08
 -11   3  -4    6.46    6.08
 -12  -4   4    3.62    5.40
  12  -4  -4   -1.36    3.97
  11  -4  -4   47.41    6.94
  11   4  -4   46.79    7.55
 -11  -4   4   42.32    8.04
  10   4  -4  170.36   13.09
  10  -4  -4  201.40   13.11
 -10  -4   4  167.81   13.99
  -9  -4   4   77.08    8.98
   9   4  -4   74.13    8.08
   9  -4  -4   57.87    6.99
  -8   4   4  119.18    8.24
   8  -4  -4  115.20    8.89
  -8  -4   4  118.55   10.52
   8   4  -4  109.93    9.55
  -7  -4   4   13.76    4.62
  -7   4   4    9.53    2.93
   7  -4  -4    9.19    3.08
   7   4  -4   12.96    4.36
  -6   4   4  187.25    9.97
   6  -4  -4  206.38   11.54
  -6  -4   4  171.82   11.72
   6   4  -4  171.83   11.53
   5  -4  -4  800.00   34.31
   5   4  -4  756.91   34.57
  -5  -4   4  759.20   35.74
  -5  -4   4  737.35   32.33
  -5   4   4  774.95   30.57
   4  -4  -4  195.91   10.68
  -4  -4   4  188.63   10.63
  -4   4   4  172.83    9.07
   4   4  -4  176.01   10.93
   3   4  -4  279.99   15.23
  -3   4   4  296.23   13.07
  -3  -4   4  288.19   13.95
   3  -4  -4  295.80   14.49
   2  -4  -4 1399.50   56.31
  -2   4   4 1343.14   51.43
  -2  -4   4 1376.36   51.87
   2   4  -4 1316.01   57.60
   1  -4  -4 2237.99   88.07
  -1   4   4 2146.59   80.90
  -1  -4   4 2173.81   80.60
   1   4  -4 2155.26  101.41
   0   4  -4   24.51    4.26
   0  -4  -4   19.36    2.38
   0   4   4   22.19    3.31
   0  -4   4   24.40    2.81
   1   4   4  565.42   24.89
  -1   4  -4  584.04   30.55
   1  -4   4  613.90   23.55
  -1  -4  -4  605.92   30.55
  -1  -4  -4  581.25   24.53
   2  -4   4  153.63   10.17
  -2  -4  -4  182.21   11.08
  -2  -4  -4  152.91    6.71
  -2   4  -4  147.75   10.94
   2  -4   4  147.76    7.83
   2   4   4  126.01    8.87
   3  -4   4  118.96    8.45
   3   4   4  100.76    7.83
   3  -4   4  109.96    6.54
  -3  -4  -4   90.34    8.16
  -3   4  -4  106.88    9.31
   4   4   4   23.93    4.74
  -4   4  -4   36.66    6.66
   4  -4   4   30.87    4.84
  -4  -4  -4   39.61    6.04
   4  -4   4   40.22    4.18
  -5  -4  -4  157.22   11.85
   5  -4   4  157.10    9.46
   5  -4   4  157.55   10.54
  -5   4  -4  151.18   12.66
   5   4   4  163.71   11.40
   6   4   4  116.18   10.33
  -6   4  -4  123.28   12.58
   6  -4   4  128.98    8.61
  -6  -4  -4  112.68   10.79
   6  -4   4  116.19    9.16
   7   4   4   76.87    8.90
  -7   4  -4   59.63    9.74
   7  -4   4   77.96    7.28
  -7  -4  -4   75.13   10.09
  -8   4  -4   37.93    8.08
  -8  -4  -4   28.17    7.87
   8   4   4   32.63    6.96
  -9  -4  -4   93.05   12.35
   9   4   4  135.79   12.34
  -9   4  -4  117.05   13.51
  10   4   4   33.28    7.78
 -10   4  -4   49.41    9.17
 -10  -4  -4   36.47    9.47
  11   4   4   34.02    8.53
 -11  -4  -4   32.60    9.72
 -11   4  -4   27.96    7.86
  12  -5  -4   71.76    8.87
 -12  -5   4   73.45   10.29
  11   5  -4   45.24    7.70
  11  -5  -4   31.26    6.20
 -11  -5   4   45.71    8.15
  10   5  -4   47.34    7.38
  10  -5  -4   40.32    6.24
 -10  -5   4   63.66    8.93
   9   5  -4  124.61   10.60
   9  -5  -4  130.85    9.90
  -9  -5   4  110.59   10.79
   8   5  -4   64.99    7.37
  -8  -5   4   57.34    8.05
   8  -5  -4   56.67    6.67
   7  -5  -4   75.62    7.19
   7   5  -4   72.04    7.66
  -7   5   4   66.70    5.66
  -7  -5   4   86.17    8.61
  -6  -5   4  418.58   20.73
   6   5  -4  369.61   20.76
  -6   5   4  417.17   17.96
   6  -5  -4  436.76   21.05
  -5  -5   4  417.45   19.54
   5  -5  -4  446.21   20.35
  -5  -5   4  367.75   19.71
  -5   5   4  395.71   17.11
   5   5  -4  394.20   20.39
  -4   5   4  226.47   10.83
   4   5  -4  245.56   13.63
   4  -5  -4  221.17   12.57
  -4  -5   4  230.37   12.55
   3  -5  -4  875.39   37.70
  -3   5   4  883.34   33.86
   3   5  -4  835.02   38.69
  -3  -5   4  867.45   34.95
  -2  -5   4  784.42   32.04
   2  -5  -4  832.35   34.97
  -2   5   4  798.31   31.75
  -1   5   4   81.81    5.78
   1  -5  -4   76.28    5.55
   1   5  -4   85.93    7.51
  -1  -5   4   82.65    5.53
   0  -5   4  336.51   14.73
   0  -5  -4  344.87   15.91
   0   5   4  362.13   16.17
   0   5  -4  340.86   19.84
  -1   5  -4   83.80    7.97
  -1  -5  -4   88.35    5.14
   1  -5   4   82.22    5.10
   1   5   4   82.66    6.57
  -2   5  -4  283.92   17.07
   2   5   4  277.81   14.14
  -2  -5  -4  229.37   15.75
  -2  -5  -4  262.60   11.69
   2  -5   4  267.15   15.37
   2  -5   4  266.00   11.62
  -3  -5  -4  154.84   11.21
   3  -5   4  149.08   10.72
  -3   5  -4  147.11   12.03
   3   5   4  170.60   10.79
   3  -5   4  163.14    8.17
   4   5   4  267.69   15.10
  -4  -5  -4  256.69   16.49
   4  -5   4  269.06   15.58
  -4   5  -4  250.90   17.47
   4  -5   4  268.38   12.47
   5  -5   4  141.90   10.57
  -5   5  -4  164.16   13.13
   5   5   4  141.16   11.15
  -5  -5  -4  143.70   11.65
  -6   5  -4   26.08    6.80
   6  -5   4   16.83    4.42
   6   5   4   23.43    5.58
  -6  -5  -4   22.63    6.35
   7  -5   4   53.63    6.63
   7   5   4   59.29    8.14
  -7   5  -4   51.09    9.03
  -7  -5  -4   51.53    8.65
  -8   5  -4   38.46    8.26
  -8  -5  -4   34.43    7.88
   8   5   4   51.64    7.98
   8  -5   4   44.83    6.11
   9   5   4   -1.06    3.95
  -9   5  -4    2.32    5.12
  -9  -5  -4    2.12    5.73
  10   5   4   -0.19    5.10
 -10  -5  -4   -1.32    6.05
 -10   5  -4   11.70    6.15
  11  -6  -4   45.31    6.84
 -11  -6   4   41.05    8.31
 -10  -6   4   87.41   10.39
  10  -6  -4   89.02    9.12
  10   6  -4  108.37   10.47
   9   6  -4   85.34    9.08
   9  -6  -4   90.22    8.55
  -9  -6   4   81.57    9.78
  -8  -6   4   79.34    9.12
   8  -6  -4   79.78    7.94
   8   6  -4   65.99    7.90
  -7  -6   4   65.35    8.03
   7   6  -4   76.28    8.00
   7  -6  -4   71.00    7.20
   6   6  -4   31.72    5.42
  -6  -6   4   37.82    5.94
   6  -6  -4   36.58    5.11
   5   6  -4  162.39   11.06
  -5   6   4  147.53    8.17
  -5  -6   4  154.20   10.37
   5  -6  -4  161.53   10.42
   4   6  -4   60.77    6.60
   4  -6  -4   61.36    5.86
  -4   6   4   60.19    4.70
  -4  -6   4   65.47    6.26
   3  -6  -4  407.97   19.92
  -3   6   4  404.48   17.30
  -3  -6   4  390.29   18.36
   2  -6  -4   70.30    5.94
  -2  -6   4   77.34    5.92
  -2   6   4   86.10    5.79
  -1  -6   4   20.63    2.97
  -1   6   4   21.37    3.29
   1  -6  -4   16.98    2.99
   0  -6   4  494.39   20.21
   0  -6  -4  506.64   22.45
   0   6  -4  470.94   27.19
   0   6   4  504.64   21.74
   1   6   4  158.16    9.48
  -1  -6  -4  129.64    7.90
  -1   6  -4  149.52   11.60
   1  -6   4  140.39    7.17
   1  -6   4  159.57   11.02
  -2  -6  -4    8.96    4.20
  -2  -6  -4    4.25    1.98
   2  -6   4   14.36    4.19
  -2   6  -4    7.99    3.98
   2   6   4    9.08    3.47
   2  -6   4    6.03    1.76
   3   6   4  209.45   12.81
  -3   6  -4  199.68   15.07
  -3  -6  -4  218.60   14.57
   3  -6   4  214.09   13.87
  -4  -6  -4    4.40    3.66
   4  -6   4    5.58    3.38
   4   6   4    3.45    3.51
  -4   6  -4    3.19    4.14
   5  -6   4   13.43    4.30
   5   6   4    8.72    4.41
  -5   6  -4    6.96    5.01
  -5  -6  -4   13.26    5.34
   6  -6   4   82.10    8.46
  -6  -6  -4   84.11   10.17
  -6   6  -4   89.51   11.29
   6   6   4   93.25    9.60
  -7   6  -4    1.80    4.48
  -7  -6  -4   -0.77    4.42
   7   6   4    2.85    4.12
   7  -6   4    2.30    3.02
   8   6   4   91.43   10.33
  -8  -6  -4   68.96   10.37
  -8   6  -4   84.57   12.02
   8  -6   4  100.92    9.29
   9   6   4    8.19    5.71
  -9   6  -4    7.75    6.15
  -9  -6  -4   10.16    6.54
 -10   6  -4   36.90    9.21
 -10  -6  -4   23.72    8.78
  10   6   4   37.31    8.65
 -11  -7   4   34.56    8.03
  11  -7  -4   35.06    6.64
  10   7  -4   34.63    6.71
 -10  -7   4   31.75    7.36
  10  -7  -4   30.61    6.04
   9   7  -4  196.50   14.03
   9  -7  -4  182.40   13.34
  -9  -7   4  220.31   15.55
   8   7  -4   18.62    5.12
   8  -7  -4   23.85    5.17
  -8  -7   4   24.47    6.30
   7  -7  -4   90.47    8.19
   7   7  -4   75.29    8.22
  -7  -7   4   71.86    8.62
  -6  -7   4  331.86   18.36
   6  -7  -4  346.53   18.60
   6   7  -4  318.85   18.74
  -5  -7   4   41.36    5.95
   5  -7  -4   59.58    6.36
  -4   7   4   25.86    3.26
   4  -7  -4   17.21    3.76
  -4  -7   4   22.21    4.32
  -3   7   4   60.01    4.81
  -3  -7   4   52.25    5.37
   3  -7  -4   46.89    5.55
  -2   7   4   28.84    3.76
  -2  -7   4   42.87    4.38
   2  -7  -4   30.46    4.24
   1  -7  -4   33.44    4.30
  -1   7   4   35.80    4.17
  -1  -7   4   32.48    3.71
   0   7   4   22.14    3.73
   0  -7  -4   22.51    3.58
   0  -7   4   27.64    3.05
   1  -7   4  805.07   30.98
   1   7   4  852.69   34.06
  -1   7  -4  806.53   42.76
  -1  -7  -4  830.47   35.11
   1  -7   4  737.53   38.08
  -2  -7  -4  321.47   21.33
  -2   7  -4  354.98   22.29
   2   7   4  380.34   18.20
  -2  -7  -4  354.38   16.61
   2  -7   4  338.38   20.01
   3   7   4  226.76   13.52
  -3  -7  -4  229.41   15.46
  -3   7  -4  191.92   15.67
   3  -7   4  204.02   14.30
   4  -7   4  172.83   12.98
   4   7   4  177.89   12.64
  -4  -7  -4  188.40   13.87
  -4   7  -4  192.32   15.29
  -5  -7  -4  233.46   16.50
   5   7   4  255.71   15.67
  -5   7  -4  237.67   18.20
   5  -7   4  230.31   15.58
  -6  -7  -4  114.09   12.06
   6  -7   4  126.49   10.98
  -6   7  -4  125.15   13.84
   6   7   4  132.44   11.41
  -7  -7  -4   21.69    6.74
   7   7   4   26.37    6.89
   7  -7   4   20.46    5.19
  -7   7  -4   16.40    6.81
  -8   7  -4   12.57    6.59
  -8  -7  -4    0.25    4.98
   8   7   4    1.23    4.74
   8  -7   4    5.43    3.83
   9  -7   4   -0.71    2.62
   9   7   4   12.80    6.04
  -9  -7  -4   -2.12    5.05
  -9   7  -4    3.20    5.72
 -10  -7  -4    2.01    7.11
 -10   7  -4   15.42    7.64
  10   7   4    9.49    6.13
 -11  -8   4   23.15    7.14
  11  -8  -4   14.91    5.23
  10  -8  -4   83.92    9.25
 -10  -8   4   75.81   10.46
  -9  -8   4    3.29    5.22
   9  -8  -4   10.76    3.97
   9   8  -4    3.63    4.42
   8  -8  -4   34.17    5.84
   8   8  -4   50.30    7.41
  -8  -8   4   50.64    7.74
   7  -8  -4   96.78    9.02
  -7  -8   4   85.65    9.45
  -6  -8   4   15.01    4.69
   6  -8  -4   13.31    4.08
   5  -8  -4   28.26    5.12
  -5  -8   4   46.81    6.23
  -4  -8   4  161.15   11.24
   4  -8  -4  202.84   12.52
   3  -8  -4  396.92   20.50
  -3  -8   4  388.59   18.61
   2  -8  -4   87.51    7.65
  -2  -8   4  103.70    7.22
  -2   8   4  103.48    7.03
   1  -8  -4   48.80    5.65
  -1  -8   4   51.83    4.57
  -1   8   4   54.44    5.40
   0  -8  -4  163.39   10.58
   0   8   4  175.50   10.50
  -1   8  -4    7.81    4.86
   1   8   4    7.07    3.40
   1  -8   4    6.25    4.01
  -1  -8  -4    8.74    3.03
   2  -8   4   11.59    4.35
   2   8   4    7.08    3.87
  -2   8  -4    2.43    4.17
   3  -8   4    8.84    4.30
  -3  -8  -4    2.26    4.32
  -3   8  -4   17.08    6.14
   3   8   4   12.24    4.53
  -4   8  -4  384.10   25.52
   4  -8   4  370.27   22.06
  -4  -8  -4  415.65   24.24
   4   8   4  352.87   20.22
  -5  -8  -4   25.71    6.48
  -5   8  -4   16.88    6.63
   5  -8   4   22.26    5.51
   5   8   4   14.69    5.24
   6   8   4   80.03    9.65
  -6  -8  -4   73.69   10.05
   6  -8   4   94.74    9.61
  -6   8  -4   75.12   11.54
  -7  -8  -4   20.46    6.96
   7   8   4   12.46    5.63
   7  -8   4   20.61    5.48
  -7   8  -4   18.01    7.17
  -8  -8  -4    9.83    6.09
  -8   8  -4   11.99    6.98
   8  -8   4   17.87    5.35
   8   8   4   14.41    6.68
   9  -8   4  138.71   12.16
  -9  -8  -4  103.41   13.53
  -9   8  -4  128.28   16.16
   9   8   4  144.86   13.95
 -10  -9   4   50.36    9.18
  10  -9  -4   48.25    7.33
  -9  -9   4    2.39    4.99
   9  -9  -4    1.21    2.89
  -8  -9   4   45.53    7.64
   8  -9  -4   17.90    4.87
  -7  -9   4  121.91   11.06
   7  -9  -4  116.63   10.05
  -6  -9   4   82.85    8.97
   6  -9  -4   91.85    9.01
   5  -9  -4    3.02    2.93
  -5  -9   4    2.96    3.55
   4  -9  -4   84.32    8.00
  -4  -9   4   82.21    7.78
   3  -9  -4   34.43    5.57
  -3  -9   4   47.45    5.59
  -2  -9   4   91.08    7.13
   2  -9  -4   98.54    8.60
   1  -9  -4    9.00    3.61
  -1   9   4    9.91    3.50
   0  -9  -4  118.31    9.00
   0  -9   4  127.53   11.91
   0   9   4  136.85    9.34
   1  -9   4  231.39   16.48
   1   9   4  215.88   13.37
  -1  -9  -4  235.74   13.51
   2   9   4  130.26   10.15
   2  -9   4  120.81   11.79
  -2   9  -4  129.40   13.83
   3  -9   4   72.24    9.21
  -3   9  -4   70.53   10.71
   3   9   4   63.30    7.77
  -3  -9  -4   64.36    9.83
  -4   9  -4  195.13   17.30
   4  -9   4  204.40   15.39
   4   9   4  206.37   14.26
  -4  -9  -4  228.72   16.67
   5  -9   4   46.47    7.41
   5   9   4   42.97    7.59
  -5   9  -4   41.20    9.22
  -5  -9  -4   41.31    7.92
   6  -9   4   41.21    7.03
   6   9   4   35.04    7.47
  -6  -9  -4   27.05    7.36
  -6   9  -4   20.62    7.56
  -7   9  -4   60.70   11.59
   7  -9   4   56.13    8.03
  -7  -9  -4   38.73    8.55
   7   9   4   50.06    8.79
   8  -9   4   19.67    5.97
  -8   9  -4   31.65    9.54
  -8  -9  -4   21.78    7.56
   8   9   4   34.33    8.04
   9  -9   4   21.01    6.11
   9   9   4   17.51    6.97
  -9  -9  -4   17.17    7.97
  -9   9  -4   27.54    9.56
   9 -10  -4   53.47    7.85
  -9 -10   4   59.28    9.26
  -8 -10   4   47.40    8.05
   8 -10  -4   39.24    6.61
  -7 -10   4   10.84    5.13
   7 -10  -4   14.08    4.37
  -6 -10   4  106.09   10.15
   6 -10  -4  110.52   10.42
  -5 -10   4  181.35   12.69
   5 -10  -4  177.51   13.04
  -4 -10   4   30.87    5.42
   4 -10  -4   35.09    5.88
  -3 -10   4   11.44    3.78
   3 -10  -4   14.82    4.30
   2 -10  -4   57.36    7.04
   1 -10  -4  116.97    9.60
  -1 -10   4  107.02   11.59
   0 -10  -4   87.37    8.24
   0 -10   4   89.83   10.48
   1 -10   4   80.50    9.84
   1  10   4   66.17    7.36
   2  10   4  290.79   17.09
   2 -10   4  310.43   20.13
   3  10   4  169.09   12.36
  -3 -10  -4  176.36   15.09
   3 -10   4  160.45   13.70
  -3  10  -4  147.25   16.47
  -4  10  -4  164.93   17.58
  -4 -10  -4  177.65   14.98
   4 -10   4  178.66   14.48
   4  10   4  174.87   13.29
   5 -10   4   22.92    6.18
  -5 -10  -4   19.06    6.31
   5  10   4   25.07    6.57
  -5  10  -4   28.21    8.71
  -6 -10  -4   47.85    9.01
   6  10   4   44.73    8.11
   6 -10   4   47.22    8.04
  -6  10  -4   60.34   11.59
   7 -10   4    6.16    4.74
   7  10   4    5.07    6.00
  -7 -10  -4   -0.66    5.22
  -7  10  -4    6.36    6.62
  -8  10  -4   14.39    8.07
   8 -10   4   13.48    5.50
   8  10   4   13.10    6.72
  -8 -10  -4   -1.29    6.12
  -9 -11   4    5.53    5.42
   9 -11  -4    0.45    3.26
  -8 -11   4   17.65    6.35
   8 -11  -4    8.55    4.01
   7 -11  -4   35.14    6.70
  -7 -11   4   13.09    5.52
   6 -11  -4   37.02    6.70
  -6 -11   4   32.25    6.55
  -5 -11   4    9.37    4.65
   5 -11  -4    3.34    3.29
   4 -11  -4   80.40    8.77
   3 -11  -4  130.15   11.02
   2 -11  -4    4.32    3.75
   1 -11  -4   16.99    4.98
  -1 -11   4   19.70    6.49
   0 -11   4   42.10    8.29
   0 -11  -4   33.95    5.75
   1 -11   4   32.01    7.46
   2  11   4   77.99    8.45
   2 -11   4   62.98    9.65
   3  11   4   26.00    6.26
  -3 -11  -4   30.80    7.84
   3 -11   4    9.95    5.38
  -4 -11  -4   25.52    7.29
   4  11   4   14.12    5.78
   4 -11   4   18.34    6.26
   5 -11   4   33.65    7.41
  -5 -11  -4   44.27    8.68
   5  11   4   30.55    7.33
  -5  11  -4   32.62    9.90
   6  11   4   13.10    6.67
  -6 -11  -4    7.56    6.23
   6 -11   4   15.20    5.72
  -6  11  -4   20.23    8.79
  -7 -11  -4    0.31    5.90
  -7  11  -4    9.40    7.57
   7 -11   4    2.77    4.18
   7  11   4    8.23    6.44
   8 -12  -4   42.36    7.53
  -8 -12   4   36.70    8.41
  -7 -12   4  125.75   12.22
   7 -12  -4  132.13   12.32
   6 -12  -4   63.47    8.82
   5 -12  -4    9.25    3.96
   4 -12  -4   31.79    6.48
   3 -12  -4  113.92   10.95
   2 -12  -4   55.79    7.74
  -2 -12   4   37.80    8.48
  -1 -12   4  150.64   14.83
   1 -12  -4  136.65   11.78
   0 -12   4   69.61   10.43
   1 -12   4   59.94    9.85
   2 -12   4   68.05   10.01
   3 -12   4    5.09    4.78
  -3 -12  -4   25.64    7.31
  -4 -12  -4   13.00    6.37
   4  12   4   17.45    6.11
   4 -12   4    4.28    4.75
   5 -12   4    3.66    4.41
   5  12   4    7.26    6.27
  -5 -12  -4   11.85    5.49
   6  12   4    2.62    5.74
  -6 -12  -4    3.44    5.73
   6 -12   4    4.32    4.82
   6 -13  -4   29.28    6.74
   5 -13  -4   20.67    5.21
   4 -13  -4    1.79    3.78
  -3 -13   4   21.94    7.56
   3 -13  -4   23.87    6.38
   2 -13  -4  158.89   13.43
  -2 -13   4  180.38   16.66
  -1 -13   4   71.38   10.94
   1 -13  -4   67.30    8.86
   0 -13   4    8.45    5.51
   1 -13   4   28.85    8.06
   2 -13   4    5.85    5.16
   3 -13   4    6.16    5.23
   4 -13   4   19.91    6.82
  -4 -13  -4   32.69    8.49
   5 -13   4   27.97    7.73
  -5 -13  -4   40.24    8.66
  -5 -14   4   19.10    7.60
   5 -14  -4   10.42    4.38
   4 -14  -4    5.29    4.61
  -4 -14   4    5.05    6.11
   3 -14  -4    2.29    4.32
  -3 -14   4   -0.36    5.31
   2 -14  -4    2.21    4.62
  -2 -14   4    3.07    4.86
  -1 -14   4   79.64   12.06
   0 -14   4   42.26    9.38
   1 -14   4    6.63    5.20
   2 -14   4   10.11    5.71
   3 -14   4   14.04    6.45
  12   0  -5   35.21    6.71
 -12   0   5   22.62    6.48
 -11   0   5   -0.11    3.93
  11   0  -5   -2.76    3.26
  10   0  -5   -1.27    3.11
 -10   0   5   -0.86    3.67
   9   0  -5   18.17    4.90
  -9   0   5   14.46    4.74
   8   0  -5    5.83    3.57
  -8   0   5    0.16    3.23
  -7   0   5    4.40    3.36
   7   0  -5    2.87    2.82
   6   0  -5   47.87    5.34
  -6   0   5   46.97    5.42
  -5   0   5  818.10   33.03
   5   0  -5  783.67   35.21
   4   0  -5  576.72   27.47
  -4   0   5  665.17   26.07
  -3   0   5  218.94   11.04
   3   0  -5  208.77   11.34
   3   0  -5  214.89   10.60
  -2   0   5   34.09    3.75
   2   0  -5   35.83    3.25
   2   0  -5   36.47    4.02
  -1   0   5   27.40    3.37
   1   0  -5   25.82    3.38
   1   0  -5   37.55    3.72
   0   0  -5  840.13   34.37
   0   0   5  777.94   32.26
   0   0  -5  810.75   38.73
  -1   0  -5 1750.09   80.61
   1   0   5 1704.27   65.30
  -2   0  -5  189.43   12.16
   2   0   5  190.63   10.37
   3   0   5    5.78    1.93
   3   0   5    2.75    2.44
  -3   0  -5    4.17    3.83
  -4   0  -5  419.88   23.42
   4   0   5  414.83   19.72
   4   0   5  413.91   18.38
   5   0   5  412.42   20.45
  -5   0  -5  425.55   24.35
   6   0   5  539.33   24.74
  -6   0  -5  487.01   28.69
   7   0   5   21.66    5.37
  -7   0  -5   22.53    7.50
  -8   0  -5   -0.02    5.09
   8   0   5    7.69    4.69
  -9   0  -5   84.76   11.48
   9   0   5   73.16    9.24
 -10   0  -5   18.51    7.10
  10   0   5   15.15    6.32
  11   0   5   25.00    7.70
 -11   0  -5   26.89    8.27
  12  -1  -5   -0.49    3.33
 -12   1   5    4.46    4.74
  12   1  -5   -1.13    4.20
 -12  -1   5   -0.28    4.65
 -11  -1   5  102.33   10.82
  11  -1  -5  130.98   10.59
 -11   1   5  119.68   10.85
  11   1  -5  107.77   10.37
 -10  -1   5   19.20    5.51
 -10   1   5   17.63    5.19
  10  -1  -5   18.74    4.97
  10   1  -5    6.42    4.14
  -9   1   5  106.28    9.42
   9   1  -5  112.20    9.46
  -9  -1   5  119.85   10.54
   9  -1  -5  101.53    8.76
   8  -1  -5   56.19    6.47
  -8  -1   5   66.72    7.67
   8   1  -5   66.21    7.18
  -8   1   5   75.91    7.40
  -7  -1   5   64.25    6.95
   7   1  -5   62.98    6.80
   7  -1  -5   72.74    6.80
  -7   1   5   72.84    6.81
  -6  -1   5  152.21    9.75
  -6   1   5  123.70    8.72
   6   1  -5  143.62    9.29
   6  -1  -5  124.45    8.73
  -5  -1   5    4.95    2.69
   5  -1  -5    7.94    2.72
  -5   1   5    7.60    2.62
   5   1  -5    2.25    2.58
  -4   1   5  240.75   11.84
   4   1  -5  209.54   12.36
  -4  -1   5  234.45   11.96
   4  -1  -5  237.35   12.34
  -3   1   5 1129.82   42.99
   3   1  -5 1108.99   46.86
   3  -1  -5 1070.07   46.41
  -3  -1   5 1120.25   43.23
  -2   1   5 2018.80   74.52
  -2  -1   5 1968.93   74.49
   2   1  -5 1968.87   81.51
   2   1  -5 2058.97   91.07
   2  -1  -5 1974.01   91.61
   2  -1  -5 1966.77   80.92
   1  -1  -5  636.46   26.31
  -1  -1   5  646.38   25.16
   1  -1  -5  556.90   29.36
   1   1  -5  632.03   27.06
  -1   1   5  661.59   25.33
   1   1  -5  561.82   29.24
   0   1  -5  366.55   16.58
   0  -1  -5  320.00   17.68
   0   1  -5  322.75   17.83
   0  -1   5  329.58   15.36
   0  -1  -5  373.38   15.63
   0   1   5  347.22   15.70
  -1  -1  -5   32.74    2.98
  -1   1  -5   25.57    4.64
  -1  -1  -5   26.64    4.07
   1   1   5   24.48    3.52
   1  -1   5   32.68    3.68
   2   1   5  555.75   23.73
  -2  -1  -5  573.64   28.08
   2  -1   5  562.84   23.29
  -2   1  -5  500.86   27.90
   3   1   5   28.77    2.49
   3  -1   5   30.30    3.59
   3   1   5   31.77    4.29
   3  -1   5   36.81    4.35
  -3   1  -5   36.00    5.84
  -3  -1  -5   32.95    5.63
   4  -1   5   85.51    6.27
  -4  -1  -5   90.86    8.87
   4   1   5  100.26    8.00
   4  -1   5   89.16    7.20
  -4   1  -5  113.74    9.52
  -5  -1  -5   35.00    7.01
   5   1   5   25.10    4.81
   5  -1   5   30.51    4.81
  -5   1  -5   21.69    6.10
   5  -1   5   24.46    3.31
   6   1   5   77.76    8.13
   6  -1   5   81.31    7.76
  -6  -1  -5   88.90   10.45
  -6   1  -5   61.39    9.35
   7   1   5  450.71   23.08
   7  -1   5  451.84   22.50
  -7  -1  -5  422.25   26.69
  -7   1  -5  453.24   26.93
   8  -1   5   81.18    8.88
  -8  -1  -5   66.16   10.47
   8   1   5  100.80    9.60
  -8   1  -5   88.35   11.23
   9   1   5   23.51    6.43
   9  -1   5   15.97    5.88
  -9   1  -5   13.53    6.52
  -9  -1  -5   20.17    7.24
 -10   1  -5   56.13    9.95
  10  -1   5   52.84    8.89
 -10  -1  -5   68.05   10.94
  10   1   5   69.27    9.54
 -11   1  -5   88.96   12.45
 -11  -1  -5   79.65   12.24
  11   1   5   73.45   10.51
 -12  -2   5  128.23   12.89
 -12   2   5  146.09   12.43
  12   2  -5  175.00   13.75
  12  -2  -5  178.65   13.07
 -11  -2   5    0.47    4.26
  11   2  -5   -2.13    4.00
  11  -2  -5   -1.18    3.30
 -11   2   5    0.16    3.97
 -10  -2   5   42.80    7.49
  10   2  -5   55.17    7.53
  10  -2  -5   40.13    6.02
 -10   2   5   36.09    6.15
   9   2  -5  111.54    9.81
   9  -2  -5  127.68    9.68
  -9   2   5  127.94    9.85
  -9  -2   5  130.78   11.02
  -8   2   5   20.29    4.46
   8   2  -5   14.47    4.94
  -8  -2   5   21.12    5.30
   8  -2  -5   23.95    4.65
  -7  -2   5  232.20   13.86
   7  -2  -5  204.98   12.86
   7   2  -5  233.19   13.70
  -7   2   5  225.21   12.60
   6   2  -5   35.41    5.08
   6  -2  -5   28.72    4.55
  -6   2   5   38.09    4.58
  -6  -2   5   32.21    5.07
  -5  -2   5  139.51    9.23
   5  -2  -5  128.18    8.75
   5   2  -5  151.06    9.63
  -5   2   5  146.80    8.66
   4  -2  -5  166.12    9.77
  -4   2   5  159.08    9.08
   4   2  -5  165.67   10.25
  -4  -2   5  172.58    9.88
   3   2  -5 1537.40   65.66
   3  -2  -5 1632.83   65.04
  -3  -2   5 1539.81   59.89
  -3   2   5 1585.23   59.60
   2   2  -5  471.38   22.24
  -2   2   5  453.84   19.59
   2   2  -5  421.75   21.23
   2  -2  -5  461.24   20.51
  -2  -2   5  478.44   19.93
   1   2  -5  322.39   16.68
  -1   2   5  317.27   14.84
   1  -2  -5  340.38   14.91
  -1  -2   5  325.11   14.66
   1   2  -5  303.51   15.96
   1  -2  -5  322.96   17.25
   0   2  -5  764.15   36.77
   0  -2  -5  780.56   31.52
   0  -2   5  746.85   30.17
   0  -2  -5  751.62   36.87
   0   2   5  735.47   30.64
  -1  -2  -5  775.92   38.98
   1  -2   5  810.95   31.90
  -1  -2  -5  868.40   32.99
   1   2   5  780.81   32.48
  -1   2  -5  751.89   39.07
   2   2   5  555.87   24.39
   2  -2   5  569.27   23.37
  -2  -2  -5  542.30   28.45
  -2   2  -5  562.00   28.92
   3   2   5  396.82   19.80
   3  -2   5  433.61   20.33
   3  -2   5  395.57   18.81
  -3  -2  -5  448.53   23.09
  -3   2  -5  442.89   23.65
  -4  -2  -5  217.05   14.93
   4  -2   5  253.07   12.78
   4   2   5  237.51   13.50
  -4   2  -5  238.90   15.59
   4  -2   5  244.50   13.02
  -5  -2  -5   -2.80    4.60
   5   2   5    6.45    3.61
  -5   2  -5    2.78    4.59
   5  -2   5    5.25    2.41
   5  -2   5    5.67    3.09
   6  -2   5  486.99   22.05
  -6  -2  -5  431.77   26.22
   6   2   5  441.96   22.74
  -6   2  -5  440.85   26.41
   7   2   5  232.07   15.32
  -7   2  -5  238.46   17.40
  -7  -2  -5  227.59   17.23
   7  -2   5  236.04   14.33
  -8  -2  -5  194.94   16.61
   8  -2   5  239.10   14.48
   8   2   5  224.30   15.20
  -8   2  -5  197.21   16.28
  -9  -2  -5    5.81    6.59
   9  -2   5    9.58    5.38
   9   2   5   20.24    6.57
  -9   2  -5   11.39    5.81
  10   2   5   14.07    6.55
 -10   2  -5   36.57    8.49
 -10  -2  -5   23.88    8.45
 -11   2  -5   11.34    6.54
  11   2   5    2.66    5.49
 -11  -2  -5    1.49    6.03
  12  -3  -5    3.34    4.05
 -12  -3   5    4.53    5.05
  12   3  -5    9.58    5.28
 -11  -3   5   17.82    6.23
  11   3  -5   29.09    6.59
  11  -3  -5   16.61    4.58
  10  -3  -5   69.77    7.78
 -10   3   5   76.44    7.91
 -10  -3   5   80.71    9.64
  10   3  -5   84.03    9.02
   9   3  -5  116.17   10.39
  -9   3   5  114.55    9.23
  -9  -3   5  126.54   10.96
   9  -3  -5  132.22   10.23
   8  -3  -5   42.19    5.81
  -8  -3   5   51.41    7.15
   8   3  -5   42.47    6.47
  -8   3   5   45.24    5.63
   7  -3  -5   40.08    5.34
  -7  -3   5   43.84    6.18
   7   3  -5   43.50    6.28
  -7   3   5   38.17    4.79
   6  -3  -5    6.59    3.02
  -6   3   5    8.42    2.91
   6   3  -5   11.47    3.97
  -6  -3   5    6.87    3.68
   5  -3  -5  255.89   13.99
   5   3  -5  264.61   14.79
  -5  -3   5  285.04   14.28
  -5   3   5  258.32   12.97
  -4  -3   5   86.48    6.68
   4   3  -5   74.69    6.76
   4  -3  -5   81.73    6.11
  -4   3   5   75.42    5.65
   3  -3  -5 1789.90   69.48
   3   3  -5 1649.01   70.27
  -3   3   5 1684.24   63.43
  -3  -3   5 1602.45   63.82
  -2   3   5   13.11    2.66
   2   3  -5   12.39    2.89
   2   3  -5   11.93    3.41
   2  -3  -5   20.71    2.95
  -2  -3   5   12.50    2.76
  -1  -3   5   12.29    2.58
   1   3  -5   11.15    3.17
   1   3  -5   13.29    3.03
  -1   3   5   11.97    2.61
   1  -3  -5   15.27    2.56
   0   3   5   44.48    4.63
   0  -3   5   43.23    3.99
   0   3  -5   46.18    5.35
   0  -3  -5   39.27    5.09
   0  -3  -5   40.45    3.30
  -1   3  -5  136.68   10.51
  -1  -3  -5  176.84   10.73
   1   3   5  147.88    9.16
  -1  -3  -5  160.96    7.41
   1  -3   5  150.24    8.43
   2  -3   5  310.51   16.02
   2   3   5  328.48   15.54
  -2  -3  -5  277.63   17.09
  -2   3  -5  303.18   17.82
   2  -3   5  302.03   14.01
   3   3   5  432.32   21.17
   3  -3   5  439.86   19.74
  -3   3  -5  458.25   25.18
   3  -3   5  451.33   22.05
  -3  -3  -5  482.42   24.80
  -4  -3  -5   43.67    6.44
   4   3   5   51.33    6.11
  -4   3  -5   44.84    7.09
   4  -3   5   46.69    4.92
   4  -3   5   41.46    5.06
  -5   3  -5  135.36   11.58
  -5  -3  -5  117.58   10.84
   5  -3   5  134.54    9.22
   5   3   5  132.27   10.45
   5  -3   5  131.61    9.00
   6   3   5  143.30   11.26
  -6   3  -5  144.92   12.95
  -6  -3  -5  145.52   12.66
   6  -3   5  151.08    9.99
   6  -3   5  152.37   10.39
  -7  -3  -5   42.16    8.85
  -7   3  -5   37.79    8.10
   7   3   5   39.29    6.90
   7  -3   5   46.29    6.14
  -8  -3  -5   47.95    9.50
  -8   3  -5   86.40   11.14
   8   3   5   84.50    9.79
  -9   3  -5  105.84   12.99
   9   3   5   95.97   10.96
  -9  -3  -5   96.65   12.80
 -10   3  -5   21.60    7.64
  10   3   5    8.32    5.82
 -10  -3  -5   23.26    8.63
  12  -4  -5    9.49    4.14
  12   4  -5   10.36    6.05
 -12  -4   5    9.54    5.14
  11   4  -5   68.85    9.19
  11  -4  -5   53.94    7.75
 -11  -4   5   75.69    9.52
  10   4  -5  146.09   12.30
 -10  -4   5  153.42   13.18
   9  -4  -5    9.30    3.86
  -9  -4   5    0.77    3.64
  -9   4   5    3.63    3.35
   9   4  -5    1.29    4.20
   8   4  -5   83.76    8.77
  -8  -4   5  106.23    9.81
  -8   4   5   95.97    7.45
   8  -4  -5   77.81    7.75
   7   4  -5   15.91    4.68
  -7  -4   5   20.31    5.18
   7  -4  -5   17.66    4.22
  -7   4   5   13.24    3.43
  -6  -4   5  104.04    8.75
  -6   4   5  109.17    7.30
   6  -4  -5  104.89    7.90
   6   4  -5   98.21    8.81
   5   4  -5  210.47   13.34
  -5  -4   5  225.94   12.84
   5  -4  -5  240.79   12.82
  -5   4   5  218.13   11.26
   4  -4  -5   58.65    5.28
  -4  -4   5   60.80    5.70
  -4   4   5   51.93    4.61
   4   4  -5   52.62    5.96
   3  -4  -5   93.16    6.35
  -3  -4   5   76.51    6.10
  -3   4   5   83.50    5.84
   3   4  -5   83.26    7.34
   2   4  -5  295.44   15.39
   2  -4  -5  252.61   13.17
  -2   4   5  274.87   13.07
   2   4  -5  253.64   14.78
  -2  -4   5  270.32   13.05
  -1  -4   5 1891.25   70.58
   1  -4  -5 1856.24   76.37
   1   4  -5 1892.92   88.21
  -1   4   5 1893.98   71.08
   0   4   5   50.57    5.10
   0   4  -5   54.62    6.23
   0  -4  -5   54.81    6.72
   0  -4  -5   49.92    3.90
   0  -4   5   56.19    4.56
  -1  -4  -5  103.14    5.59
   1   4   5  103.50    7.60
  -1  -4  -5  104.28    8.53
   1  -4   5  104.92    6.52
  -1   4  -5  106.09    8.74
   2  -4   5  599.60   25.19
   2  -4   5  644.60   29.59
  -2  -4  -5  619.43   32.28
   2   4   5  616.83   27.25
  -2   4  -5  640.92   32.98
   3   4   5  252.61   14.09
  -3   4  -5  254.08   16.56
   3  -4   5  228.01   14.17
   3  -4   5  249.25   12.23
  -3  -4  -5  268.03   15.96
   4  -4   5  387.32   17.72
  -4   4  -5  391.97   23.49
   4  -4   5  406.43   20.45
   4   4   5  386.47   19.91
  -4  -4  -5  378.43   22.38
   5  -4   5   32.93    4.59
   5   4   5   38.12    6.24
   5  -4   5   33.62    5.16
  -5  -4  -5   34.15    6.63
  -5   4  -5   35.63    7.50
  -6   4  -5   15.33    6.60
   6  -4   5   21.18    4.47
   6   4   5   34.52    6.47
  -6  -4  -5   21.93    6.84
  -7  -4  -5   98.93   11.68
   7   4   5  103.49   10.40
  -7   4  -5  105.83   12.50
   8   4   5    2.98    4.23
  -8   4  -5    3.95    5.37
  -8  -4  -5   -1.64    5.28
   9   4   5   31.17    7.35
  -9  -4  -5   25.21    8.23
  -9   4  -5   47.89    9.58
 -10  -4  -5   14.61    7.88
  10   4   5   13.11    6.69
 -10   4  -5    6.26    5.52
  12  -5  -5   17.13    5.73
 -12  -5   5   11.21    5.90
  11   5  -5    6.59    5.37
  11  -5  -5    9.93    4.85
 -11  -5   5   15.08    6.18
  10   5  -5   16.91    5.89
  10  -5  -5   14.30    4.91
 -10  -5   5   13.43    6.04
  -9  -5   5  161.19   13.41
   9   5  -5  220.59   14.38
   9  -5  -5  167.32   12.42
   8  -5  -5  261.12   15.45
  -8  -5   5  267.73   16.50
   8   5  -5  250.73   16.31
  -7  -5   5  266.69   15.47
   7  -5  -5  241.15   14.38
  -7   5   5  248.68   12.82
   7   5  -5  240.39   15.40
   6   5  -5   86.73    8.23
  -6  -5   5   84.19    8.08
  -6   5   5   87.73    6.39
   6  -5  -5   86.31    7.26
   5  -5  -5   82.71    6.93
   5   5  -5   75.19    7.66
  -5   5   5   83.87    5.98
  -5  -5   5   78.08    7.25
  -4   5   5   40.23    4.06
  -4  -5   5   36.40    4.84
   4  -5  -5   37.97    4.67
   4   5  -5   39.53    5.42
   3  -5  -5  202.57   10.98
   3   5  -5  186.88   12.07
  -3  -5   5  178.01   10.47
  -3   5   5  187.10    9.98
  -2  -5   5  183.11    9.97
   2  -5  -5  180.26   10.20
  -2   5   5  192.77   10.05
  -1   5   5  524.14   22.51
  -1  -5   5  542.20   22.08
   1   5  -5  514.27   27.58
   1  -5  -5  504.53   23.07
   0   5  -5  573.13   30.65
   0  -5  -5  576.90   25.13
   0  -5   5  573.67   23.85
   0   5   5  613.94   25.33
   1   5   5   45.09    5.09
  -1  -5  -5   41.54    3.37
  -1   5  -5   52.24    6.75
  -1  -5  -5   44.60    6.56
   1  -5   5   46.78    4.04
   2  -5   5  126.12    7.06
   2   5   5  120.59    8.88
  -2   5  -5  106.04    9.95
   2  -5   5  125.14    9.49
  -2  -5  -5  116.23    9.77
   3  -5   5  356.94   15.65
  -3  -5  -5  335.18   20.36
  -3   5  -5  350.56   21.51
   3  -5   5  353.80   19.18
   3   5   5  335.78   17.95
   4  -5   5  287.76   13.52
   4   5   5  287.43   16.23
   4  -5   5  265.08   16.15
  -4   5  -5  282.42   18.82
  -4  -5  -5  261.58   17.54
  -5  -5  -5   25.14    6.71
  -5   5  -5   22.60    6.60
   5  -5   5   29.40    5.27
   5   5   5   28.03    5.95
  -6  -5  -5   19.22    6.72
   6   5   5   32.98    6.54
  -6   5  -5   25.51    7.16
   6  -5   5   27.18    5.03
   7   5   5   78.04    9.13
  -7   5  -5   72.47   10.43
  -7  -5  -5   63.87    9.67
   7  -5   5   65.31    7.30
  -8   5  -5   15.23    6.50
   8   5   5   17.36    6.39
  -8  -5  -5    5.33    5.86
  -9  -5  -5   19.35    7.79
   9   5   5   19.89    6.71
  -9   5  -5   32.62    8.12
  10   5   5   27.98    7.96
 -10  -5  -5   23.24    8.66
 -10   5  -5   35.20    8.61
  11   6  -5   21.23    6.73
 -11  -6   5    9.82    5.18
  11  -6  -5    8.80    4.47
  10   6  -5   77.13    9.46
 -10  -6   5   69.80    9.53
   9  -6  -5   33.34    5.85
  -9  -6   5   39.66    7.39
   9   6  -5   46.32    7.41
   8  -6  -5   64.00    7.36
   8   6  -5   77.21    8.61
  -8  -6   5   73.34    8.84
   7  -6  -5   39.44    5.62
  -7  -6   5   40.04    6.42
   7   6  -5   38.60    6.26
   6  -6  -5   13.87    3.79
   6   6  -5   17.40    4.67
  -6   6   5   21.10    3.28
  -6  -6   5   17.04    4.73
  -5  -6   5  115.06    8.91
  -5   6   5  112.21    7.06
   5  -6  -5  123.79    8.67
   5   6  -5   93.97    9.08
  -4   6   5  623.28   25.47
  -4  -6   5  611.80   26.80
   4  -6  -5  602.68   28.41
   4   6  -5  613.84   29.91
  -3  -6   5    7.04    2.51
  -3   6   5    6.66    2.27
   3  -6  -5    2.47    2.17
   2  -6  -5   89.12    6.51
  -2   6   5   85.43    6.67
  -2  -6   5   91.77    6.46
  -1   6   5  271.03   13.58
  -1  -6   5  262.77   12.77
   1  -6  -5  256.87   13.30
   1   6  -5  270.39   16.81
   0  -6   5  385.24   16.06
   0   6   5  366.94   17.47
   0   6  -5  331.69   21.05
   0  -6  -5  354.10   16.72
   1   6   5   32.82    4.82
  -1  -6  -5   34.91    3.17
   1  -6   5   26.73    3.18
  -1   6  -5   35.58    6.24
  -1  -6  -5   33.18    6.45
  -2   6  -5   32.54    6.48
   2  -6   5   47.53    6.56
  -2  -6  -5   45.70    7.01
   2  -6   5   42.65    3.85
   2   6   5   34.81    5.33
   3  -6   5   86.23    8.69
  -3   6  -5  116.89   11.49
   3   6   5   79.64    8.15
  -3  -6  -5   80.59    9.19
  -4  -6  -5   37.64    7.13
   4  -6   5   46.06    6.61
  -4   6  -5   69.25    9.50
   4   6   5   63.73    7.57
   5  -6   5    4.66    3.49
   5   6   5    6.71    4.37
  -5  -6  -5    4.83    4.76
  -5   6  -5    0.68    4.43
   6  -6   5   19.09    4.85
  -6   6  -5   31.41    7.60
  -6  -6  -5   25.93    6.99
   6   6   5   28.75    6.69
  -7  -6  -5    6.61    5.61
  -7   6  -5    2.66    4.88
   7  -6   5    2.64    3.46
   7   6   5    2.04    4.61
  -8  -6  -5   41.73    9.15
   8   6   5   64.65    9.38
  -8   6  -5   43.89    9.39
   9   6   5    5.39    5.46
  -9   6  -5   14.20    6.89
  -9  -6  -5   -0.50    5.80
 -10  -6  -5   48.22   10.92
  10   6   5   61.28   10.09
 -10   6  -5   60.08   11.17
  11  -7  -5   15.92    5.39
 -11  -7   5    3.23    5.11
 -10  -7   5   17.66    6.40
  10  -7  -5   10.92    4.42
  10   7  -5    9.57    5.40
  -9  -7   5   34.44    7.46
   9  -7  -5   33.76    6.01
   9   7  -5   35.45    6.83
   8   7  -5   46.76    7.26
  -8  -7   5   58.66    8.11
   8  -7  -5   54.40    7.05
  -7  -7   5  160.97   12.34
   7   7  -5  158.44   12.33
   7  -7  -5  173.66   11.94
   6   7  -5  329.43   19.50
  -6  -7   5  350.08   18.53
   6  -7  -5  329.94   18.47
  -5  -7   5  456.77   22.56
   5  -7  -5  485.70   23.82
  -4  -7   5  116.08    8.47
   4  -7  -5  104.49    8.22
  -4   7   5  111.26    7.17
  -3   7   5  339.52   15.61
   3  -7  -5  333.55   17.34
  -3  -7   5  324.29   16.12
  -2  -7   5    1.65    2.12
  -2   7   5   -0.72    2.12
   2  -7  -5   -0.39    1.70
   1  -7  -5  193.48   11.15
  -1  -7   5  195.86   10.36
  -1   7   5  202.65   11.31
   0  -7   5  338.29   15.12
   0  -7  -5  336.32   16.53
   0   7  -5  330.99   21.04
   0   7   5  354.49   17.08
  -1   7  -5  511.15   29.04
  -1  -7  -5  503.04   22.42
   1   7   5  506.52   23.30
   1  -7   5  519.65   20.63
   1  -7   5  440.47   25.88
  -2   7  -5  117.52   11.46
   2  -7   5  125.78   10.62
  -2  -7  -5  121.34   11.23
   2   7   5  121.60    9.65
   3  -7   5  140.08   11.68
  -3  -7  -5  152.02   12.53
   3   7   5  147.97   11.17
  -3   7  -5  155.00   13.41
   4  -7   5   76.76    8.64
   4   7   5   87.98    9.07
  -4   7  -5   84.26   11.05
  -4  -7  -5   79.59    9.84
  -5   7  -5   58.64    9.61
   5   7   5   50.43    7.81
   5  -7   5   44.74    6.88
  -5  -7  -5   42.09    7.93
  -6  -7  -5    9.96    5.75
   6   7   5    9.13    5.25
   6  -7   5   12.24    4.64
  -6   7  -5    5.58    5.40
   7  -7   5   32.71    6.35
  -7  -7  -5   41.13    8.36
   7   7   5   42.95    8.32
  -7   7  -5   43.13    9.32
   8   7   5   11.84    6.42
  -8   7  -5   17.97    7.39
  -8  -7  -5    9.88    6.51
   8  -7   5   18.55    5.27
  -9  -7  -5    0.17    5.77
  -9   7  -5   -1.85    4.94
   9   7   5   -2.32    4.68
  10   8  -5   73.44    9.56
 -10  -8   5   46.85    8.86
  10  -8  -5   56.99    7.75
  -9  -8   5   87.45   10.34
   9   8  -5   83.66    9.89
  -8  -8   5   29.71    6.74
   8  -8  -5   29.48    5.54
   8   8  -5   23.64    6.20
   7  -8  -5   11.86    4.00
  -7  -8   5    9.89    4.75
   6  -8  -5   62.70    7.12
  -6  -8   5   54.86    6.95
  -5  -8   5  218.31   13.39
   5  -8  -5  209.66   13.48
  -4  -8   5  131.76    9.74
   4  -8  -5  155.98   10.46
  -3  -8   5  394.07   19.16
   3  -8  -5  425.73   21.19
  -2  -8   5  109.37    7.82
   2  -8  -5  116.87    8.68
  -2   8   5  138.17    8.61
  -1   8   5   79.97    6.83
  -1  -8   5   77.12    5.91
   1  -8  -5   84.89    6.75
   0  -8  -5  176.60   10.31
   0   8   5  172.21   11.09
   1  -8   5  157.05   13.20
  -1   8  -5  171.77   14.28
   1   8   5  188.62   11.70
   2   8   5    0.83    3.49
  -2  -8  -5    5.75    5.29
   2  -8   5    6.75    4.43
  -2   8  -5    6.85    5.06
  -3  -8  -5  184.25   14.27
   3   8   5  174.55   12.40
  -3   8  -5  145.77   14.18
   3  -8   5  147.64   12.61
  -4  -8  -5  592.64   35.16
  -4   8  -5  613.68   37.12
   4   8   5  635.48   30.48
   4  -8   5  710.24   33.56
  -5  -8  -5   22.40    6.76
  -5   8  -5   19.83    7.23
   5  -8   5   20.45    5.66
   5   8   5   18.59    5.61
   6   8   5   11.15    5.39
   6  -8   5    8.67    4.36
  -6   8  -5    4.12    5.41
  -6  -8  -5    8.07    6.17
  -7  -8  -5   -1.35    5.08
   7  -8   5    3.19    3.73
   7   8   5    2.09    4.68
  -7   8  -5    7.70    6.05
   8   8   5   10.41    6.03
  -8   8  -5    5.76    6.31
   8  -8   5    6.12    4.89
  -8  -8  -5   -2.34    5.20
  -9   8  -5   30.21    9.36
   9   8   5   38.21    9.10
  -9  -8  -5   10.92    7.41
 -10  -9   5   26.66    7.49
  10  -9  -5   32.74    6.51
  -9  -9   5   14.51    5.99
   9  -9  -5    1.89    3.13
  -8  -9   5   53.88    8.21
   8  -9  -5   36.76    6.37
   7  -9  -5   19.88    4.97
  -7  -9   5   16.75    5.53
   6  -9  -5   13.16    4.27
  -6  -9   5   12.58    4.69
  -5  -9   5   17.76    4.80
   5  -9  -5    6.43    3.19
  -4  -9   5   87.77    7.88
   4  -9  -5   97.46    8.69
   3  -9  -5   73.73    7.51
  -3  -9   5   83.22    7.19
  -2  -9   5    1.97    2.73
   2  -9  -5    1.31    2.48
   1  -9  -5  650.96   30.98
  -1   9   5  683.57   29.07
   0  -9  -5  356.65   18.14
   0   9   5  347.07   17.91
   0  -9   5  337.58   21.68
   1   9   5   22.04    4.96
   1  -9   5   14.69    5.80
  -2   9  -5  114.01   13.11
   2  -9   5  103.36   11.28
   2   9   5  116.10   10.11
  -2  -9  -5  119.50   13.29
   3  -9   5   91.11   10.40
  -3   9  -5   95.96   12.25
   3   9   5   73.04    8.56
  -3  -9  -5   68.90   10.09
  -4  -9  -5   64.13    9.69
  -4   9  -5   60.81   10.66
   4   9   5   47.47    7.76
   4  -9   5   56.43    8.45
  -5   9  -5   39.57    9.40
   5   9   5   28.79    6.97
   5  -9   5   32.14    6.92
  -5  -9  -5   37.45    7.88
  -6   9  -5    4.43    6.52
  -6  -9  -5    4.51    5.20
   6   9   5    6.48    5.20
   6  -9   5    4.03    4.30
  -7   9  -5   57.70   11.53
   7   9   5   82.38   10.62
   7  -9   5   49.22    7.92
  -7  -9  -5   42.35    9.39
   8  -9   5    2.56    4.36
  -8   9  -5    3.07    6.43
  -8  -9  -5   -6.01    5.02
   8   9   5    1.69    5.39
   9 -10  -5   50.58    7.76
  -9 -10   5   30.21    7.56
   8 -10  -5   25.60    5.82
  -8 -10   5   24.94    6.79
   7 -10  -5    1.33    3.14
  -7 -10   5    3.99    4.75
   6 -10  -5   28.56    5.74
  -6 -10   5   38.87    6.54
   5 -10  -5   28.82    5.52
  -5 -10   5   37.55    6.03
  -4 -10   5   19.26    4.61
   4 -10  -5    9.92    4.03
   3 -10  -5   34.00    5.63
   2 -10  -5   51.91    6.26
   1 -10  -5  276.16   16.12
   0  10   5  147.93   10.81
   0 -10   5  157.82   14.46
   1 -10   5    9.24    5.13
   1  10   5    4.34    4.00
   2  10   5   70.63    8.36
   2 -10   5   85.69   10.35
  -3 -10  -5  129.90   14.14
   3 -10   5  116.86   12.20
   3  10   5  118.88   11.05
  -3  10  -5  133.88   15.48
   4 -10   5   53.90    8.69
  -4  10  -5   85.65   12.99
   4  10   5   70.70    8.88
  -4 -10  -5   76.22   10.69
  -5 -10  -5   42.80    8.77
  -5  10  -5   47.38   10.58
   5 -10   5   51.54    8.44
   5  10   5   49.87    8.29
   6 -10   5  205.23   16.05
   6  10   5  232.37   16.91
  -6  10  -5  200.95   19.30
  -6 -10  -5  190.50   16.89
   7  10   5   -0.93    5.23
  -7  10  -5    5.42    6.59
  -7 -10  -5   -1.33    5.72
   7 -10   5    0.55    3.72
  -8 -11   5   13.54    6.05
   8 -11  -5    3.02    3.82
  -7 -11   5   33.55    7.11
   7 -11  -5   42.21    7.05
   6 -11  -5    5.32    3.45
  -6 -11   5    6.79    4.91
  -5 -11   5   10.95    4.65
   5 -11  -5    7.43    3.81
   4 -11  -5    8.57    3.98
   3 -11  -5    4.90    3.04
   2 -11  -5   53.58    6.95
   1 -11  -5  167.90   12.07
  -1 -11   5  156.38   15.04
   0 -11   5   -2.84    3.72
   1 -11   5  149.85   14.68
   2 -11   5  230.38   17.94
   2  11   5  221.91   15.02
   3 -11   5   66.47    9.99
   3  11   5   88.25    9.68
  -3 -11  -5   90.44   12.46
  -4  11  -5   20.50    8.67
   4 -11   5   32.15    7.73
  -4 -11  -5   39.03    8.49
   4  11   5   20.03    6.36
  -5 -11  -5    2.73    5.29
  -5  11  -5    3.73    6.61
   5  11   5    5.33    5.40
   5 -11   5   10.77    5.13
  -6  11  -5   35.95   10.74
   6  11   5   16.24    7.00
   6 -11   5   40.71    8.13
  -6 -11  -5   29.09    8.32
   7 -11   5   -1.01    3.69
  -7  11  -5    2.87    7.14
  -7 -11  -5    1.75    6.35
   7 -12  -5    7.96    4.38
  -7 -12   5   17.15    6.15
   6 -12  -5   18.57    5.09
   5 -12  -5    7.44    4.27
   4 -12  -5   36.87    6.71
   3 -12  -5   36.41    6.17
  -2 -12   5   65.85   10.76
   2 -12  -5   80.44    8.82
  -1 -12   5   -1.52    4.34
   0 -12   5  169.11   16.12
   1 -12   5   -1.98    3.73
   2 -12   5    3.00    4.48
   3 -12   5   37.54    8.49
  -3 -12  -5   46.27    9.60
  -4 -12  -5   25.67    7.75
   4  12   5   18.31    6.73
   4 -12   5   14.56    5.94
   5 -12   5   -0.22    4.22
  -5 -12  -5    3.54    5.23
   5  12   5   -2.90    4.99
   6 -13  -5    6.62    4.11
   5 -13  -5   47.42    8.19
   4 -13  -5    2.70    4.03
   3 -13  -5    4.17    3.42
  -3 -13   5   -0.20    5.52
   2 -13  -5   56.61    8.16
  -2 -13   5   52.70   10.47
  -1 -13   5   26.73    8.45
   0 -13   5    9.27    5.86
   1 -13   5   42.29    9.30
   2 -13   5   11.67    5.88
   3 -13   5   18.66    6.43
  -3 -13  -5   21.57    7.80
   4 -13   5   35.11    8.71
  -4 -13  -5   61.97   10.77
  -4 -14   5   18.17    8.07
   4 -14  -5   15.66    5.82
   3 -14  -5   18.50    5.18
  -3 -14   5   11.28    6.92
  -2 -14   5    2.13    5.80
  -1 -14   5   63.46   11.22
   0 -14   5   85.51   12.71
   1 -14   5    2.42    5.16
   2 -14   5    1.03    4.84
  12   0  -6   11.45    5.18
 -12   0   6   18.67    6.13
  11   0  -6    7.11    4.16
 -11   0   6   -0.30    3.68
  10   0  -6   19.05    5.18
 -10   0   6   23.95    5.71
   9   0  -6    2.23    3.65
  -9   0   6    1.25    3.24
   8   0  -6   40.07    5.96
  -8   0   6   41.68    6.24
   7   0  -6  298.17   17.04
  -7   0   6  324.02   16.79
   6   0  -6   -1.01    2.47
  -6   0   6    1.44    2.68
  -5   0   6  176.24   10.18
   5   0  -6  151.22   10.17
   4   0  -6   96.73    7.29
  -4   0   6   87.28    6.64
  -3   0   6  177.82   10.04
   3   0  -6  191.75    9.62
   3   0  -6  170.04   10.43
  -2   0   6   25.85    3.63
   2   0  -6   29.59    4.12
   2   0  -6   32.17    3.62
  -1   0   6  327.08   15.23
   1   0  -6  341.59   15.83
   1   0  -6  295.93   16.57
   0   0  -6  566.51   29.30
   0   0  -6  643.15   26.38
   0   0   6  557.89   25.04
  -1   0  -6    3.79    3.29
   1   0   6    1.83    2.26
  -2   0  -6  146.43   10.65
   2   0   6  147.40    9.19
   3   0   6  498.07   23.19
   3   0   6  538.87   22.83
  -3   0  -6  494.04   27.53
  -4   0  -6    7.48    5.32
   4   0   6    8.92    3.60
   5   0   6    9.20    3.50
  -5   0  -6    1.72    5.22
  -6   0  -6   63.74    9.78
   6   0   6   46.21    6.62
  -7   0  -6  143.34   13.66
   7   0   6  149.17   11.85
   8   0   6    1.74    4.00
  -8   0  -6   -0.73    5.07
  -9   0  -6  175.86   15.97
   9   0   6  175.61   14.27
  10   0   6  144.72   12.92
 -10   0  -6  101.38   13.51
 -12   1   6   31.52    6.74
 -12  -1   6   23.17    6.43
  12  -1  -6   33.48    6.62
  12   1  -6   18.27    6.47
  11  -1  -6   41.31    6.97
 -11   1   6   50.10    7.49
  11   1  -6   43.64    7.51
 -11  -1   6   48.09    7.61
  10   1  -6   30.08    6.22
  10  -1  -6   31.07    6.02
 -10   1   6   30.66    6.01
 -10  -1   6   36.84    6.65
   9  -1  -6   70.13    7.77
   9   1  -6   65.39    8.00
  -9  -1   6   51.83    7.33
  -9   1   6   84.14    8.11
   8  -1  -6   35.06    5.68
   8   1  -6   46.65    6.69
  -8   1   6   50.36    6.37
  -8  -1   6   53.08    6.78
  -7   1   6  295.47   15.63
  -7  -1   6  293.83   15.94
   7   1  -6  290.27   16.63
   7  -1  -6  280.02   16.17
  -6  -1   6  286.94   15.76
   6  -1  -6  303.09   16.36
   6   1  -6  295.68   16.58
  -6   1   6  329.98   15.82
  -5  -1   6   57.11    5.81
   5  -1  -6   62.91    5.97
   5   1  -6   57.85    6.11
  -5   1   6   46.49    5.10
  -4   1   6   94.44    6.90
   4   1  -6  100.85    7.52
  -4  -1   6   99.50    7.28
   4  -1  -6   93.58    7.01
   3   1  -6  116.22    6.63
   3  -1  -6  115.53    7.64
   3  -1  -6  111.15    7.25
  -3  -1   6  119.79    7.85
   3   1  -6  134.59    8.45
  -3   1   6  114.90    7.51
   2  -1  -6  343.80   16.53
   2   1  -6  311.12   15.98
   2   1  -6  310.84   16.05
  -2  -1   6  295.40   14.78
   2  -1  -6  309.07   15.37
  -2   1   6  311.25   14.92
   1  -1  -6  556.94   25.39
  -1   1   6  575.58   24.63
   1   1  -6  578.20   26.22
   1  -1  -6  629.84   28.64
   1   1  -6  556.12   28.35
  -1  -1   6  567.12   24.46
   0  -1   6    2.94    2.14
   0   1  -6    5.83    3.56
   0   1  -6    4.57    2.70
   0  -1  -6    7.21    3.13
   0  -1  -6    4.49    2.24
   0   1   6    3.31    2.14
   1   1   6  175.07   10.21
  -1  -1  -6  177.52    8.98
  -1   1  -6  162.60   11.26
  -1  -1  -6  152.47   10.74
   1  -1   6  169.48    9.72
   2   1   6  167.69   10.28
  -2   1  -6  161.44   11.59
   2  -1   6  153.60    9.67
  -2  -1  -6  181.20   11.69
   3  -1   6  425.58   19.61
  -3  -1  -6  422.25   23.24
   3   1   6  405.93   19.75
   3  -1   6  415.40   19.43
  -3   1  -6  397.74   23.17
  -4  -1  -6    4.16    4.91
   4  -1   6    3.15    2.25
  -4   1  -6   -1.79    4.35
   4   1   6    4.36    3.11
   4  -1   6    3.70    2.80
   5   1   6  142.45   10.69
  -5   1  -6  157.24   12.86
  -5  -1  -6  153.02   12.86
   5  -1   6  151.02   10.52
   6   1   6  160.58   11.59
  -6  -1  -6  128.57   13.53
   6  -1   6  125.42   10.19
  -6   1  -6  130.10   12.58
   7  -1   6  171.25   12.56
  -7   1  -6  168.11   14.90
   7   1   6  181.62   13.25
  -7  -1  -6  183.07   15.49
  -8  -1  -6   15.46    6.98
   8  -1   6    4.37    4.32
   8   1   6    3.60    4.52
  -8   1  -6   10.85    6.45
   9   1   6    8.99    5.32
   9  -1   6    7.98    5.14
  -9   1  -6    9.99    6.25
  -9  -1  -6    7.50    6.70
 -10  -1  -6    3.88    5.94
  10  -1   6    9.46    5.51
 -10   1  -6   11.54    6.47
  10   1   6    7.72    5.62
 -12   2   6   20.48    5.98
 -12  -2   6   21.85    6.65
  12  -2  -6   22.44    5.91
  12   2  -6   21.76    6.93
  11   2  -6    1.04    4.75
  11  -2  -6   -1.87    2.94
 -11   2   6    6.41    4.53
 -11  -2   6    6.54    4.99
  10   2  -6    3.96    4.59
 -10  -2   6    9.03    4.60
 -10   2   6   -1.89    3.00
  10  -2  -6   -0.03    2.90
   9   2  -6  294.22   18.02
  -9  -2   6  280.15   17.38
  -9   2   6  313.91   16.74
   9  -2  -6  285.36   17.13
  -8  -2   6   94.16    8.97
   8   2  -6   89.52    9.14
   8  -2  -6   84.49    8.12
  -8   2   6   82.73    7.66
   7  -2  -6   21.01    4.52
  -7  -2   6   37.84    5.77
   7   2  -6   29.59    5.46
  -7   2   6   26.83    4.61
   6  -2  -6   68.87    6.60
  -6   2   6   84.60    6.88
   6   2  -6   84.21    7.84
  -6  -2   6   66.60    6.94
   5  -2  -6  225.48   13.06
  -5   2   6  251.29   12.81
  -5  -2   6  229.99   12.87
   5   2  -6  242.96   14.06
  -4  -2   6  302.04   14.66
   4   2  -6  290.78   15.67
   4  -2  -6  269.68   14.74
  -4   2   6  290.27   14.16
  -3   2   6  439.92   19.52
  -3  -2   6  452.97   19.91
   3   2  -6  429.47   21.40
   3  -2  -6  434.61   20.56
   2   2  -6  178.60    9.87
   2  -2  -6  160.07    9.49
  -2   2   6  178.06    9.76
   2   2  -6  166.74   10.58
  -2  -2   6  174.10    9.71
   2  -2  -6  174.77   10.62
   1   2  -6  153.43    9.47
  -1   2   6  153.25    8.95
  -1  -2   6  136.60    8.35
   1   2  -6  141.13    9.17
   1  -2  -6  116.21    8.86
   1  -2  -6  153.82    8.25
   0  -2   6  728.87   29.30
   0   2   6  694.27   29.59
   0  -2  -6  711.54   35.10
   0   2  -6  698.01   35.02
   0  -2  -6  709.69   30.07
  -1   2  -6  560.67   29.96
   1  -2   6  580.04   24.84
   1   2   6  564.72   25.38
  -1  -2  -6  604.16   30.01
  -1  -2  -6  607.79   24.99
  -2   2  -6   58.58    7.27
  -2  -2  -6   51.78    6.48
   2   2   6   53.22    5.67
   2  -2   6   61.61    5.48
   3  -2   6   32.74    4.34
   3  -2   6   25.63    4.11
  -3  -2  -6   24.88    5.56
  -3   2  -6   26.26    6.11
   3   2   6   33.93    5.01
   4  -2   6   20.63    3.68
   4   2   6   14.55    4.05
   4  -2   6   23.56    4.12
  -4   2  -6   22.68    6.42
  -4  -2  -6   18.47    5.84
   5   2   6  162.88   11.67
  -5   2  -6  155.72   13.26
  -5  -2  -6  166.71   13.44
   5  -2   6  144.32   10.19
   6   2   6  112.75   10.15
  -6  -2  -6  104.27   12.39
  -6   2  -6  131.22   12.38
   6  -2   6  117.01    9.32
   7  -2   6  564.41   25.87
  -7   2  -6  525.00   30.78
  -7  -2  -6  479.99   30.39
   7   2   6  507.43   26.46
  -8   2  -6   39.43    8.71
  -8  -2  -6   59.73   10.74
   8  -2   6   62.86    7.77
   8   2   6   61.80    8.47
  -9  -2  -6   14.68    7.69
  -9   2  -6   15.00    6.75
   9   2   6   10.86    5.76
 -10  -2  -6   22.50    8.33
  10   2   6   21.23    7.24
 -10   2  -6   16.11    6.84
  12  -3  -6   36.63    6.89
  12   3  -6   36.71    8.02
 -12  -3   6   42.63    8.32
  11  -3  -6   19.88    5.21
  11   3  -6   31.09    6.78
 -11  -3   6   26.05    6.33
 -10   3   6   41.20    6.06
  10   3  -6   31.32    6.52
  10  -3  -6   20.23    5.10
 -10  -3   6   31.28    6.77
   9   3  -6   24.30    5.75
  -9  -3   6   18.54    5.43
   9  -3  -6   21.90    4.90
  -9   3   6   24.00    4.89
   8  -3  -6   38.07    5.86
   8   3  -6   45.27    7.24
  -8  -3   6   56.68    7.25
  -8   3   6   42.63    5.50
  -7  -3   6   95.70    8.57
  -7   3   6   99.79    7.79
   7  -3  -6   98.06    8.10
   7   3  -6   72.71    8.27
  -6  -3   6  140.49    9.83
  -6   3   6  131.28    8.70
   6  -3  -6  131.47    9.52
   6   3  -6  115.40    9.64
   5   3  -6  168.10   11.76
  -5   3   6  176.84   10.12
   5  -3  -6  183.98   11.01
  -5  -3   6  178.14   11.10
   4   3  -6  272.05   15.38
  -4  -3   6  276.27   14.16
  -4   3   6  279.72   13.63
   4  -3  -6  264.16   14.41
   3   3  -6   96.80    7.81
  -3  -3   6   84.01    6.56
   3  -3  -6   91.70    6.53
  -3   3   6   86.75    6.47
   3   3  -6   92.75    6.20
   2  -3  -6   63.05    5.13
   2   3  -6   70.65    6.52
  -2   3   6   76.97    5.97
  -2  -3   6   63.75    5.61
   2   3  -6   65.63    5.52
   1  -3  -6  568.96   28.93
   1   3  -6  557.39   28.21
   1  -3  -6  561.24   24.56
  -1  -3   6  557.39   23.86
  -1   3   6  552.19   24.14
   0  -3  -6   99.76    7.86
   0  -3   6   95.76    6.62
   0   3  -6   96.55    7.90
   0  -3  -6   96.73    5.88
   0   3   6   86.83    7.01
  -1  -3  -6  266.73   15.66
  -1  -3  -6  267.94   11.89
   1   3   6  235.57   13.40
   1  -3   6  249.23   12.78
  -1   3  -6  256.72   15.70
  -2   3  -6   74.92    8.29
   2  -3   6   82.18    6.28
   2   3   6   80.15    7.07
  -2  -3  -6   81.57    7.76
  -3   3  -6   55.19    7.87
   3  -3   6   60.40    5.47
   3   3   6   43.30    5.74
   3  -3   6   59.73    6.05
  -3  -3  -6   47.19    6.84
   4  -3   6   94.96    7.81
  -4   3  -6  107.64   10.24
   4   3   6   85.60    8.26
   4  -3   6  102.60    7.77
  -4  -3  -6  112.59    9.89
   5   3   6   23.15    5.42
   5  -3   6   15.90    3.87
   5  -3   6   11.63    3.56
  -5   3  -6   15.97    6.23
  -5  -3  -6   15.95    6.34
  -6   3  -6   23.81    7.15
  -6  -3  -6   29.63    7.95
   6  -3   6   21.80    4.78
   6   3   6   31.21    6.12
   7   3   6    1.82    3.82
  -7   3  -6    8.49    5.78
   7  -3   6   -1.88    3.32
  -7  -3  -6   -1.37    5.72
  -8  -3  -6  123.51   13.93
   8   3   6  118.06   11.40
  -8   3  -6  115.52   13.50
  -9   3  -6   62.56   10.89
  -9  -3  -6   73.04   12.05
   9   3   6   82.18   10.30
 -10  -3  -6  105.50   14.71
 -10   3  -6  120.88   14.80
  10   3   6  148.28   13.80
 -12  -4   6   19.57    6.63
  12  -4  -6    9.98    4.58
  12   4  -6   10.43    6.36
  11  -4  -6   81.00    8.94
 -11  -4   6   69.12    9.48
  11   4  -6   98.29   11.05
  10  -4  -6  165.97   12.88
 -10  -4   6  198.44   14.60
  10   4  -6  187.38   14.42
  -9  -4   6   54.46    7.88
  -9   4   6   60.24    6.61
   9  -4  -6   51.33    7.03
   9   4  -6   63.35    8.52
  -8  -4   6   65.55    7.99
   8   4  -6   59.97    8.22
   8  -4  -6   60.60    7.00
  -8   4   6   61.74    6.40
   7   4  -6   10.49    4.85
   7  -4  -6    5.04    3.65
  -7  -4   6    9.27    4.02
  -7   4   6   11.94    3.38
   6  -4  -6   61.21    6.56
  -6  -4   6   47.98    6.07
   6   4  -6   72.12    7.60
  -6   4   6   55.62    5.42
  -5   4   6   94.31    6.82
   5   4  -6   96.18    8.54
   5  -4  -6   91.45    7.32
  -5  -4   6  100.55    7.78
  -4  -4   6  113.79    8.34
   4  -4  -6  121.95    8.41
  -4   4   6  127.91    7.93
   4   4  -6  127.81    9.64
   3   4  -6   73.01    7.11
  -3   4   6   66.96    5.60
   3  -4  -6   62.59    5.60
  -3  -4   6   59.94    5.69
  -2   4   6  196.66   10.96
   2   4  -6  207.77   12.27
   2  -4  -6  194.16   10.69
   2   4  -6  202.72   12.65
  -2  -4   6  190.62   10.83
   1   4  -6   55.38    6.18
  -1  -4   6   62.41    5.26
   1  -4  -6   55.95    4.74
   1  -4  -6   55.63    6.95
  -1   4   6   54.00    5.24
   0  -4   6  797.66   33.77
   0  -4  -6  863.47   42.67
   0  -4  -6  835.20   35.34
   0   4   6  864.44   35.01
   0   4  -6  869.52   42.29
  -1  -4  -6  105.11    8.85
  -1  -4  -6  107.29    5.88
   1  -4   6  108.91    7.19
   1   4   6  105.36    8.10
  -1   4  -6  107.99    9.28
   2   4   6  130.11    9.50
  -2   4  -6  135.53   11.16
   2  -4   6  137.31    8.14
  -2  -4  -6  132.36   10.61
   3  -4   6  197.81   10.75
  -3  -4  -6  198.27   13.80
   3   4   6  205.37   12.73
   3  -4   6  187.27   12.45
  -3   4  -6  187.99   14.31
   4   4   6  139.41   10.63
   4  -4   6  141.74    9.11
   4  -4   6  140.17   10.19
  -4   4  -6  133.05   12.36
  -4  -4  -6  142.13   11.76
   5   4   6   33.47    6.18
   5  -4   6   40.19    5.64
  -5   4  -6   55.30    9.01
   5  -4   6   36.51    5.15
  -5  -4  -6   32.09    7.38
   6   4   6   37.93    6.96
  -6  -4  -6   38.91    8.51
  -6   4  -6   45.22    8.72
  -7   4  -6    1.09    4.68
  -7  -4  -6    4.55    5.85
   7   4   6    0.05    3.84
   8   4   6   60.07    8.91
  -8   4  -6   49.53    9.63
  -8  -4  -6   45.53    9.88
  -9   4  -6   63.77   11.28
  -9  -4  -6   66.16   11.42
   9   4   6   83.64   10.63
 -10   4  -6   67.09   11.45
  10   4   6   67.24   10.22
 -10  -4  -6   43.78   10.88
  12   5  -6   11.66    6.85
 -12  -5   6   16.30    6.36
  12  -5  -6    9.19    4.63
  11  -5  -6   36.11    6.92
  11   5  -6   43.10    8.34
 -11  -5   6   43.79    8.07
  10   5  -6    3.79    4.75
  10  -5  -6    3.63    4.02
 -10  -5   6    4.10    4.20
  -9  -5   6   37.28    6.81
   9  -5  -6   27.55    5.69
   9   5  -6   40.65    7.12
  -8  -5   6  115.89   10.37
   8  -5  -6  107.84    9.26
   8   5  -6  114.40   10.88
  -8   5   6  126.60    8.77
  -7  -5   6  208.02   13.38
   7  -5  -6  189.05   12.60
   7   5  -6  208.24   14.20
  -7   5   6  198.08   11.36
   6  -5  -6   50.73    6.15
   6   5  -6   58.37    7.54
  -6  -5   6   53.61    6.60
  -6   5   6   61.93    5.59
   5   5  -6  150.74   11.25
  -5  -5   6  162.41   10.42
  -5   5   6  138.25    8.75
   5  -5  -6  142.56    9.66
  -4  -5   6  208.12   12.33
   4   5  -6  223.88   14.14
   4  -5  -6  226.85   12.65
  -4   5   6  231.55   11.87
  -3   5   6  237.91   12.25
  -3  -5   6  230.63   12.38
   3  -5  -6  226.64   12.48
   3   5  -6  230.74   14.33
  -2  -5   6  149.19    8.72
   2  -5  -6  123.48    8.01
  -2   5   6  134.13    8.49
   2   5  -6  129.45    9.74
   1   5  -6  157.18   11.51
  -1  -5   6  178.66    9.68
  -1   5   6  167.56   10.09
   1  -5  -6  160.96    9.06
   0  -5  -6  212.69   11.35
   0  -5  -6  236.26   15.52
   0  -5   6  245.13   11.94
   0   5   6  241.52   12.96
   0   5  -6  242.05   15.23
   1  -5   6   51.69    4.82
  -1  -5  -6   52.71    7.07
   1   5   6   45.89    5.59
  -1   5  -6   59.15    7.48
  -2   5  -6   32.53    6.38
   2  -5   6   31.01    5.38
   2  -5   6   36.88    4.04
   2   5   6   26.33    4.78
  -2  -5  -6   37.90    6.36
  -3  -5  -6   13.06    5.40
   3   5   6   11.01    4.34
  -3   5  -6   16.01    5.53
   3  -5   6   15.50    4.42
   3  -5   6   14.75    3.05
   4  -5   6  379.94   20.54
   4   5   6  384.59   20.41
  -4   5  -6  370.69   23.50
   4  -5   6  371.59   17.37
  -4  -5  -6  348.04   22.19
  -5   5  -6    6.68    5.58
   5   5   6   11.22    4.89
   5  -5   6    9.13    3.81
  -5  -5  -6    0.47    4.78
   6   5   6   33.09    6.78
  -6   5  -6   36.64    8.28
  -6  -5  -6   25.63    7.38
   6  -5   6   27.99    5.33
   7   5   6   71.23    9.31
  -7  -5  -6   48.83    9.54
  -7   5  -6   64.52   10.26
  -8   5  -6  108.34   13.64
   8   5   6  147.80   13.14
  -8  -5  -6  132.12   14.82
   9   5   6   12.44    6.45
  -9  -5  -6   12.32    7.32
  -9   5  -6   17.88    6.66
  11  -6  -6   14.05    5.44
  11   6  -6   21.01    7.10
 -11  -6   6   15.60    6.04
  10   6  -6   27.72    7.30
  10  -6  -6   28.47    5.96
 -10  -6   6   36.46    7.15
   9   6  -6   15.81    5.83
   9  -6  -6   10.61    4.36
  -9  -6   6    8.04    4.88
  -8  -6   6   46.60    7.36
   8   6  -6   51.62    7.65
   8  -6  -6   38.48    5.97
   7   6  -6   19.65    5.55
  -7  -6   6   16.73    5.05
   7  -6  -6   20.34    4.71
  -6  -6   6   64.11    7.28
   6   6  -6   70.97    8.31
   6  -6  -6   63.24    6.87
  -6   6   6   67.65    5.86
   5  -6  -6   50.93    5.93
   5   6  -6   50.77    6.85
  -5   6   6   44.99    4.83
  -5  -6   6   42.12    5.89
  -4  -6   6    9.35    3.40
   4  -6  -6    7.28    2.91
   4   6  -6    7.41    4.00
  -4   6   6    8.36    2.78
   3  -6  -6    7.92    2.98
  -3  -6   6    9.42    3.07
  -3   6   6   14.70    3.11
  -2   6   6   98.52    7.51
  -2  -6   6   79.38    6.49
   2  -6  -6   86.06    6.48
  -1   6   6   68.50    6.30
  -1  -6   6   66.60    5.68
   1   6  -6   74.15    8.18
   1  -6  -6   64.69    5.39
   0   6  -6  241.15   15.71
   0  -6  -6  218.75   11.36
   0  -6   6  237.97   11.67
   0  -6  -6  203.63   15.42
   0   6   6  234.84   13.06
  -1   6  -6   95.92   10.18
   1   6   6   93.11    8.04
  -1  -6  -6   91.19    9.89
   1  -6   6   88.89    6.31
   2  -6   6  271.96   17.01
   2  -6   6  272.46   13.13
  -2   6  -6  260.30   18.35
   2   6   6  271.43   15.58
  -2  -6  -6  290.18   18.27
  -3  -6  -6   25.90    6.29
   3  -6   6   26.02    5.55
  -3   6  -6   24.74    6.72
   3   6   6   26.63    5.58
   4   6   6   32.06    6.23
   4  -6   6   22.70    5.32
  -4   6  -6   21.44    6.64
  -4  -6  -6   11.78    5.93
   5  -6   6   20.87    5.13
  -5  -6  -6   14.08    6.06
   5   6   6   21.44    6.08
  -5   6  -6   30.97    7.74
  -6   6  -6   12.59    6.20
   6   6   6   23.45    6.16
   6  -6   6   26.95    5.62
  -6  -6  -6   21.83    6.76
   7   6   6   76.34    9.75
  -7   6  -6   66.06   10.82
  -7  -6  -6   48.83    9.55
   8   6   6   63.72    9.43
  -8  -6  -6   48.93    9.84
  -8   6  -6   65.91   11.06
  -9   6  -6   27.35    8.22
  -9  -6  -6   15.74    7.91
   9   6   6   28.21    7.88
  11   7  -6  122.76   12.83
  11  -7  -6  106.42   10.99
 -11  -7   6  102.10   11.73
  10   7  -6    6.79    5.15
  10  -7  -6    7.05    4.42
 -10  -7   6   11.73    5.86
   9  -7  -6   36.26    6.18
  -9  -7   6   35.34    7.38
   9   7  -6   34.15    7.26
  -8  -7   6    2.77    4.12
   8   7  -6    6.00    4.16
   8  -7  -6    5.99    3.52
  -7  -7   6   15.61    4.70
   7  -7  -6   20.03    4.70
   7   7  -6    1.92    3.79
  -6  -7   6   36.39    5.80
   6   7  -6   30.36    6.11
   6  -7  -6   32.55    5.45
   5  -7  -6   33.97    5.10
  -5  -7   6   32.65    5.34
  -4   7   6   33.49    4.29
   4  -7  -6   28.33    4.71
  -4  -7   6   30.07    4.86
  -3   7   6   56.41    5.50
  -3  -7   6   56.75    5.80
   3  -7  -6   63.41    6.04
  -2  -7   6  128.27    8.53
  -2   7   6  134.48    9.09
   2  -7  -6  140.81    8.92
   1   7  -6  405.28   24.03
  -1  -7   6  391.64   18.16
   1  -7  -6  401.74   19.26
  -1   7   6  413.49   19.53
   0   7   6  241.07   13.75
   0  -7   6  250.90   12.24
   0  -7  -6  231.08   12.25
   0   7  -6  247.99   16.94
  -1   7  -6  197.00   15.23
  -1  -7  -6  208.32   15.52
   1   7   6  195.74   12.57
   2   7   6   40.91    6.08
   2  -7   6   41.10    6.90
  -2  -7  -6   46.19    7.85
  -2   7  -6   40.25    7.77
   3  -7   6  163.06   12.55
  -3  -7  -6  162.24   13.30
   3   7   6  156.81   11.82
  -3   7  -6  154.34   13.95
   4   7   6    3.29    4.43
  -4  -7  -6    8.53    5.59
  -4   7  -6   14.07    6.41
   4  -7   6    8.14    4.25
  -5  -7  -6  143.81   13.56
   5   7   6  153.37   13.00
  -5   7  -6  186.03   15.76
   5  -7   6  157.01   12.64
   6   7   6   86.88   10.55
  -6   7  -6  110.43   13.50
  -6  -7  -6   86.02   11.56
   6  -7   6  105.84   10.26
   7   7   6   11.48    5.63
  -7   7  -6    4.21    5.45
   7  -7   6    0.91    3.35
  -7  -7  -6   -0.68    5.40
   8   7   6   56.27    9.60
  -8  -7  -6   35.27    8.82
  -8   7  -6   46.57   10.12
  -9   7  -6   12.06    7.04
   9   7   6   10.82    6.33
  -9  -7  -6    0.03    5.90
  10   8  -6   13.79    5.78
  10  -8  -6   11.99    4.66
 -10  -8   6   19.04    6.54
   9   8  -6  133.41   12.85
  -9  -8   6  142.01   12.82
   8   8  -6  106.33   10.75
  -8  -8   6   80.20    9.49
   8  -8  -6   77.56    8.61
   7  -8  -6   44.06    6.53
   7   8  -6   55.50    8.09
  -7  -8   6   56.93    7.36
  -6  -8   6   78.04    8.09
   6  -8  -6   71.65    7.76
   5  -8  -6  153.72   10.91
  -5  -8   6  140.67   10.48
  -4  -8   6  103.96    8.64
   4  -8  -6  108.13    8.55
  -3   8   6   44.00    5.09
  -3  -8   6   43.13    5.28
   3  -8  -6   40.12    5.22
  -2  -8   6    8.35    2.96
  -2   8   6   13.52    3.61
   2  -8  -6   11.78    3.22
  -1  -8   6   22.95    3.61
   1  -8  -6   22.07    3.69
  -1   8   6   20.46    4.31
   0   8  -6  124.16   12.77
   0   8   6  132.40    9.80
  -1  -8  -6  103.29   12.26
  -1   8  -6  112.84   12.31
   1   8   6  107.22    9.26
   1  -8   6  107.11   11.12
   2  -8   6  518.58   28.00
   2   8   6  508.31   24.84
  -2   8  -6  468.25   29.96
  -2  -8  -6  498.04   29.71
  -3   8  -6  115.62   13.31
   3   8   6  108.38    9.89
  -3  -8  -6  107.34   12.00
   3  -8   6   94.74   10.54
   4  -8   6   57.23    8.16
   4   8   6   46.76    7.64
  -4  -8  -6   35.06    7.92
  -4   8  -6   75.00   11.09
   5   8   6   50.21    8.22
  -5   8  -6   68.05   11.01
   5  -8   6   57.70    8.25
  -5  -8  -6   68.28   10.01
  -6  -8  -6   48.80    9.71
  -6   8  -6   82.91   12.34
   6  -8   6   71.62    9.14
   6   8   6   80.73   10.19
   7   8   6    3.21    5.37
  -7   8  -6   19.99    8.24
  -7  -8  -6   14.50    6.88
   7  -8   6   16.59    5.30
  -8  -8  -6    7.97    7.14
   8   8   6   28.66    7.99
  -8   8  -6   20.54    8.22
 -10  -9   6   11.93    5.69
  10  -9  -6   14.67    5.29
   9  -9  -6    4.96    3.72
  -9  -9   6   18.83    6.13
  -8  -9   6   39.33    7.32
   8  -9  -6   41.07    6.83
  -7  -9   6   41.88    6.98
   6  -9  -6    2.72    3.08
  -6  -9   6   13.59    4.55
  -5  -9   6   63.20    7.17
   5  -9  -6   58.22    7.01
   4  -9  -6   77.24    7.45
  -4  -9   6   64.48    6.99
  -3  -9   6   48.09    5.67
   3  -9  -6   41.65    5.58
   2  -9  -6   35.42    4.96
  -2  -9   6   31.66    4.60
  -1   9   6   87.75    8.01
   1  -9  -6   91.30    7.24
   0   9   6   44.37    6.19
  -1   9  -6  188.62   15.93
   1   9   6  190.05   12.93
   1  -9   6  182.96   15.15
  -2  -9  -6   73.25   10.63
   2  -9   6   56.21    8.71
  -2   9  -6   54.69    9.86
   2   9   6   44.23    6.95
  -3  -9  -6   17.71    6.30
  -3   9  -6   18.15    7.06
   3  -9   6   23.48    6.34
   3   9   6   14.59    5.19
   4  -9   6    5.06    4.22
   4   9   6   -1.38    4.37
  -4  -9  -6    3.69    4.98
  -4   9  -6    8.67    6.34
   5   9   6   -0.23    4.72
  -5  -9  -6   -0.60    5.12
   5  -9   6   -1.18    3.62
  -5   9  -6    4.30    6.20
  -6   9  -6    8.70    6.79
  -6  -9  -6    0.44    5.53
   6  -9   6    4.16    4.39
   6   9   6   -0.42    4.89
   7  -9   6   44.79    7.85
   7   9   6   41.59    8.71
  -7  -9  -6   37.98    9.32
  -7   9  -6   51.86   11.22
  -9 -10   6   80.50   10.04
   9 -10  -6   60.92    8.36
   8 -10  -6    7.81    4.31
  -8 -10   6   14.68    5.68
   7 -10  -6   26.68    5.71
  -7 -10   6   21.25    5.98
   6 -10  -6   19.90    4.90
  -6 -10   6   27.36    5.84
   5 -10  -6   30.99    5.66
  -5 -10   6   30.57    5.72
   4 -10  -6   -0.05    2.54
  -4 -10   6    1.55    3.50
   3 -10  -6  137.30   10.28
   2 -10  -6    6.14    3.39
   0 -10   6  399.53   25.48
   0  10   6  409.27   21.03
   1 -10   6  227.50   17.89
   1  10   6  262.34   15.88
  -2  10  -6    2.90    5.94
   2  10   6   11.41    5.17
  -2 -10  -6   12.14    6.10
   2 -10   6    6.54    4.60
   3  10   6   55.20    8.12
  -3  10  -6   58.57   11.02
  -3 -10  -6   62.97   10.02
   3 -10   6   42.84    8.12
  -4 -10  -6   37.88    8.58
   4 -10   6   28.87    7.10
  -4  10  -6   31.64    9.20
   4  10   6   31.83    7.23
  -5  10  -6   11.17    7.66
   5  10   6    3.49    5.07
  -5 -10  -6   12.18    6.73
   5 -10   6   12.54    5.35
   6  10   6  117.16   12.48
   6 -10   6  122.42   12.43
  -6 -10  -6   98.99   13.34
  -6  10  -6  120.80   16.37
   7  10   6   21.82    7.84
  -7  10  -6   36.22   10.54
  -7 -10  -6   11.86    7.36
   7 -10   6   23.96    6.65
  -8 -11   6   21.50    6.68
   8 -11  -6   30.33    6.49
  -7 -11   6   18.36    6.23
   7 -11  -6   18.54    5.34
   6 -11  -6    0.11    3.13
  -6 -11   6   -2.42    3.57
   5 -11  -6   34.65    6.25
   4 -11  -6   94.64    9.18
   3 -11  -6   36.94    5.97
   2 -11  -6    4.14    3.44
  -1 -11   6  245.15   19.49
   0 -11   6   47.48    9.22
   1 -11   6  419.46   26.84
  -2 -11  -6   50.08   10.07
   2  11   6   37.28    7.29
   2 -11   6   43.01    8.78
   3  11   6   11.52    6.06
  -3 -11  -6   18.96    7.27
  -3  11  -6   18.57    8.23
   3 -11   6   21.02    6.82
   4  11   6   25.30    7.29
   4 -11   6   33.51    7.82
  -4 -11  -6   33.58    8.39
  -4  11  -6   28.54    9.62
  -5 -11  -6   31.00    8.59
   5  11   6   44.85    8.84
  -5  11  -6   48.81   12.00
   5 -11   6   51.11    9.22
  -6  11  -6   20.62    9.64
   6  11   6   15.04    7.12
   6 -11   6    8.68    5.25
  -6 -11  -6   14.35    7.68
   7 -12  -6   22.84    5.77
   6 -12  -6   16.18    5.13
   5 -12  -6   36.10    6.38
   4 -12  -6  139.89   11.59
   3 -12  -6   32.06    6.22
  -1 -12   6    2.80    5.35
   0 -12   6    4.83    4.88
   1 -12   6   54.84    9.88
  -2 -12  -6  142.89   16.00
   2 -12   6  125.74   14.32
  -3 -12  -6   24.09    7.89
   3 -12   6   18.09    6.71
   4  12   6    9.64    6.47
  -4 -12  -6   33.42    8.80
   4 -12   6    9.69    5.45
  -5 -12  -6   18.32    7.83
   5  12   6   19.33    7.38
   5 -12   6   12.54    5.78
  -5  12  -6   24.06   10.57
   5 -13  -6   10.71    4.59
   4 -13  -6    6.26    3.83
   3 -13  -6   21.00    5.65
  -2 -13   6    2.25    5.27
  -1 -13   6   54.93   10.76
   0 -13   6   16.97    7.14
   1 -13   6    9.79    5.96
  -2 -13  -6   28.18    8.53
   2 -13   6   18.70    7.39
  -3 -13  -6   15.94    7.44
   3 -13   6   11.73    6.25
  -2 -14   6   21.98    8.57
  -1 -14   6   15.33    6.91
   0 -14   6    1.87    4.98
 -12   0   7    5.17    5.06
  12   0  -7   11.24    5.45
  11   0  -7  200.15   14.85
 -11   0   7  216.66   15.12
 -10   0   7   -3.10    3.17
  10   0  -7   -1.23    3.76
   9   0  -7  185.60   13.70
  -9   0   7  216.03   13.86
   8   0  -7   20.79    5.47
  -8   0   7   24.70    5.16
  -7   0   7  299.97   16.48
   7   0  -7  316.88   17.81
  -6   0   7  868.45   37.70
   6   0  -7  935.50   41.10
  -5   0   7   53.25    5.75
   5   0  -7   45.22    5.84
   4   0  -7   90.34    7.78
  -4   0   7   88.72    7.14
  -3   0   7 1096.40   42.54
   3   0  -7 1025.88   45.69
   3   0  -7 1047.69   49.19
  -2   0   7   14.91    3.28
   2   0  -7   16.63    3.40
   2   0  -7   15.00    3.62
  -1   0   7  249.58   13.19
   1   0  -7  225.55   13.89
   1   0  -7  276.00   13.68
   0   0  -7  252.59   13.11
   0   0   7  238.63   13.09
   0   0  -7  245.15   14.70
  -1   0  -7   -2.89    3.40
   1   0   7    2.96    2.57
   2   0   7  343.92   17.22
  -2   0  -7  336.69   20.03
  -3   0  -7    3.99    4.88
   3   0   7   12.99    3.80
   4   0   7   51.91    6.30
  -4   0  -7   42.52    8.41
   5   0   7  129.65   10.31
  -5   0  -7  132.27   12.64
  -6   0  -7   62.17   10.12
   6   0   7   64.49    7.81
   7   0   7    5.33    4.52
  -7   0  -7   -2.06    5.67
  -8   0  -7  161.08   15.30
   8   0   7  153.56   12.94
   9   0   7    8.91    5.57
  -9   0  -7    1.82    5.60
 -10   0  -7   70.92   11.78
  12   1  -7    2.74    4.88
 -12  -1   7   -1.65    3.83
  12  -1  -7    0.53    4.11
 -12   1   7    0.73    4.21
  11  -1  -7   32.60    6.62
 -11  -1   7   37.83    7.08
 -11   1   7   23.21    5.91
  11   1  -7   31.01    7.17
  10   1  -7   27.14    6.54
 -10  -1   7   20.73    5.59
 -10   1   7   33.65    6.06
  10  -1  -7   23.79    5.75
   9  -1  -7  106.54    9.85
   9   1  -7  124.27   10.88
  -9  -1   7  111.89    9.97
  -9   1   7  110.60    9.59
   8   1  -7  119.26   10.60
  -8  -1   7  113.03    9.65
  -8   1   7  116.74    9.49
   8  -1  -7  103.63    9.50
  -7   1   7   50.34    6.16
   7   1  -7   43.45    6.57
   7  -1  -7   58.96    6.97
  -7  -1   7   53.19    6.49
   6  -1  -7  295.08   16.67
   6   1  -7  280.41   16.83
  -6  -1   7  299.85   15.92
  -6   1   7  307.58   15.75
   5   1  -7   25.77    4.93
   5  -1  -7   30.82    4.87
  -5  -1   7   23.50    4.29
  -5   1   7   24.73    4.18
   4   1  -7  316.42   17.41
   4  -1  -7  343.97   16.56
  -4  -1   7  298.54   15.95
  -4   1   7  306.05   15.81
   4  -1  -7  329.57   17.03
   3   1  -7   22.03    4.29
  -3   1   7   28.67    4.10
   3   1  -7   20.48    2.99
   3  -1  -7   24.88    4.04
   3  -1  -7   15.29    3.21
  -3  -1   7   20.48    3.78
   2  -1  -7  279.80   15.51
  -2   1   7  307.43   14.85
   2   1  -7  294.81   15.47
   2   1  -7  287.47   15.57
   2  -1  -7  287.48   15.01
  -2  -1   7  280.20   14.46
   1  -1  -7  444.35   22.92
  -1  -1   7  469.65   20.56
   1   1  -7  416.48   22.84
   1   1  -7  453.16   21.60
  -1   1   7  430.40   20.36
   1  -1  -7  460.40   20.95
   0  -1  -7   99.67    8.13
   0  -1   7  105.95    7.60
   0   1  -7  101.38    8.57
   0  -1  -7  113.19    7.19
   0   1   7  108.19    7.83
   0   1  -7   88.70    7.54
   1  -1   7  106.90    7.87
   1   1   7  106.05    8.25
  -1  -1  -7  121.02    9.20
  -1  -1  -7  101.22    6.98
  -1   1  -7  107.49    9.28
   2   1   7   49.63    5.76
  -2   1  -7   38.74    6.87
   2  -1   7   39.46    5.03
  -2  -1  -7   41.81    6.71
   3  -1   7  104.61    7.71
   3  -1   7  120.24    8.78
  -3   1  -7  118.11   10.98
  -3  -1  -7  124.21   10.89
   3   1   7  109.01    8.97
   4  -1   7   68.95    6.97
  -4  -1  -7   67.25    9.62
   4   1   7   74.82    7.77
  -4   1  -7   81.74   10.14
   5  -1   7   13.40    4.35
  -5   1  -7   14.81    6.95
  -5  -1  -7    6.30    6.37
   5   1   7   22.53    5.21
   6  -1   7   24.42    5.47
   6   1   7   23.09    5.77
  -6  -1  -7   20.85    7.82
  -6   1  -7   20.72    7.41
  -7   1  -7   -0.33    5.06
   7   1   7    5.81    4.42
  -7  -1  -7    3.34    6.22
   7  -1   7    0.78    4.05
  -8  -1  -7   62.83   11.16
  -8   1  -7   57.82   10.45
   8  -1   7   81.68    9.33
   8   1   7   89.95   10.09
   9  -1   7    1.93    4.59
   9   1   7   -2.05    4.47
  -9   1  -7   16.72    6.91
  -9  -1  -7   -0.18    6.22
 -10   1  -7   10.82    6.43
 -10  -1  -7    2.21    5.99
 -12  -2   7    7.16    5.06
  12   2  -7    3.91    4.73
  12  -2  -7    3.17    4.39
 -12   2   7    9.47    4.90
 -11   2   7   14.29    5.12
 -11  -2   7   16.46    5.72
  11   2  -7   19.46    6.20
  11  -2  -7    5.00    4.12
  10  -2  -7   69.30    8.55
  10   2  -7   80.99    9.58
 -10  -2   7   97.87    9.80
 -10   2   7   73.75    8.17
   9  -2  -7  386.13   21.93
  -9  -2   7  407.91   21.81
   9   2  -7  402.71   22.98
  -9   2   7  414.43   20.81
   8  -2  -7   19.70    4.98
  -8   2   7   15.86    4.36
   8   2  -7   12.07    5.29
  -8  -2   7   16.00    4.97
  -7  -2   7   31.52    5.44
  -7   2   7   29.97    4.97
   7   2  -7   32.96    6.19
   7  -2  -7   25.63    5.12
  -6   2   7   10.22    3.49
  -6  -2   7    3.89    3.23
   6  -2  -7   12.18    3.87
   6   2  -7    9.20    4.18
  -5  -2   7  468.79   21.50
  -5   2   7  452.36   20.96
   5   2  -7  443.42   23.18
   5  -2  -7  453.09   22.49
  -4  -2   7  889.18   37.56
  -4   2   7  904.22   37.34
   4  -2  -7  907.55   40.26
   4   2  -7  858.17   40.96
   4  -2  -7  987.78   44.21
   3  -2  -7   28.35    4.08
   3  -2  -7   17.15    3.70
  -3   2   7   13.13    3.21
   3   2  -7   21.26    4.51
  -3  -2   7   15.98    3.55
   2   2  -7  133.50    8.66
  -2  -2   7  146.43    9.07
   2  -2  -7  138.18    9.18
   2  -2  -7  130.78    8.52
  -2   2   7  128.99    8.63
   2   2  -7  143.30    9.82
  -1   2   7  489.89   22.76
   1  -2  -7  550.87   23.19
   1   2  -7  499.12   24.35
   1   2  -7  478.37   25.63
  -1  -2   7  509.23   22.55
   1  -2  -7  494.27   25.96
   0   2   7    7.57    2.89
   0   2  -7   10.96    4.03
   0  -2  -7   11.45    4.01
   0  -2  -7   13.56    3.06
   0  -2   7    8.42    2.88
   1  -2   7  430.37   19.90
  -1  -2  -7  419.20   23.36
   1   2   7  431.03   20.53
  -1  -2  -7  460.09   19.48
  -1   2  -7  402.74   23.46
   2   2   7  164.11   11.03
   2  -2   7  173.42   10.39
  -2  -2  -7  166.20   12.17
  -2   2  -7  172.50   12.86
  -3   2  -7  387.99   23.21
   3   2   7  390.47   19.78
  -3  -2  -7  415.17   23.06
   3  -2   7  355.79   19.20
   3  -2   7  396.89   18.92
  -4  -2  -7  191.49   14.73
   4   2   7  196.33   12.75
   4  -2   7  196.20   11.87
  -4   2  -7  177.76   14.77
   5   2   7   41.70    6.45
   5  -2   7   41.50    5.82
  -5  -2  -7   45.41    9.06
  -5   2  -7   27.62    8.04
  -6   2  -7  132.62   13.00
  -6  -2  -7  121.50   13.57
   6   2   7  134.97   11.34
   6  -2   7  121.55   10.22
   7   2   7   17.87    6.01
  -7  -2  -7   12.66    7.43
   7  -2   7   22.66    5.64
  -7   2  -7   17.48    6.96
  -8  -2  -7   21.04    8.44
   8  -2   7   25.37    6.40
  -8   2  -7   27.94    7.97
   8   2   7   14.96    5.77
  -9   2  -7   16.70    6.71
  -9  -2  -7   20.72    8.48
   9   2   7    5.82    5.51
  12  -3  -7   -1.61    3.66
  12   3  -7    2.99    5.90
 -12  -3   7   -0.27    4.69
 -11  -3   7    4.97    4.84
  11   3  -7   14.09    6.39
  11  -3  -7   18.09    5.22
 -11   3   7   16.82    4.98
  10  -3  -7   23.49    5.64
 -10  -3   7   54.48    7.99
 -10   3   7   44.73    6.35
  10   3  -7   47.55    8.08
  -9   3   7    4.78    3.61
   9  -3  -7    8.94    3.97
  -9  -3   7   10.80    4.61
   9   3  -7   18.46    5.59
  -8   3   7   89.30    8.07
   8   3  -7   99.43   10.06
   8  -3  -7   79.93    8.03
  -8  -3   7   88.99    8.97
   7  -3  -7   15.88    4.28
  -7  -3   7   11.44    4.25
   7   3  -7   21.46    5.77
  -7   3   7   17.98    4.17
   6  -3  -7  103.53    8.67
   6   3  -7  121.76   10.31
  -6  -3   7  121.24    9.31
  -6   3   7  122.50    8.52
  -5  -3   7   19.38    4.12
   5  -3  -7   26.98    4.26
   5   3  -7   16.84    4.85
  -5   3   7   21.81    3.89
   4   3  -7  138.82   10.43
  -4  -3   7  141.57    9.38
   4  -3  -7  127.02    8.85
  -4   3   7  136.88    8.90
   3   3  -7   55.50    6.42
  -3  -3   7   53.66    5.61
   3  -3  -7   51.73    5.36
  -3   3   7   42.84    4.94
   3  -3  -7   64.91    6.21
   2   3  -7   97.42    8.45
   2  -3  -7   87.51    7.83
   2  -3  -7  100.57    7.04
  -2  -3   7   97.09    7.33
  -2   3   7   97.87    7.48
   2   3  -7  110.34    7.48
   1  -3  -7    6.98    3.31
   1   3  -7    9.85    3.44
  -1   3   7    3.20    2.37
   1  -3  -7    5.87    2.57
  -1  -3   7   11.57    3.08
   0  -3   7  100.31    7.52
   0  -3  -7  110.97    6.97
   0   3  -7  110.93    8.94
   0   3   7  105.86    8.25
   0  -3  -7  106.04    8.87
   1  -3   7  127.50    8.55
  -1  -3  -7  123.35   10.21
  -1   3  -7  135.39   10.69
   1   3   7  139.26    9.50
   2  -3   7  436.86   20.70
  -2  -3  -7  479.29   25.65
  -2   3  -7  445.66   25.62
   2   3   7  459.81   22.24
   3  -3   7   10.04    3.19
   3  -3   7    9.81    3.71
   3   3   7   18.17    4.63
  -3  -3  -7    9.50    4.98
  -3   3  -7   11.02    5.43
  -4  -3  -7  322.47   19.49
   4   3   7  276.09   16.69
  -4   3  -7  285.33   19.42
   4  -3   7  275.62   15.14
   4  -3   7  272.52   15.93
   5  -3   7   74.23    7.31
  -5  -3  -7   73.94   10.69
  -5   3  -7   88.26   11.07
   5   3   7   73.68    8.42
   6   3   7   90.77    9.87
  -6   3  -7   97.69   11.75
  -6  -3  -7   96.21   12.11
   6  -3   7   99.00    9.02
  -7   3  -7  123.13   13.26
   7   3   7  102.84   10.82
  -7  -3  -7   78.13   11.91
  -8   3  -7   68.59   10.98
  -8  -3  -7   49.34   10.53
   8   3   7   54.22    8.91
  -9  -3  -7   25.72    9.19
  -9   3  -7   45.83    9.93
   9   3   7   44.17    8.63
  12   4  -7   49.99    9.17
 -12  -4   7   39.73    7.75
 -11  -4   7    0.80    3.90
  11  -4  -7    1.72    3.57
  11   4  -7    2.38    5.27
  10   4  -7   28.20    7.10
 -10  -4   7   15.66    5.17
  10  -4  -7   22.24    5.23
   9   4  -7   88.58    9.85
   9  -4  -7   64.52    7.63
  -9  -4   7   66.73    8.34
  -9   4   7   70.40    7.34
  -8   4   7  160.20   10.82
   8   4  -7  168.26   13.04
   8  -4  -7  163.74   11.91
  -8  -4   7  164.90   12.30
  -7  -4   7   35.75    5.75
   7   4  -7   32.07    6.35
  -7   4   7   38.55    5.09
   7  -4  -7   26.06    5.42
  -6   4   7   27.90    4.27
   6   4  -7   15.71    5.44
  -6  -4   7   18.35    4.81
   6  -4  -7   18.37    4.74
   5  -4  -7   44.41    5.66
  -5  -4   7   38.35    5.26
  -5   4   7   39.08    4.80
   5   4  -7   28.76    5.84
  -4  -4   7   80.84    7.16
   4   4  -7   78.76    8.09
   4  -4  -7   81.82    6.95
  -4   4   7   94.27    7.00
  -3   4   7  185.81   11.01
  -3  -4   7  193.83   11.31
   3  -4  -7  191.89   11.15
   3   4  -7  185.51   12.67
   2  -4  -7  374.01   22.26
   2   4  -7  375.61   21.03
   2   4  -7  425.03   21.53
   2  -4  -7  401.65   19.02
  -2   4   7  401.76   19.00
  -2  -4   7  399.82   18.76
  -1   4   7  191.98   11.47
  -1  -4   7  218.27   11.38
   1  -4  -7  179.78   13.00
   1  -4  -7  193.70   10.53
   1   4  -7  193.14   12.61
   0  -4  -7   47.44    4.36
   0   4   7   51.85    5.74
   0   4  -7   50.84    6.69
   0  -4  -7   65.12    7.35
   0  -4   7   41.24    4.88
   1  -4   7  134.45    8.92
  -1   4  -7  144.44   11.46
  -1  -4  -7  147.67   11.25
   1   4   7  148.56   10.10
   2  -4   7    4.29    2.58
  -2   4  -7    8.20    4.81
   2   4   7    2.86    2.97
  -2  -4  -7   10.57    5.06
   3  -4   7   93.76    7.24
   3   4   7   97.89    9.01
   3  -4   7   95.64    8.62
  -3   4  -7   95.10   10.97
  -3  -4  -7   81.11   10.01
   4  -4   7  146.93    9.72
   4  -4   7  142.90   10.91
   4   4   7  185.79   12.57
  -4  -4  -7  132.48   12.43
  -4   4  -7  167.36   13.97
  -5  -4  -7  349.61   23.25
  -5   4  -7  373.02   24.23
   5  -4   7  387.80   18.86
  -6   4  -7  109.35   13.19
  -6  -4  -7  112.15   13.09
   6   4   7  146.02   12.35
  -7  -4  -7    3.21    6.64
  -7   4  -7    9.35    6.16
   7   4   7   10.37    5.33
   8   4   7  149.72   13.57
  -8   4  -7  171.68   15.72
  -8  -4  -7  104.46   14.60
  -9  -4  -7    6.68    7.41
   9   4   7    2.10    5.77
  -9   4  -7    9.51    6.80
  11  -5  -7   38.94    6.67
  11   5  -7   35.34    8.25
 -11  -5   7   48.49    8.18
  10  -5  -7    3.02    3.91
 -10  -5   7   12.12    5.41
  10   5  -7    0.50    4.66
   9   5  -7   48.87    8.27
  -9  -5   7   40.32    7.03
   9  -5  -7   41.14    6.81
   8   5  -7   45.97    7.44
  -8  -5   7   33.30    6.38
   8  -5  -7   40.13    6.35
  -8   5   7   41.64    5.46
  -7  -5   7   94.13    9.10
  -7   5   7  103.16    7.82
   7   5  -7  124.18   11.07
   7  -5  -7   90.18    8.75
  -6  -5   7   48.28    6.35
   6   5  -7   43.69    7.25
  -6   5   7   57.61    5.65
   6  -5  -7   46.78    6.17
  -5   5   7  153.92    9.79
   5  -5  -7  156.13   10.67
   5   5  -7  151.21   12.00
  -5  -5   7  177.73   11.11
  -4   5   7   98.48    7.38
   4  -5  -7   88.99    7.52
   4   5  -7   96.62    9.21
  -4  -5   7  101.50    7.96
   3  -5  -7   36.89    4.63
   3   5  -7   30.45    5.77
  -3  -5   7   26.13    4.25
  -3   5   7   29.37    4.35
   2   5  -7   78.64    7.49
  -2  -5   7   77.19    6.48
  -2   5   7   74.07    6.56
   2  -5  -7   70.17    6.03
  -1  -5   7  337.32   16.52
  -1   5   7  330.95   17.15
   1  -5  -7  363.42   20.91
   1  -5  -7  330.36   16.47
   1   5  -7  344.88   19.92
   0   5   7  329.75   17.31
   0  -5  -7  342.56   15.91
   0   5  -7  340.28   20.34
   0  -5   7  342.13   16.32
   0  -5  -7  336.00   20.58
  -1   5  -7   38.24    6.86
  -1  -5  -7   44.64    7.13
   1  -5   7   32.98    4.43
   1   5   7   44.73    5.81
   2   5   7   16.15    4.46
  -2   5  -7   17.71    5.53
  -2  -5  -7   12.78    5.40
   2  -5   7   19.80    3.56
   2  -5   7   13.93    4.46
   3  -5   7   57.89    7.27
  -3   5  -7   57.14    8.99
   3   5   7   56.37    7.31
   3  -5   7   59.22    5.68
  -3  -5  -7   55.69    8.55
  -4   5  -7   42.88    8.77
  -4  -5  -7   44.61    8.21
   4   5   7   46.31    6.98
   4  -5   7   53.49    6.87
  -5   5  -7   34.45    8.15
  -5  -5  -7   44.60    8.50
   5  -5   7   43.60    6.65
   5   5   7   41.33    7.04
  -6  -5  -7  147.58   14.36
  -6   5  -7  188.51   15.93
   6   5   7  177.98   14.14
  -7   5  -7   33.18    8.51
  -7  -5  -7   33.89    8.75
   7   5   7   53.58    8.51
  -8   5  -7   20.37    7.26
  -8  -5  -7   11.60    7.70
   8   5   7   12.46    6.41
   9   5   7    2.58    5.28
  -9  -5  -7   -3.37    6.31
  -9   5  -7   19.18    7.23
  11   6  -7    8.86    6.08
  11  -6  -7   -0.33    3.79
 -11  -6   7    7.71    5.08
  10  -6  -7   -2.50    3.08
  10   6  -7   -1.72    5.00
 -10  -6   7   -0.47    4.01
   9  -6  -7  100.14    9.95
  -9  -6   7  108.68   10.71
   9   6  -7  125.28   12.19
   8   6  -7   91.00    9.97
   8  -6  -7   71.09    8.19
  -8  -6   7   91.22    9.49
  -7  -6   7   93.71    9.22
   7  -6  -7   83.90    8.31
   7   6  -7   97.24   10.18
   6  -6  -7   15.94    4.50
   6   6  -7   17.03    5.34
  -6   6   7   19.29    3.94
  -6  -6   7   14.85    4.51
   5   6  -7  224.16   15.44
  -5   6   7  228.56   12.57
  -5  -6   7  235.28   13.62
   5  -6  -7  218.07   13.41
  -4  -6   7   46.02    5.53
   4  -6  -7   27.46    4.53
  -4   6   7   37.25    4.85
   4   6  -7   63.16    7.70
  -3  -6   7   27.48    4.47
   3  -6  -7   29.12    4.48
  -3   6   7   39.04    4.85
  -2   6   7  277.68   14.89
  -2  -6   7  294.04   14.77
   2   6  -7  318.96   18.18
   2  -6  -7  258.35   14.50
   1  -6  -7  118.56   11.64
   1   6  -7  142.21   11.50
  -1   6   7  159.37   10.26
   1  -6  -7  143.81    8.77
  -1  -6   7  152.99    9.26
   0  -6  -7   26.53    6.40
   0   6  -7   21.51    5.49
   0   6   7   22.54    4.59
   0  -6   7   20.00    3.68
   1  -6   7  390.52   17.57
  -1  -6  -7  385.39   23.15
  -1   6  -7  342.18   22.56
   1   6   7  366.75   19.22
   2  -6   7   31.19    4.16
   2  -6   7   30.35    6.09
  -2  -6  -7   33.83    6.99
   2   6   7   38.35    6.19
  -2   6  -7   45.74    7.97
   3   6   7  224.63   14.92
  -3  -6  -7  245.98   17.16
   3  -6   7  246.30   15.87
  -3   6  -7  214.85   17.14
   4   6   7  216.70   15.20
  -4  -6  -7  206.49   16.33
  -4   6  -7  208.61   17.13
   4  -6   7  251.45   15.68
  -5   6  -7   33.77    8.08
  -5  -6  -7   23.78    7.35
   5   6   7   34.71    7.10
   5  -6   7   30.71    6.02
  -6   6  -7    0.40    4.39
  -6  -6  -7    2.50    5.78
   6   6   7    9.98    5.59
  -7  -6  -7   72.38   11.49
   7   6   7   82.74   10.63
  -7   6  -7   61.61   10.91
   8   6   7   69.87   10.31
  -8  -6  -7   46.72   10.17
  -8   6  -7   55.61   10.45
  10   7  -7   43.22    8.33
 -10  -7   7   20.92    6.71
  10  -7  -7   32.40    6.56
   9  -7  -7   14.45    5.09
   9   7  -7   17.37    6.08
  -9  -7   7   15.20    5.47
  -8  -7   7    5.76    4.36
   8  -7  -7    3.21    3.89
   8   7  -7    2.99    4.44
  -7  -7   7   71.42    8.15
   7  -7  -7   62.41    7.38
   7   7  -7   61.40    8.65
   6   7  -7   91.41   10.17
   6  -7  -7   93.84    8.60
  -6  -7   7  103.24    9.07
  -5  -7   7   15.56    4.30
   5  -7  -7   18.43    4.43
  -5   7   7   20.33    4.01
  -4  -7   7   75.53    7.15
  -4   7   7   70.36    6.61
   4  -7  -7   79.17    7.20
  -3   7   7   29.92    4.58
   3  -7  -7   23.09    4.27
  -3  -7   7   22.05    4.24
  -2   7   7   36.83    5.07
  -2  -7   7   42.84    4.94
   2  -7  -7   35.32    4.59
   1   7  -7    2.52    4.02
   1  -7  -7    5.27    2.68
  -1  -7   7   11.56    3.11
  -1   7   7    7.98    3.37
   0  -7  -7  150.04   12.90
   0   7  -7  134.66   12.11
   0   7   7  140.28   10.36
   0  -7   7  131.32    8.68
   1   7   7   15.06    4.60
  -1   7  -7    6.88    4.82
  -1  -7  -7   12.46    5.67
   2   7   7   53.65    7.44
   2  -7   7   58.12    8.30
  -2   7  -7   62.46    9.68
  -2  -7  -7   54.72    8.69
   3   7   7   80.72    9.17
  -3  -7  -7   81.93   10.72
  -3   7  -7  111.16   12.67
   3  -7   7   96.31   10.03
  -4  -7  -7    2.42    5.18
   4   7   7    8.86    4.84
   4  -7   7    8.43    4.64
  -4   7  -7    5.94    5.60
  -5  -7  -7  106.70   12.72
   5  -7   7  122.44   11.32
  -5   7  -7  112.91   13.87
   5   7   7  123.94   11.73
  -6   7  -7    6.67    5.64
  -6  -7  -7    7.24    6.10
   6  -7   7    4.94    4.14
   6   7   7    7.62    5.02
   7   7   7   28.79    7.36
  -7   7  -7   28.96    8.55
  -7  -7  -7   10.91    7.20
   8   7   7   66.66   10.33
  -8  -7  -7   45.73   10.04
  -8   7  -7   63.14   11.48
  10   8  -7   15.60    6.23
 -10  -8   7   27.35    7.10
  10  -8  -7   22.84    6.20
   9  -8  -7   36.62    6.72
   9   8  -7   44.66    8.34
  -9  -8   7   32.92    7.06
   8   8  -7   11.77    5.47
   8  -8  -7    3.54    3.97
  -8  -8   7   -1.47    4.05
   7   8  -7   97.87   11.03
  -7  -8   7  126.87   10.62
   7  -8  -7  130.14   10.40
  -6  -8   7   34.56    5.95
   6  -8  -7   33.24    5.72
  -5  -8   7  187.29   12.25
   4  -8  -7   28.64    4.96
  -4  -8   7   24.54    4.84
   3  -8  -7   90.06    7.67
  -3   8   7  103.24    8.07
  -3  -8   7   96.02    7.98
   2  -8  -7   88.45    7.44
  -2  -8   7  101.02    7.65
  -2   8   7  105.41    8.45
  -1   8   7  417.89   20.57
  -1  -8   7  395.11   18.83
   0   8  -7  127.89   12.33
   0  -8  -7  136.86   13.11
   0   8   7  137.25   10.48
  -1   8  -7  630.25   36.86
   1  -8   7  698.05   34.84
  -1  -8  -7  639.64   36.80
   1   8   7  628.53   29.99
   2   8   7  134.02   11.62
  -2  -8  -7  192.84   14.92
   2  -8   7  147.59   13.26
  -2   8  -7  159.08   14.58
  -3   8  -7    4.83    5.20
   3  -8   7    2.42    3.69
  -3  -8  -7   -0.33    4.26
   3   8   7    0.88    3.74
   4  -8   7   16.38    5.48
   4   8   7   27.10    6.59
  -4   8  -7   27.66    8.07
  -4  -8  -7    5.25    5.58
  -5   8  -7  192.24   17.24
   5   8   7  188.44   15.13
  -5  -8  -7  150.71   16.08
   5  -8   7  184.66   14.50
   6   8   7   25.16    6.88
   6  -8   7   18.79    5.72
  -6   8  -7   21.77    8.25
  -6  -8  -7    8.86    6.85
  -7   8  -7   30.04    9.23
  -7  -8  -7    8.60    6.79
   7   8   7   25.82    7.46
  -9  -9   7    5.90    4.73
   9  -9  -7    5.56    4.26
  -8  -9   7   19.92    5.93
   8  -9  -7   31.71    6.04
   7  -9  -7   85.42    9.11
  -7  -9   7   86.61    9.32
   6  -9  -7   10.65    4.29
  -6  -9   7   17.66    4.95
  -5  -9   7   79.23    7.96
   5  -9  -7   77.96    8.07
  -4  -9   7  109.46    8.98
   4  -9  -7  107.67    8.95
   3  -9  -7   29.73    4.99
  -3  -9   7   37.60    5.24
  -2   9   7   32.19    5.30
   2  -9  -7   33.32    4.80
  -1   9   7   14.54    4.69
   0   9   7   -0.94    3.45
   1  -9   7  120.46   12.61
   1   9   7  131.09   10.79
  -1   9  -7  122.83   13.90
  -1  -9  -7  111.77   13.23
  -2   9  -7   27.79    7.84
   2  -9   7   27.14    6.64
  -2  -9  -7   17.19    6.62
   2   9   7   18.35    5.67
   3  -9   7    2.86    4.18
  -3   9  -7    2.00    5.98
   3   9   7    4.84    4.19
  -3  -9  -7   10.10    5.79
  -4  -9  -7   30.64    7.94
  -4   9  -7   48.83   10.74
   4  -9   7   30.85    7.06
   4   9   7   32.62    7.42
   5   9   7   60.44    9.43
  -5  -9  -7   64.87   10.95
  -5   9  -7   79.84   12.98
   5  -9   7   59.62    9.10
   6  -9   7    0.95    4.08
  -6   9  -7    2.68    6.22
   6   9   7   -1.01    4.85
  -6  -9  -7    1.17    6.10
   7   9   7    7.53    5.57
  -7  -9  -7    1.92    6.07
  -7   9  -7   28.32    9.53
   7  -9   7    7.25    5.11
  -8 -10   7   21.24    6.50
   8 -10  -7   12.17    4.90
  -7 -10   7   17.61    5.55
   7 -10  -7   23.22    5.50
  -6 -10   7   20.37    5.70
   6 -10  -7   32.12    5.92
   5 -10  -7   -2.89    2.66
  -5 -10   7    4.39    3.67
   4 -10  -7   61.76    7.22
  -4 -10   7   64.18    7.05
   3 -10  -7   62.25    6.89
   0  10   7   26.06    5.77
   0 -10   7   21.77    7.07
  -1 -10  -7   20.96    7.46
  -1  10  -7   12.98    7.19
   1 -10   7   20.48    6.76
   1  10   7   29.10    6.33
  -2 -10  -7   31.97    7.74
  -2  10  -7   32.62    8.83
   2 -10   7   22.15    6.92
   2  10   7   23.00    6.17
   3  10   7  130.70   12.13
  -3 -10  -7  120.93   14.24
   3 -10   7  104.68   12.17
  -3  10  -7  137.84   16.45
  -4  10  -7   47.63   11.04
   4 -10   7   59.18    9.22
   4  10   7   46.48    8.59
  -4 -10  -7   60.68   10.46
   5  10   7   24.07    7.59
  -5  10  -7   30.18    9.81
   5 -10   7   17.54    6.37
  -5 -10  -7   23.20    8.49
  -6  10  -7   89.23   15.00
   6  10   7   67.51   10.58
   6 -10   7   80.42   10.52
  -6 -10  -7   51.21   11.05
  -7 -11   7    8.95    5.30
   7 -11  -7    6.31    4.27
   6 -11  -7    2.74    3.32
  -6 -11   7    5.57    4.43
   5 -11  -7   27.71    5.65
   4 -11  -7    1.90    2.93
   3 -11  -7   16.22    4.62
   0 -11   7   29.27    8.22
   1 -11   7  126.83   14.15
  -1 -11  -7  137.79   15.60
   1  11   7  117.09   11.38
   2  11   7   18.71    6.50
  -2 -11  -7   28.73    8.35
   2 -11   7   35.62    8.40
  -3 -11  -7   46.77    9.63
   3  11   7   32.33    7.62
  -3  11  -7   45.15   11.19
   3 -11   7   38.10    8.36
   4  11   7   13.88    6.41
   4 -11   7   20.78    7.11
  -4  11  -7   21.35    9.79
  -4 -11  -7   12.29    7.15
  -5 -11  -7   17.50    7.89
   5 -11   7   13.91    6.28
   5  11   7   23.32    7.30
  -5  11  -7   20.78   10.01
   6 -12  -7    3.33    4.07
   5 -12  -7   -0.37    3.28
   4 -12  -7   -4.50    2.44
  -1 -12   7    5.97    5.35
   0 -12   7   26.17    7.93
   1 -12   7    7.07    5.50
  -1 -12  -7   12.53    6.36
   2 -12   7   47.49    9.56
  -2 -12  -7   69.72   11.78
   3 -12   7    3.76    4.86
   3  12   7    4.68    6.11
  -3 -12  -7    5.05    4.85
  -4 -12  -7   34.71    9.31
  -4  12  -7   36.27   11.96
   4 -12   7   19.75    6.99
   4  12   7   29.43    7.84
   4 -13  -7    2.33    3.48
  -2 -13   7   18.33    7.48
  -1 -13   7   42.90   10.47
   0 -13   7   11.65    6.32
   1 -13   7   39.36    9.67
  -1 -13  -7   40.89    9.73
  -2 -13  -7   55.26   11.03
   2 -13   7   31.80    8.78
 -12   0   8  126.72   11.99
  12   0  -8  123.76   12.52
 -11   0   8   20.00    6.02
  11   0  -8   29.64    7.08
  10   0  -8   -0.55    3.97
 -10   0   8    4.30    3.78
   9   0  -8   34.90    6.67
  -9   0   8   31.65    6.07
   8   0  -8   77.15    8.73
  -8   0   8   74.59    7.77
   7   0  -8   61.14    8.08
  -7   0   8   86.11    8.06
   6   0  -8    6.71    4.05
  -6   0   8    2.04    2.78
  -5   0   8   34.30    5.14
   5   0  -8   28.87    5.60
   4   0  -8   80.84    8.11
  -4   0   8   99.52    7.88
  -3   0   8  344.47   17.52
   3   0  -8  357.07   18.69
   2   0  -8    8.21    3.66
  -2   0   8   13.64    3.61
   2   0  -8   10.52    3.71
  -1   0   8  100.16    7.95
   1   0  -8   91.20    8.33
   1   0  -8  104.06    7.89
   0   0  -8  263.00   14.32
   0   0  -8  263.75   16.14
   0   0   8  256.97   14.45
  -1   0  -8   72.16    8.50
   1   0   8   45.41    5.82
   2   0   8  101.93    8.82
  -2   0  -8  124.28   11.10
   3   0   8   -4.02    2.75
  -3   0  -8   -7.11    5.19
   4   0   8   48.65    6.44
  -4   0  -8   68.19   10.36
  -5   0  -8  360.16   23.25
   5   0   8  326.38   18.96
  -6   0  -8   51.89   10.10
   6   0   8   52.18    7.49
  -7   0  -8   33.11    8.73
   7   0   8   15.28    5.49
   8   0   8   69.16    9.28
  -8   0  -8   49.24   10.31
   9   0   8    6.99    5.86
  -9   0  -8    9.02    6.71
 -12   1   8   35.27    7.15
  12   1  -8   39.97    8.62
  12  -1  -8   40.78    7.99
 -12  -1   8   37.56    7.48
  11   1  -8   26.90    7.29
 -11  -1   8   41.68    7.41
  11  -1  -8   32.00    7.03
 -11   1   8   24.83    6.05
 -10  -1   8   15.34    5.26
  10  -1  -8    6.42    4.77
  10   1  -8   14.68    6.09
 -10   1   8   23.98    5.69
  -9  -1   8  507.84   25.83
   9  -1  -8  522.39   27.32
   9   1  -8  485.01   27.61
  -9   1   8  534.76   25.58
   8  -1  -8    1.25    3.92
  -8  -1   8    3.13    3.48
   8   1  -8    4.09    4.98
  -8   1   8    5.49    3.47
  -7  -1   8  151.71   10.96
   7   1  -8  150.61   12.26
  -7   1   8  165.17   11.19
   7  -1  -8  144.15   11.26
  -6  -1   8   68.66    7.26
  -6   1   8   62.29    6.66
   6  -1  -8   58.52    7.09
   6   1  -8   71.59    8.30
  -5  -1   8  301.00   16.88
   5  -1  -8  350.90   18.39
  -5   1   8  324.17   17.04
   5   1  -8  345.12   18.92
  -4  -1   8  660.31   28.82
  -4   1   8  636.11   28.57
   4  -1  -8  651.55   30.70
   4   1  -8  661.17   31.44
   3  -1  -8    2.12    2.98
   3  -1  -8    4.60    3.60
   3   1  -8    4.37    3.62
  -3  -1   8    5.73    2.96
  -3   1   8    5.61    2.80
   2  -1  -8  118.51    8.48
  -2  -1   8  116.92    8.44
   2  -1  -8   99.20    7.82
  -2   1   8   99.36    8.02
   2   1  -8  105.68    8.15
   2   1  -8  115.95    8.90
  -1  -1   8   33.19    4.83
   1  -1  -8   34.20    4.84
   1  -1  -8   28.81    5.10
   1   1  -8   29.91    5.39
  -1   1   8   28.29    4.72
   1   1  -8   28.82    4.85
   0   1  -8    6.67    4.48
   0  -1  -8    6.87    3.26
   0  -1   8    6.40    3.01
   0  -1  -8    6.80    4.42
   0   1   8    6.72    3.15
  -1  -1  -8  109.90    9.77
  -1   1  -8  103.40   10.30
   1   1   8   89.77    8.22
   1  -1   8  121.48    8.75
  -2  -1  -8  191.85   14.25
  -2   1  -8  193.26   14.53
   2  -1   8  195.29   12.12
   2   1   8  194.46   12.51
   3  -1   8  140.58   10.14
  -3  -1  -8  122.00   12.02
   3   1   8  153.44   10.89
  -3   1  -8  130.89   12.49
  -4   1  -8    6.96    6.56
  -4  -1  -8   20.15    7.50
   4   1   8    6.93    3.96
   4  -1   8   12.79    4.12
   5  -1   8  154.71   11.29
   5   1   8  146.36   11.67
  -5   1  -8  151.71   13.96
  -5  -1  -8  127.81   14.56
   6  -1   8   47.72    7.11
  -6  -1  -8   49.57   10.36
  -6   1  -8   69.00   10.74
   6   1   8   54.19    7.80
  -7  -1  -8   12.74    7.60
  -7   1  -8   13.00    6.98
   7  -1   8   18.55    5.71
   7   1   8    6.89    5.15
  -8   1  -8   38.96    9.35
   8   1   8   62.95    9.17
  -8  -1  -8   57.00   10.94
   8  -1   8   52.98    8.25
   9  -1   8    4.15    5.07
  -9   1  -8   15.56    7.61
   9   1   8    7.35    5.45
  -9  -1  -8    2.13    7.00
 -12  -2   8    8.39    5.08
  12  -2  -8   -0.47    3.70
  12   2  -8    2.58    4.96
 -12   2   8    8.64    4.68
 -11  -2   8   52.87    8.15
  11   2  -8   50.37    8.70
  11  -2  -8   36.26    7.27
 -11   2   8   52.53    7.50
 -10   2   8   -1.66    3.38
  10  -2  -8    3.41    3.77
  10   2  -8   -1.21    3.86
 -10  -2   8    5.66    4.26
  -9   2   8  231.74   14.49
   9   2  -8  226.94   16.35
  -9  -2   8  220.67   14.93
   9  -2  -8  229.42   15.39
  -8   2   8  415.31   20.45
   8   2  -8  356.19   21.97
  -8  -2   8  379.14   20.63
   8  -2  -8  394.34   21.56
   7  -2  -8  254.76   15.74
  -7  -2   8  264.42   15.36
   7   2  -8  253.54   16.77
  -7   2   8  254.28   14.74
  -6   2   8   36.45    5.15
   6   2  -8   30.57    6.15
   6  -2  -8   40.52    5.98
  -6  -2   8   33.63    5.36
  -5   2   8  381.07   18.75
   5   2  -8  394.50   21.14
  -5  -2   8  351.31   18.79
   5  -2  -8  378.30   19.99
  -4   2   8  178.35   11.16
   4  -2  -8  173.40   11.56
  -4  -2   8  178.56   11.29
   4   2  -8  191.81   12.71
  -3   2   8  326.93   16.96
   3  -2  -8  340.47   17.66
  -3  -2   8  343.75   17.18
   3  -2  -8  363.19   18.61
   3   2  -8  303.36   18.19
   2  -2  -8  511.22   27.98
   2   2  -8  589.85   27.92
  -2  -2   8  524.00   24.63
   2   2  -8  566.90   27.06
  -2   2   8  530.48   24.82
   2  -2  -8  565.92   25.93
   1  -2  -8   71.46    6.43
  -1   2   8   62.55    6.62
   1  -2  -8   78.37    7.75
   1   2  -8   69.33    7.23
   1   2  -8   76.92    7.51
  -1  -2   8   78.31    6.77
   0   2   8  442.95   21.92
   0  -2   8  460.00   21.73
   0   2  -8  454.52   25.02
   0  -2  -8  491.20   21.65
   0  -2  -8  437.10   24.72
  -1   2  -8   44.74    7.28
   1  -2   8   36.78    5.14
  -1  -2  -8   38.97    6.57
   1   2   8   45.44    5.88
  -2  -2  -8  121.90   11.07
   2  -2   8  119.62    9.01
  -2   2  -8  122.61   11.47
   2   2   8  134.29   10.10
  -3  -2  -8   13.97    6.52
   3   2   8   22.39    5.34
  -3   2  -8   22.70    7.34
   3  -2   8   17.39    4.29
  -4  -2  -8   -0.59    5.66
   4  -2   8    1.21    2.94
   4   2   8    2.50    3.49
  -4   2  -8   -3.83    5.17
  -5  -2  -8   73.37   11.12
  -5   2  -8   81.00   11.23
   5   2   8   93.58    9.52
   5  -2   8   82.12    8.27
   6   2   8  228.28   15.81
   6  -2   8  218.62   14.34
  -6  -2  -8  210.87   17.73
  -6   2  -8  225.31   17.61
  -7   2  -8   17.50    6.68
   7  -2   8    5.93    4.49
   7   2   8    0.54    4.23
  -7  -2  -8   -1.57    6.48
  -8  -2  -8   56.66   11.52
  -8   2  -8   74.52   11.56
   8   2   8   94.76   10.86
  -9   2  -8   20.90    7.69
   9   2   8   29.05    7.93
  -9  -2  -8   27.87    9.62
  11   3  -8   44.51    8.79
 -11  -3   8   30.13    6.82
 -11   3   8   33.43    6.49
  11  -3  -8   23.23    5.81
 -10  -3   8   11.18    4.64
  10   3  -8    0.98    4.81
  10  -3  -8    9.02    4.25
 -10   3   8    2.07    3.62
   9  -3  -8   35.88    6.34
   9   3  -8   33.17    7.46
  -9   3   8   39.54    6.28
  -9  -3   8   47.16    7.11
   8  -3  -8  112.08    9.51
  -8   3   8  110.44    9.06
   8   3  -8   99.10   10.80
  -8  -3   8   87.48    8.89
   7  -3  -8  430.40   24.58
  -7   3   8  528.39   23.62
  -7  -3   8  459.92   23.83
   7   3  -8  556.15   27.35
   6   3  -8  217.63   15.24
   6  -3  -8  222.22   13.73
  -6  -3   8  207.18   13.12
  -6   3   8  227.25   13.03
  -5  -3   8  145.10   10.13
  -5   3   8  141.20    9.74
   5   3  -8  147.56   11.52
   5  -3  -8  143.61   10.37
   4   3  -8    7.46    4.15
  -4   3   8    9.20    3.35
   4  -3  -8    4.01    3.33
   4  -3  -8    9.26    3.99
  -4  -3   8    3.34    2.94
   3  -3  -8   58.93    6.63
  -3  -3   8   46.60    5.71
  -3   3   8   46.53    5.64
   3   3  -8   47.36    6.79
   3  -3  -8   57.38    6.00
  -2   3   8   50.66    5.89
   2   3  -8   76.85    7.73
   2  -3  -8   60.60    7.04
  -2  -3   8   60.01    6.16
   2  -3  -8   49.54    5.55
   2   3  -8   62.66    6.38
  -1  -3   8   66.84    6.53
   1   3  -8   80.77    7.80
  -1   3   8   64.51    6.75
   1  -3  -8   81.64    8.17
   1  -3  -8   64.94    6.11
   0  -3  -8   88.63    8.47
   0  -3  -8   78.15    6.36
   0   3  -8   87.05    8.85
   0  -3   8   81.90    7.13
   0   3   8   62.79    6.98
  -1   3  -8  102.84    9.97
   1   3   8  112.86    9.32
   1  -3   8  108.28    8.28
  -1  -3  -8  114.48   10.13
  -2   3  -8    2.64    4.52
   2  -3   8    6.39    3.08
  -2  -3  -8   -2.30    4.13
   2   3   8    2.14    3.31
  -3  -3  -8   71.80    9.49
  -3   3  -8   44.29    8.59
   3   3   8   61.05    7.42
   3  -3   8   52.64    6.14
   3  -3   8   63.65    6.92
   4  -3   8  143.04   10.15
  -4   3  -8  146.02   13.44
   4   3   8  158.18   12.04
  -4  -3  -8  128.08   12.78
  -5  -3  -8  109.54   12.77
   5   3   8  119.38   10.99
   5  -3   8  106.20    9.32
  -5   3  -8  108.47   12.66
  -6  -3  -8    7.41    6.92
   6  -3   8    5.63    4.26
  -6   3  -8    9.88    6.10
   6   3   8    7.21    4.45
   7   3   8   37.37    7.55
  -7  -3  -8   15.21    8.16
  -7   3  -8   29.40    8.16
  -8  -3  -8   48.85   11.11
  -8   3  -8   51.56   10.29
   8   3   8   49.48    8.59
  -9   3  -8   38.36    9.53
   9   3   8   19.78    7.34
  -9  -3  -8   16.79    8.57
  11   4  -8   20.75    7.12
 -11  -4   8   11.85    5.10
  11  -4  -8   14.44    5.12
  10   4  -8   79.01   10.39
 -10   4   8   58.33    7.23
  10  -4  -8   52.12    7.72
 -10  -4   8   52.33    8.16
  -9  -4   8   29.55    6.33
   9  -4  -8   40.70    6.56
   9   4  -8   45.45    8.15
  -9   4   8   36.02    6.12
  -8   4   8   62.14    6.84
  -8  -4   8   69.35    8.05
   8   4  -8   67.01    8.87
   8  -4  -8   37.43    6.18
   7  -4  -8  136.19   10.71
   7   4  -8  162.87   12.82
  -7   4   8  152.03   10.34
  -7  -4   8  140.86   10.84
   6   4  -8  111.41   10.47
  -6   4   8   97.88    8.02
  -6  -4   8   97.25    8.52
   6  -4  -8   70.75    7.76
   5  -4  -8  142.45   10.10
  -5  -4   8  126.64    9.96
   5   4  -8  155.36   12.11
  -5   4   8  148.97    9.83
   4  -4  -8   18.99    4.35
  -4  -4   8   19.50    4.36
   4   4  -8   22.14    5.62
  -4   4   8   17.40    3.90
  -3   4   8   47.06    5.72
   3  -4  -8   51.46    7.02
   3  -4  -8   54.95    5.90
  -3  -4   8   52.18    5.84
   3   4  -8   47.88    7.02
   2  -4  -8  135.24    9.03
  -2   4   8  140.06    9.58
   2  -4  -8  143.90   10.87
  -2  -4   8  128.05    9.25
   1  -4  -8   88.45    8.43
   1  -4  -8   80.51    6.62
  -1   4   8   77.09    7.32
   1   4  -8   88.65    7.95
  -1  -4   8   75.93    6.98
   0  -4   8  289.85   15.42
   0   4  -8  304.08   18.42
   0  -4  -8  289.97   18.35
   0   4   8  294.50   16.13
   1  -4   8   44.97    5.32
  -1   4  -8   39.21    7.29
   1   4   8   46.70    6.27
  -1  -4  -8   35.10    6.87
  -2  -4  -8   20.33    6.29
   2   4   8   17.35    4.81
  -2   4  -8   19.09    6.28
   2  -4   8   16.19    3.98
   3   4   8   34.77    6.18
  -3  -4  -8   34.30    7.44
   3  -4   8   24.42    4.56
   3  -4   8   29.36    5.47
  -3   4  -8   27.11    7.36
   4   4   8   64.70    8.25
   4  -4   8   49.59    6.16
  -4  -4  -8   45.01    8.95
  -4   4  -8   61.21    9.77
   5   4   8  220.39   15.39
  -5  -4  -8  198.34   16.32
  -5   4  -8  217.21   16.99
   5  -4   8  193.17   12.71
  -6  -4  -8   15.33    7.39
   6   4   8   11.75    5.78
  -6   4  -8   17.35    7.09
  -7   4  -8   27.38    8.28
   7   4   8   23.07    6.56
  -7  -4  -8   12.37    8.10
   8   4   8  263.00   18.46
  -8  -4  -8  210.05   19.45
 -11  -5   8  107.26   11.13
  11  -5  -8   63.88    8.65
  11   5  -8   87.12   11.98
  10   5  -8    2.93    5.23
  10  -5  -8    2.37    3.19
 -10  -5   8   -3.18    3.84
   9   5  -8  136.51   12.54
   9  -5  -8   88.08    9.26
  -9  -5   8   95.85   10.09
   8   5  -8    8.13    5.10
  -8   5   8    7.01    3.66
  -8  -5   8    4.77    3.96
   8  -5  -8    6.49    4.01
  -7  -5   8   59.57    7.36
   7   5  -8   56.00    8.21
  -7   5   8   59.65    6.43
   7  -5  -8   46.13    6.80
   6  -5  -8  168.72   12.26
   6   5  -8  174.11   13.87
  -6  -5   8  205.79   12.78
  -6   5   8  185.37   11.38
   5  -5  -8   17.70    4.67
  -5   5   8   20.85    4.06
   5   5  -8   22.72    6.12
  -5  -5   8   20.58    4.60
  -4   5   8  180.63   11.22
   4   5  -8  181.33   13.42
  -4  -5   8  178.77   11.46
   4  -5  -8  169.11   11.33
  -3   5   8   31.19    4.85
   3   5  -8   25.98    6.16
   3  -5  -8   26.63    4.49
  -3  -5   8   25.80    4.56
   2  -5  -8   98.20    7.45
  -2   5   8  117.51    8.79
   2  -5  -8  118.25   10.28
  -2  -5   8  105.43    8.17
  -1  -5   8   73.25    6.81
   1   5  -8   71.36    8.41
  -1   5   8   68.81    7.09
   1  -5  -8   94.19    9.61
   1  -5  -8   71.79    6.21
   0  -5  -8  611.83   33.24
   0  -5   8  616.14   26.96
   0   5  -8  627.40   33.24
   0   5   8  583.49   27.94
   1   5   8   95.80    8.85
  -1  -5  -8   81.27   10.15
   1  -5   8   97.82    7.76
  -1   5  -8  110.16   10.95
   2   5   8   16.04    5.02
  -2   5  -8   31.32    7.18
   2  -5   8   31.95    4.79
  -2  -5  -8   32.62    7.15
   3  -5   8  127.50   10.48
   3   5   8  124.88   10.86
  -3   5  -8  102.60   12.48
  -3  -5  -8  107.68   12.32
   3  -5   8  116.06    8.56
   4  -5   8   70.69    8.21
  -4   5  -8   76.15   10.88
   4   5   8   82.92    9.32
  -4  -5  -8   77.10   10.42
  -5   5  -8   97.57   12.69
   5   5   8  110.67   11.19
  -5  -5  -8  103.81   12.43
   6   5   8   37.19    7.69
  -6  -5  -8   25.19    8.37
  -6   5  -8   25.64    8.11
  -7  -5  -8   23.17    8.50
  -7   5  -8   22.84    8.06
   7   5   8   25.70    7.18
  -8  -5  -8   50.34   11.27
  -8   5  -8   65.52   11.44
   8   5   8   73.84   10.53
 -11  -6   8   -1.59    4.50
  11   6  -8   -4.90    4.30
  11  -6  -8    1.81    3.76
 -10  -6   8  132.04   12.46
  10   6  -8  142.49   14.01
  -9  -6   8   78.10    9.26
   9   6  -8   74.62   10.09
  -8  -6   8    7.69    4.64
   8  -6  -8   12.52    4.73
   8   6  -8   14.93    5.91
   7   6  -8    6.62    4.66
  -7  -6   8    4.59    3.70
  -7   6   8    6.30    3.37
   7  -6  -8    5.05    4.00
  -6  -6   8    6.05    3.61
   6   6  -8   -1.33    3.18
  -6   6   8    4.38    3.11
   6  -6  -8    0.63    3.11
  -5  -6   8   27.90    4.90
   5   6  -8   22.60    6.10
   5  -6  -8   24.62    5.07
  -5   6   8   29.29    4.79
  -4   6   8   53.83    5.95
  -4  -6   8   51.72    6.14
   4  -6  -8   35.25    5.56
   4   6  -8   49.63    7.62
  -3   6   8   20.66    4.18
  -3  -6   8   16.86    4.09
   3  -6  -8   21.58    4.35
   2  -6  -8   90.09    7.65
  -2   6   8  102.82    8.68
  -2  -6   8  102.57    8.06
   2  -6  -8  108.60   10.40
   1   6  -8  151.33   12.26
   1  -6  -8  150.77   12.63
  -1  -6   8  144.94    9.91
  -1   6   8  152.38   10.80
   0   6  -8  185.21   14.45
   0  -6   8  192.46   11.37
   0   6   8  196.56   12.83
   0  -6  -8  194.67   14.76
   1   6   8   15.96    4.90
  -1   6  -8    8.36    5.04
   1  -6   8    8.87    3.27
  -1  -6  -8    5.51    4.92
  -2  -6  -8  113.59   12.40
   2   6   8  117.86   10.42
  -2   6  -8  117.40   12.74
   2  -6   8  115.48   11.02
  -3  -6  -8  360.27   23.48
   3  -6   8  383.21   21.74
   3   6   8  357.36   20.76
  -3   6  -8  364.32   24.27
  -4   6  -8  115.21   12.99
   4   6   8   93.81   10.03
   4  -6   8   90.52    9.59
  -4  -6  -8   72.36   11.03
  -5   6  -8  153.69   14.59
  -5  -6  -8  132.44   13.22
   5   6   8  127.80   12.24
  -6  -6  -8   20.30    8.10
  -6   6  -8   33.36    8.72
   6   6   8   30.34    7.31
   7   6   8   46.96    8.98
  -7   6  -8   40.98    9.76
  -7  -6  -8   39.67    9.76
  -8  -6  -8   25.23    8.98
  -8   6  -8   33.05    8.71
   8   6   8   35.13    8.39
 -10  -7   8   12.44    5.54
  10  -7  -8   11.29    5.22
  10   7  -8   10.48    6.33
   9  -7  -8    1.77    4.15
  -9  -7   8    0.83    4.03
   9   7  -8    2.15    4.28
   8   7  -8   26.29    7.01
  -8  -7   8   11.41    4.98
   8  -7  -8   20.91    5.29
  -7  -7   8  113.55    9.91
   7  -7  -8   88.60    9.25
   7   7  -8  105.66   11.39
   6  -7  -8    6.19    3.85
  -6  -7   8    7.98    3.97
   6   7  -8    8.44    4.93
  -5  -7   8   72.79    7.56
   5  -7  -8   80.87    7.95
  -5   7   8   91.86    7.78
   4  -7  -8   45.85    6.02
  -4   7   8   43.87    5.71
  -4  -7   8   58.76    6.43
  -3   7   8   60.47    6.41
   3  -7  -8   50.37    5.90
  -3  -7   8   53.00    6.13
  -2   7   8  162.27   10.92
   2  -7  -8  132.50    9.54
  -2  -7   8  170.19   10.53
  -1   7   8  195.17   12.74
  -1  -7   8  193.04   11.63
   1  -7  -8  205.75   15.73
   0   7  -8  287.24   19.79
   0  -7  -8  304.60   20.33
   0  -7   8  295.43   15.14
   0   7   8  279.83   16.73
  -1  -7  -8   22.74    6.63
  -1   7  -8   28.05    7.21
   1   7   8   28.98    5.83
   2   7   8  139.86   11.37
  -2   7  -8  121.75   13.37
   2  -7   8  135.89   12.30
  -2  -7  -8   89.77   11.65
  -3  -7  -8    7.16    5.59
  -3   7  -8    4.98    5.24
   3   7   8    9.21    4.91
   3  -7   8    8.34    4.99
   4   7   8   43.21    7.79
  -4   7  -8   42.73    9.38
   4  -7   8   39.67    7.19
  -4  -7  -8   47.16    9.32
  -5  -7  -8   -1.86    5.63
   5   7   8    0.35    4.68
   5  -7   8    5.10    4.15
  -5   7  -8    3.43    5.60
  -6  -7  -8   -2.49    5.80
   6   7   8    3.59    5.04
  -6   7  -8   19.40    7.75
   7   7   8   27.72    7.69
  -7  -7  -8   18.00    8.07
  -7   7  -8   50.19   10.55
  -9  -8   8   14.78    5.72
   9   8  -8   25.36    7.87
   9  -8  -8   17.00    5.68
   8  -8  -8   65.46    8.50
  -8  -8   8   77.15    9.25
   8   8  -8   87.77   10.93
   7  -8  -8   48.58    7.11
  -7  -8   8   60.95    7.88
   6  -8  -8   13.34    4.76
  -6  -8   8   20.43    5.03
   5  -8  -8   49.46    6.51
  -5  -8   8   55.94    6.73
  -4   8   8   50.31    5.96
   4  -8  -8   34.70    5.53
  -4  -8   8   53.98    6.33
   3  -8  -8  120.62    9.29
  -3  -8   8  132.72    9.68
  -3   8   8  156.44   10.63
  -2   8   8   26.86    5.22
  -2  -8   8   19.03    4.33
  -1   8   8   28.76    5.50
   1  -8  -8   44.53    8.51
   0   8  -8  194.03   15.57
   0   8   8  162.89   12.33
   0  -8  -8  186.06   15.39
   1  -8   8  101.22   11.26
   1   8   8   89.27    9.54
  -1  -8  -8  122.55   12.85
  -1   8  -8   97.78   12.41
  -2   8  -8   80.77   11.66
   2  -8   8   87.71   10.42
  -2  -8  -8   71.47   10.34
   2   8   8   78.10    9.06
   3  -8   8  140.91   12.90
  -3   8  -8  127.92   15.02
  -3  -8  -8  129.24   14.08
   3   8   8  125.58   11.85
  -4   8  -8   51.37   10.39
  -4  -8  -8   47.14    9.54
   4  -8   8   42.67    7.82
   4   8   8   29.50    7.43
  -5  -8  -8    2.37    6.29
  -5   8  -8    8.09    6.42
   5  -8   8    4.65    4.26
   5   8   8   -6.04    4.89
  -6  -8  -8   11.07    7.31
  -6   8  -8   40.74   10.31
   6   8   8   17.31    6.74
  -7  -8  -8    1.55    6.43
  -7   8  -8   13.65    7.77
   7   8   8    7.74    6.43
  -9  -9   8   11.96    5.55
   9  -9  -8   -1.49    4.16
  -8  -9   8    3.59    4.75
   8  -9  -8   17.88    5.49
   7  -9  -8   30.47    6.19
  -7  -9   8   30.84    6.34
   6  -9  -8   -1.60    3.17
  -6  -9   8    7.36    4.08
  -5  -9   8    7.91    4.08
   5  -9  -8    6.14    4.00
  -4  -9   8   25.96    5.06
   4  -9  -8   24.32    4.92
   3  -9  -8   23.91    4.54
  -3  -9   8   21.56    4.49
  -2   9   8   68.04    7.79
  -1   9   8    7.82    4.43
   0   9   8   64.15    8.12
   0   9  -8   55.93    9.96
   0  -9  -8   72.26   10.81
  -1   9  -8   26.04    7.85
   1   9   8   45.46    7.28
   1  -9   8   40.90    8.25
  -1  -9  -8   24.99    7.41
   2   9   8   12.76    5.34
  -2   9  -8   13.99    7.00
  -2  -9  -8    6.58    5.44
   2  -9   8   15.10    5.75
  -3   9  -8   39.60    9.97
  -3  -9  -8   37.33    8.88
   3   9   8   30.61    7.13
   3  -9   8   44.54    8.23
  -4  -9  -8   12.30    7.37
   4  -9   8    7.65    5.24
  -4   9  -8   16.39    7.71
   4   9   8   24.74    7.02
  -5  -9  -8   59.59   11.44
   5  -9   8   77.21   10.17
   5   9   8   68.81   10.38
  -5   9  -8   70.28   12.99
  -6   9  -8   20.21    8.58
   6  -9   8   23.64    6.69
  -6  -9  -8   13.74    8.23
   6   9   8   28.61    8.23
   8 -10  -8    1.62    3.97
  -8 -10   8   -1.05    3.92
  -7 -10   8   37.55    6.86
   7 -10  -8   17.20    5.51
  -6 -10   8   85.19    8.89
   6 -10  -8   63.93    8.04
   5 -10  -8   28.06    5.65
  -5 -10   8   35.20    5.92
   4 -10  -8   28.73    5.47
   0 -10  -8   13.71    6.86
   0 -10   8   24.83    7.58
   0  10   8   18.20    5.82
   1  10   8   33.38    7.16
   1 -10   8   35.83    8.59
  -1  10  -8   39.19    9.57
  -1 -10  -8   55.38    9.94
  -2  10  -8   16.21    8.12
   2  10   8   20.61    6.55
   2 -10   8   17.66    6.38
  -2 -10  -8   13.39    6.58
  -3  10  -8   25.23    9.30
   3  10   8   11.01    6.25
  -3 -10  -8   19.84    7.59
   3 -10   8   10.96    5.66
  -4 -10  -8    4.73    6.67
   4 -10   8    4.71    4.94
  -4  10  -8    3.25    7.14
   4  10   8    9.42    5.72
  -5 -10  -8   -0.03    6.40
   5 -10   8   11.89    5.57
   5  10   8    5.29    6.08
  -5  10  -8   14.50    9.02
  -7 -11   8   19.09    6.07
   7 -11  -8   25.28    6.36
   6 -11  -8    0.21    3.83
   5 -11  -8   31.74    6.18
   4 -11  -8   43.80    6.54
   0 -11  -8  123.98   14.81
   0 -11   8  121.79   14.48
   1  11   8   17.04    6.14
  -1 -11  -8   14.92    6.53
   1 -11   8    9.78    5.52
  -2 -11  -8   52.25    9.84
   2  11   8   43.14    8.16
  -2  11  -8   40.12   11.03
   2 -11   8   52.01    9.64
   3 -11   8   31.67    8.28
  -3 -11  -8   37.50    9.60
   3  11   8   25.69    7.41
  -3  11  -8   37.31   11.10
   4 -11   8    5.58    4.94
  -4  11  -8   18.45    9.59
   4  11   8   12.44    6.85
  -4 -11  -8    2.87    6.68
   5 -12  -8   16.93    5.34
  -1 -12   8  111.34   14.50
   0 -12  -8   19.18    7.50
   0 -12   8    4.86    5.58
  -1 -12  -8   17.76    7.73
   1 -12   8   18.77    7.67
   2 -12   8   -0.31    4.48
  -2 -12  -8    8.89    5.62
  -2 -13   8    7.10    7.49
  -1 -13   8   31.63    9.52
 -11   0   9   33.98    6.77
  11   0  -9   37.77    8.21
 -10   0   9   -1.03    3.65
  10   0  -9    2.36    4.67
  -9   0   9    4.66    3.80
   9   0  -9    7.74    4.95
  -8   0   9    5.56    3.93
   8   0  -9    1.89    4.54
  -7   0   9  206.38   13.73
   7   0  -9  221.19   15.46
   6   0  -9  131.51   11.71
  -6   0   9  127.72    9.97
   5   0  -9   20.17    5.39
  -5   0   9   20.82    4.50
   4   0  -9  202.21   13.57
  -4   0   9  202.71   12.59
   3   0  -9  105.50    9.55
  -3   0   9  117.45    9.17
  -2   0   9  115.22    9.26
   2   0  -9  127.88    9.93
   2   0  -9  149.85   10.51
  -1   0   9   74.50    7.55
   1   0  -9   66.23    8.26
   1   0  -9   68.18    7.14
   0   0   9  486.12   23.87
   0   0  -9  529.91   24.70
   0   0  -9  485.01   27.36
   1   0   9    2.41    3.08
  -1   0  -9   -2.62    5.00
  -2   0  -9  761.35   40.62
   2   0   9  768.66   34.13
  -3   0  -9    1.33    6.32
   3   0   9    2.03    3.47
  -4   0  -9   26.67    7.96
   4   0   9   20.27    5.27
   5   0   9    8.79    4.44
  -5   0  -9   13.90    7.57
   6   0   9   91.77    9.77
  -6   0  -9   72.28   11.88
   7   0   9    4.99    4.91
  -7   0  -9    5.04    6.60
  -8   0  -9    0.80    5.66
   8   0   9    4.79    5.22
 -11  -1   9   63.27    8.61
  11   1  -9   73.43   10.10
 -11   1   9   73.02    9.08
  11  -1  -9   81.75   10.14
  10   1  -9   25.83    7.33
 -10   1   9   12.36    5.05
 -10  -1   9   15.54    5.21
  10  -1  -9   17.79    5.90
   9  -1  -9  101.08   10.59
   9   1  -9  121.02   11.78
  -9   1   9  115.69   10.29
  -9  -1   9  119.59   10.68
  -8   1   9  164.31   11.90
  -8  -1   9  143.10   11.34
   8   1  -9  165.66   13.38
   8  -1  -9  149.45   12.52
   7  -1  -9   32.68    6.70
  -7  -1   9   50.22    6.69
  -7   1   9   42.30    6.09
   7   1  -9   28.57    6.68
   6   1  -9  180.37   13.54
  -6   1   9  181.41   12.10
  -6  -1   9  201.47   12.69
   6  -1  -9  164.20   12.72
   5   1  -9  159.91   12.58
  -5  -1   9  175.14   11.51
   5  -1  -9  183.11   12.62
  -5   1   9  168.97   11.34
  -4  -1   9   13.39    4.07
   4   1  -9   12.27    5.05
  -4   1   9   14.01    3.93
   4  -1  -9   10.94    4.86
   3  -1  -9  126.01   10.03
   3   1  -9  119.64   10.49
  -3  -1   9  146.75   10.05
  -3   1   9  137.73    9.87
  -2  -1   9   99.24    8.45
   2   1  -9   93.71    8.79
  -2   1   9  110.06    8.89
   2  -1  -9   93.99    8.49
   2  -1  -9   90.31    8.27
   1  -1  -9   93.73    7.96
  -1  -1   9   97.47    8.35
   1   1  -9  103.39    8.61
  -1   1   9   90.66    8.43
   1  -1  -9   85.95    8.60
   1   1  -9   96.15    9.35
   0  -1  -9  189.68   11.82
   0   1  -9  203.20   14.20
   0  -1   9  175.77   12.18
   0  -1  -9  202.51   13.96
   0   1   9  196.31   12.67
   1  -1   9  187.90   12.03
  -1  -1  -9  165.16   13.39
   1   1   9  167.96   11.94
  -1   1  -9  184.73   14.05
  -2  -1  -9  132.29   13.07
   2   1   9  118.64    9.93
  -2   1  -9  121.07   12.65
   2  -1   9  108.56    9.49
  -3  -1  -9   -8.56    5.75
   3   1   9    1.83    3.26
   3  -1   9    4.44    3.49
  -3   1  -9   -0.85    5.99
  -4  -1  -9  141.74   13.37
   4   1   9  122.99   10.71
   4  -1   9  102.79    9.64
  -4   1  -9  122.30   13.38
  -5  -1  -9   88.85   12.33
  -5   1  -9   80.57   11.68
   5  -1   9   96.36    9.37
   5   1   9   77.69    8.95
  -6   1  -9   52.68   10.51
   6  -1   9   36.38    7.01
  -6  -1  -9   38.61    9.60
   6   1   9   45.12    7.63
  -7  -1  -9   -2.61    6.56
   7   1   9    2.28    4.74
  -7   1  -9    3.14    6.38
   7  -1   9    1.58    4.23
  -8   1  -9   33.36    8.94
  -8  -1  -9   32.35    9.20
   8   1   9   27.31    7.22
   8  -1   9   31.97    7.62
  11  -2  -9    3.88    4.78
 -11   2   9   13.02    5.32
  11   2  -9    8.04    5.85
 -11  -2   9   17.10    5.74
 -10   2   9   29.26    6.35
  10  -2  -9   30.01    6.87
 -10  -2   9   29.81    6.46
  10   2  -9   14.65    6.38
  -9   2   9    1.40    3.29
   9   2  -9    2.28    4.82
  -9  -2   9    3.15    3.60
   9  -2  -9    1.25    4.26
   8  -2  -9   36.78    6.81
   8   2  -9   37.21    7.73
  -8  -2   9   39.15    6.30
  -8   2   9   34.77    5.91
   7   2  -9   53.37    8.23
  -7   2   9   55.38    6.72
  -7  -2   9   55.78    7.19
   7  -2  -9   50.21    7.38
   6  -2  -9  186.91   13.27
  -6   2   9  212.30   12.96
   6   2  -9  207.76   14.81
  -6  -2   9  190.45   12.94
   5   2  -9  289.94   18.40
   5  -2  -9  308.69   17.48
  -5   2   9  300.60   16.49
  -5  -2   9  300.34   16.74
   4   2  -9   57.30    7.68
  -4  -2   9   57.99    6.56
  -4   2   9   56.70    6.56
   4  -2  -9   55.49    7.03
   3  -2  -9   29.81    5.32
  -3  -2   9   19.46    4.50
   3   2  -9   19.01    5.21
  -3   2   9   18.37    4.30
   2  -2  -9  180.25   12.14
  -2   2   9  180.80   12.22
  -2  -2   9  196.96   12.54
   2   2  -9  201.35   13.49
   2  -2  -9  228.99   13.48
   1  -2  -9   30.91    5.94
   1   2  -9   30.60    6.04
  -1   2   9   42.95    5.94
  -1  -2   9   45.54    5.95
   1  -2  -9   36.99    5.46
   1   2  -9   40.77    6.33
   0  -2  -9  596.36   31.63
   0   2   9  592.02   27.80
   0   2  -9  611.57   31.93
   0  -2   9  576.17   27.39
  -1  -2  -9   39.16    7.76
   1   2   9   38.53    6.17
   1  -2   9   31.20    5.31
  -1   2  -9   46.32    7.87
  -2  -2  -9  113.13   11.90
   2  -2   9   98.27    8.71
  -2   2  -9  101.07   11.73
   2   2   9   96.37    9.23
   3  -2   9  126.25   10.24
  -3  -2  -9  145.65   13.46
   3   2   9  154.32   11.81
  -3   2  -9  133.02   13.15
   4  -2   9  138.53   10.64
  -4  -2  -9  125.21   14.18
   4   2   9  129.53   11.43
  -4   2  -9  141.71   13.44
   5   2   9  178.71   13.78
  -5   2  -9  193.32   16.03
   5  -2   9  175.23   12.69
  -5  -2  -9  172.07   15.83
  -6   2  -9   11.82    6.90
  -6  -2  -9   -3.04    6.18
   6   2   9   -4.59    3.25
   6  -2   9    1.42    4.04
   7   2   9    5.16    5.13
  -7   2  -9   16.47    7.38
  -7  -2  -9   11.42    8.34
   7  -2   9    7.12    5.26
   8   2   9   22.85    7.15
  -8   2  -9   26.71    7.92
  -8  -2  -9   33.27   10.16
  11   3  -9   23.38    7.95
 -11   3   9   14.34    5.37
  11  -3  -9   22.50    6.36
 -11  -3   9   25.89    6.63
  10  -3  -9   23.77    6.35
 -10  -3   9   22.79    5.75
 -10   3   9   24.13    5.59
  10   3  -9   26.56    7.52
  -9  -3   9   45.92    7.26
  -9   3   9   71.78    8.10
   9  -3  -9   69.69    8.73
   9   3  -9   74.61    9.87
   8  -3  -9   11.51    4.48
  -8  -3   9   15.31    4.68
  -8   3   9    8.59    4.01
   8   3  -9   11.10    5.39
   7   3  -9   17.28    6.05
  -7   3   9   16.90    4.43
   7  -3  -9   18.22    5.00
  -7  -3   9   17.79    4.79
  -6   3   9   94.27    8.41
   6  -3  -9   82.07    8.81
   6   3  -9  100.87   10.64
  -6  -3   9   84.98    8.44
   5  -3  -9   57.82    7.08
  -5  -3   9   53.54    6.77
   5   3  -9   46.76    7.53
  -5   3   9   48.41    6.20
   4  -3  -9   29.92    5.42
   4   3  -9   42.18    6.92
  -4   3   9   20.36    4.45
  -4  -3   9   27.81    4.87
   3   3  -9  192.18   13.30
  -3   3   9  186.82   11.94
   3  -3  -9  164.44   12.15
   3  -3  -9  195.69   12.05
  -3  -3   9  175.84   11.60
   2  -3  -9   52.68    7.29
  -2   3   9   62.09    6.76
   2   3  -9   56.31    7.42
  -2  -3   9   52.96    6.37
   2  -3  -9   46.03    6.01
  -1   3   9   21.04    4.78
   1  -3  -9   14.09    5.32
   1   3  -9   18.77    5.13
   1  -3  -9   33.73    4.90
  -1  -3   9   17.22    4.43
   0  -3   9   14.67    4.10
   0   3  -9    3.86    4.25
   0   3   9    8.22    4.04
   0  -3  -9    5.28    4.94
   1   3   9  248.90   15.26
  -1   3  -9  241.87   17.02
  -1  -3  -9  255.24   16.97
   1  -3   9  259.76   14.67
   2  -3   9  192.02   12.03
  -2  -3  -9  170.52   14.06
   2   3   9  167.70   12.44
  -2   3  -9  178.71   14.51
   3   3   9  246.43   15.99
  -3   3  -9  240.12   17.93
   3  -3   9  240.93   14.52
  -3  -3  -9  264.32   18.44
   4  -3   9   37.34    5.92
   4   3   9   45.79    7.42
  -4  -3  -9   52.16    9.53
  -4   3  -9   29.97    7.82
  -5  -3  -9    0.67    6.51
   5   3   9    2.96    4.45
   5  -3   9   10.76    4.36
  -5   3  -9    3.82    5.64
  -6   3  -9   20.96    7.73
   6  -3   9   19.46    5.55
   6   3   9   29.09    7.19
  -6  -3  -9    5.70    7.41
  -7   3  -9   25.84    8.04
  -7  -3  -9   17.96    8.17
   7   3   9    7.39    5.27
  -8   3  -9   11.75    6.85
   8   3   9    8.61    5.84
  -8  -3  -9    3.04    7.97
 -11  -4   9    3.52    4.43
  11   4  -9    4.29    5.65
  11  -4  -9    2.59    4.34
 -10  -4   9    4.83    4.36
 -10   4   9    2.82    3.67
  10  -4  -9    4.39    4.40
  10   4  -9    4.68    5.46
  -9  -4   9  147.70   12.21
  -9   4   9  149.00   11.18
   9   4  -9  141.63   13.87
   9  -4  -9  110.99   10.97
   8   4  -9    6.86    4.43
  -8   4   9    3.59    3.33
   8  -4  -9    2.60    3.45
  -8  -4   9    3.06    3.81
  -7  -4   9   85.09    8.76
   7   4  -9   86.53   10.44
  -7   4   9   83.99    8.15
   6   4  -9  349.78   21.11
  -6  -4   9  359.91   18.97
   6  -4  -9  322.90   19.06
  -6   4   9  343.27   18.08
  -5   4   9   29.71    4.96
   5  -4  -9   23.17    5.31
  -5  -4   9   21.25    5.03
   5   4  -9   31.81    6.88
   4  -4  -9  420.75   22.02
  -4  -4   9  419.61   21.30
   4   4  -9  434.95   24.10
  -4   4   9  444.89   21.48
  -3   4   9    8.01    3.62
   3   4  -9    2.28    4.07
  -3  -4   9    2.37    2.99
   3  -4  -9    6.16    3.89
   3  -4  -9    0.91    3.69
  -2   4   9   13.69    4.14
  -2  -4   9   15.35    4.15
   2  -4  -9   26.65    4.64
   2  -4  -9   24.98    5.68
  -1  -4   9  138.03   10.15
   1  -4  -9  147.43   11.81
  -1   4   9  144.68   10.58
   0   4   9   29.74    5.68
   0  -4  -9   24.57    6.64
   0  -4   9   34.71    5.33
   0   4  -9   34.42    6.72
  -1   4  -9   98.27   10.83
   1  -4   9   90.26    7.84
  -1  -4  -9   79.95   10.27
   1   4   9   75.65    8.40
   2  -4   9   29.46    5.16
  -2   4  -9   25.66    7.48
   2   4   9   25.73    5.62
  -2  -4  -9   25.15    7.31
   3   4   9  152.15   12.37
  -3  -4  -9  142.76   13.36
   3  -4   9  151.45   10.83
  -3   4  -9  161.81   14.13
   4   4   9  283.88   17.68
  -4   4  -9  284.18   19.95
  -4  -4  -9  247.30   19.13
   4  -4   9  245.58   15.12
  -5  -4  -9    1.80    6.18
   5   4   9    2.63    4.61
  -5   4  -9    5.31    5.87
   6   4   9   12.23    5.36
  -6   4  -9   10.33    6.91
  -6  -4  -9    1.52    6.37
  -7   4  -9   22.97    8.02
  -7  -4  -9    5.37    7.75
   7   4   9   11.08    5.78
  -8   4  -9   62.35   11.49
  -8  -4  -9   18.00    8.88
 -10  -5   9   48.00    7.96
  10   5  -9   34.03    8.39
  10  -5  -9   36.11    6.77
  -9  -5   9    5.30    4.43
   9  -5  -9    4.89    4.12
   9   5  -9    9.54    5.99
  -8  -5   9  180.02   13.02
  -8   5   9  163.97   11.71
   8   5  -9  154.95   14.27
   7  -5  -9   50.06    6.89
  -7   5   9   66.92    7.12
  -7  -5   9   55.89    7.13
   7   5  -9   78.65    9.99
  -6  -5   9   79.17    8.34
   6   5  -9   85.37    9.97
  -6   5   9   89.51    8.11
  -5   5   9  232.52   13.51
   5   5  -9  214.19   15.64
   5  -5  -9  203.12   13.38
  -4   5   9    7.72    3.65
   4  -5  -9   11.69    5.00
   4   5  -9    2.03    4.13
  -4  -5   9   10.40    3.59
   4  -5  -9    4.20    3.54
   3  -5  -9  103.87    9.95
   3  -5  -9  112.71    8.76
  -3   5   9  119.22    9.34
  -3  -5   9   99.55    8.68
  -2   5   9  364.17   18.92
  -2  -5   9  374.37   18.57
   2  -5  -9  347.81   18.10
   2  -5  -9  328.62   21.30
  -1  -5   9  109.09    8.77
   1  -5  -9  105.80   10.15
  -1   5   9  101.53    9.06
   0  -5  -9   53.73    8.51
   0   5  -9   60.69    8.51
   0   5   9   50.82    6.99
   0  -5   9   64.27    6.65
   1   5   9  130.17   10.99
   1  -5   9  128.58    9.51
  -1  -5  -9  124.77   12.89
  -1   5  -9  131.60   11.97
  -2  -5  -9   52.44    9.17
  -2   5  -9   85.69   10.83
   2   5   9   75.28    8.41
   2  -5   9   61.32    6.78
  -3  -5  -9  243.46   18.28
  -3   5  -9  250.45   18.95
   3   5   9  253.71   16.81
   3  -5   9  261.73   14.52
   3  -5   9  252.12   16.39
  -4  -5  -9   60.79   10.22
   4   5   9   79.09    9.53
  -4   5  -9   76.21   11.36
  -5  -5  -9   32.06    8.89
   5   5   9   17.55    6.51
  -5   5  -9   46.61    9.53
   6   5   9   14.88    6.23
  -6  -5  -9   -2.14    5.81
  -6   5  -9   26.80    8.10
   7   5   9    0.42    4.96
  -7   5  -9   10.86    6.64
  -7  -5  -9    7.55    7.97
  10  -6  -9    7.81    4.26
 -10  -6   9   16.75    5.84
  10   6  -9   26.05    7.67
  -9  -6   9  123.71   11.31
   9  -6  -9  115.15   11.03
   9   6  -9  131.77   13.42
  -8  -6   9   -0.43    3.91
   8  -6  -9    5.77    4.13
   8   6  -9   11.73    6.23
  -7  -6   9  155.77   11.69
  -7   6   9  128.70   10.20
   7   6  -9  144.27   13.55
   6  -6  -9    7.18    3.93
  -6  -6   9    2.65    3.55
   6   6  -9   -3.14    3.13
  -6   6   9    0.32    2.97
  -5  -6   9   29.23    5.34
   5   6  -9   14.85    5.74
   5  -6  -9   23.37    5.12
  -5   6   9   25.23    4.96
  -4   6   9  101.19    8.64
  -4  -6   9   95.65    8.47
   4  -6  -9   82.95    8.07
  -3   6   9   16.49    4.39
   3  -6  -9   16.47    4.15
   3  -6  -9   29.58    6.69
  -3  -6   9   19.32    4.55
   2  -6  -9  138.73   11.91
  -2  -6   9  120.42    9.51
  -2   6   9  126.86   10.24
  -1   6   9  102.18    9.20
  -1  -6   9   94.77    8.21
   1  -6  -9   91.01   10.85
   0  -6  -9   31.93    7.25
   0   6   9   28.33    5.53
   0   6  -9   43.19    7.84
   0  -6   9   33.28    5.14
   1   6   9  177.16   12.82
   1  -6   9  148.64   10.50
  -1  -6  -9  152.71   13.74
  -1   6  -9  166.78   13.96
   2   6   9   74.06    9.04
  -2  -6  -9   80.99   11.06
   2  -6   9   73.37    9.12
  -2   6  -9   91.73   11.35
  -3   6  -9   53.24    9.49
   3   6   9   30.71    6.75
   3  -6   9   44.00    7.40
  -3  -6  -9   37.09    8.78
  -4  -6  -9    1.73    5.50
  -4   6  -9   18.07    7.25
   4   6   9   12.39    6.05
   5   6   9   29.72    7.73
  -5   6  -9   31.23    8.42
  -5  -6  -9   15.94    7.68
  -6   6  -9   85.85   12.44
  -6  -6  -9   36.78    9.69
   6   6   9   42.75    8.68
  -7   6  -9   36.67    9.01
   7   6   9   19.96    7.16
  -7  -6  -9   12.81    8.38
  10   7  -9   11.34    6.20
   9   7  -9    9.32    5.94
  -9  -7   9    7.71    4.63
   9  -7  -9    8.56    4.80
  -8  -7   9   28.92    6.45
   8  -7  -9   19.49    5.91
   8   7  -9   40.23    8.27
  -7  -7   9    0.00    3.57
   7  -7  -9    0.46    3.60
   7   7  -9    2.84    3.99
  -6  -7   9   38.36    6.27
   6   7  -9   42.87    8.22
   6  -7  -9   36.00    6.33
  -5  -7   9   68.06    7.67
  -5   7   9   87.27    8.00
   5  -7  -9   73.31    7.87
  -4   7   9   11.39    3.88
  -4  -7   9    6.28    3.66
   4  -7  -9    8.09    4.32
   3  -7  -9   68.79    7.33
  -3  -7   9   75.09    7.47
  -3   7   9   75.96    7.69
   2  -7  -9  105.48   11.85
  -2  -7   9  120.32    9.14
  -2   7   9   91.31    9.16
  -1  -7   9   35.39    5.69
   1  -7  -9   41.70    7.90
  -1   7   9   38.59    6.19
   0  -7  -9  145.45   12.90
   0  -7   9  138.26    9.87
   0   7   9  118.63   10.59
   1   7   9  263.03   17.00
  -1  -7  -9  279.87   19.78
  -1   7  -9  282.89   20.13
  -2  -7  -9    3.31    5.05
  -2   7  -9    4.53    5.14
   2  -7   9   -3.34    3.36
   2   7   9    2.76    4.05
   3  -7   9   27.94    6.66
  -3  -7  -9    8.77    7.01
   3   7   9   37.91    7.50
  -3   7  -9   32.11    8.26
  -4  -7  -9   58.48   10.75
   4  -7   9   54.53    8.44
   4   7   9   66.07    9.39
  -4   7  -9   90.32   12.51
  -5  -7  -9    9.70    7.45
  -5   7  -9   39.74    9.36
   5   7   9   22.01    7.10
  -6   7  -9   21.06    7.61
  -6  -7  -9   10.55    7.68
   6   7   9    6.28    5.99
  -9  -8   9   38.34    7.56
   9   8  -9   54.27    9.94
   8   8  -9   19.71    7.14
   8  -8  -9   14.46    5.25
  -8  -8   9   17.63    5.52
  -7  -8   9   10.17    4.52
   7  -8  -9   10.08    4.91
  -6  -8   9   71.86    8.06
   6  -8  -9   59.55    7.37
  -5  -8   9   63.48    7.33
   5  -8  -9   64.02    7.53
  -4  -8   9    4.48    3.57
   4  -8  -9    7.56    3.94
  -4   8   9    8.20    3.87
  -3   8   9  103.94    9.53
  -3  -8   9  117.92    9.38
   2  -8  -9  144.99   12.96
  -2   8   9  111.77   10.07
  -2  -8   9  128.68    9.88
   1  -8  -9    5.80    4.96
  -1   8   9    9.80    4.54
   0   8   9  152.90   12.21
   0  -8  -9  157.36   14.07
   1   8   9    9.11    4.71
  -1   8  -9   12.14    6.38
  -1  -8  -9    6.02    5.62
   2   8   9   28.47    6.72
  -2  -8  -9   15.12    6.95
   2  -8   9    8.87    5.42
  -2   8  -9   28.82    8.13
   3  -8   9   87.80   10.88
  -3  -8  -9  100.83   13.47
  -3   8  -9  137.23   15.48
   3   8   9  116.61   11.75
   4  -8   9    0.32    4.11
  -4   8  -9    1.89    6.03
  -4  -8  -9   -0.72    6.18
   4   8   9    5.27    5.39
  -5  -8  -9    4.34    6.78
  -5   8  -9   13.45    7.41
   5   8   9    0.97    5.42
  -6   8  -9   16.24    7.95
   6   8   9    4.41    5.93
  -6  -8  -9   -5.03    6.13
   8  -9  -9   20.26    5.86
  -8  -9   9   28.95    6.48
   7  -9  -9   11.32    4.96
  -7  -9   9   13.96    5.12
   6  -9  -9   15.70    5.26
  -6  -9   9   13.96    4.90
  -5  -9   9   18.90    5.08
   5  -9  -9   25.01    5.56
  -4  -9   9   17.04    4.80
   4  -9  -9    9.04    4.28
  -2   9   9   13.03    4.73
   2  -9  -9   34.98    7.67
   1  -9  -9    1.82    5.16
  -1   9   9    1.04    4.29
   0  -9  -9   22.19    7.39
   0   9   9   30.34    6.47
   1   9   9   11.09    5.30
  -1  -9  -9   10.94    6.38
  -1   9  -9   13.44    7.04
   1  -9   9    7.65    5.11
  -2   9  -9   29.38    9.13
  -2  -9  -9   24.55    7.83
   2   9   9   11.24    5.76
   2  -9   9   19.32    6.88
   3   9   9   27.64    7.33
  -3  -9  -9   39.88    9.70
  -3   9  -9   43.15   10.53
   3  -9   9   25.22    7.14
  -4  -9  -9   17.93    8.45
   4  -9   9   21.36    6.97
  -4   9  -9   40.47   10.77
   4   9   9   24.35    7.41
   5   9   9    6.90    6.13
  -5  -9  -9    2.92    7.16
   5  -9   9   19.11    6.45
  -5   9  -9   21.25    8.97
   7 -10  -9    8.20    5.01
  -7 -10   9    9.53    4.83
  -6 -10   9    8.86    4.88
   6 -10  -9    3.02    4.10
   5 -10  -9   37.03    6.53
  -5 -10   9   43.01    6.61
   1 -10  -9    1.27    5.24
  -1  10   9   -1.90    3.54
   0 -10  -9   91.01   12.13
   0  10   9   73.40    9.31
   1 -10   9   34.70    8.60
  -1 -10  -9   37.13    8.80
   1  10   9   32.29    7.33
   2 -10   9   60.41   10.18
  -2  10  -9   61.76   12.39
  -2 -10  -9   73.26   11.48
   2  10   9   83.56   10.27
  -3  10  -9    2.45    6.91
   3 -10   9    1.98    4.67
  -3 -10  -9    3.49    6.14
   3  10   9    1.59    5.24
  -4  10  -9   17.02    9.91
   4 -10   9   15.06    6.47
  -4 -10  -9   11.03    8.13
   4  10   9   20.88    7.56
   6 -11  -9   30.07    6.50
   5 -11  -9   15.92    5.37
   1 -11  -9   20.12    7.81
   0 -11   9   37.43    9.83
   0 -11  -9   52.78   10.25
   1  11   9   20.61    6.98
  -1 -11  -9   14.16    7.14
   1 -11   9   23.34    7.45
   2  11   9   32.79    8.23
  -2 -11  -9   64.26   11.29
  -2  11  -9   42.85   11.94
   2 -11   9   50.66    9.72
  -3 -11  -9   25.62    9.10
  -3  11  -9   55.68   13.35
   1 -12  -9   64.61   11.25
  -1 -12   9   33.16    9.61
   0 -12  -9   27.62    8.80
   0 -12   9   15.28    7.90
 -11   0  10    0.47    4.18
  11   0 -10   -0.76    5.26
  10   0 -10    1.61    5.01
 -10   0  10    4.37    4.17
   9   0 -10  105.70   11.71
  -9   0  10   75.86    9.19
  -8   0  10   10.09    4.59
   8   0 -10   13.88    6.37
   7   0 -10  207.52   15.41
  -7   0  10  198.77   13.63
  -6   0  10  181.03   12.65
   6   0 -10  185.51   14.05
   5   0 -10  183.67   13.98
  -5   0  10  180.19   12.52
   4   0 -10   37.00    6.82
  -4   0  10   44.03    6.18
  -3   0  10    4.77    3.49
   3   0 -10    3.10    4.45
   2   0 -10  242.94   14.65
  -2   0  10  184.36   13.13
  -1   0  10   60.65    7.38
   1   0 -10   78.82    9.09
   1   0 -10   58.34    7.35
   0   0  10   61.95    7.48
   0   0 -10   59.99    9.05
  -1   0 -10  110.45   12.00
   1   0  10  104.43    9.76
  -2   0 -10    9.67    7.09
   2   0  10    6.83    4.02
   3   0  10   12.01    4.56
  -3   0 -10    1.77    6.34
  -4   0 -10   55.62   10.36
   4   0  10   56.37    7.82
  -5   0 -10    1.52    6.80
   5   0  10   -1.01    4.02
   6   0  10  115.28   11.22
  -6   0 -10   91.62   13.21
   7   0  10   -3.57    4.45
  -7   0 -10    4.75    7.34
 -11   1  10    4.60    4.60
  11  -1 -10    3.99    5.34
 -11  -1  10    8.64    5.19
  11   1 -10    4.08    5.50
 -10   1  10    7.97    4.56
  10   1 -10   18.01    6.69
 -10  -1  10    2.88    4.27
  10  -1 -10    2.83    5.12
   9  -1 -10   28.48    7.00
  -9  -1  10   40.08    6.92
   9   1 -10   26.23    7.37
  -9   1  10   31.32    6.41
   8  -1 -10   37.22    7.73
   8   1 -10   37.52    8.03
  -8  -1  10   46.42    7.28
  -8   1  10   51.53    7.27
  -7   1  10    4.09    3.90
  -7  -1  10    5.45    3.59
   7   1 -10    3.10    4.71
   7  -1 -10    1.51    4.89
  -6  -1  10    7.88    4.17
  -6   1  10    2.37    3.52
   6  -1 -10    3.45    5.02
   6   1 -10    0.69    4.50
   5  -1 -10   49.16    7.78
  -5  -1  10   40.30    6.04
   5   1 -10   46.85    7.89
  -5   1  10   54.51    6.69
   4   1 -10    9.66    5.50
   4  -1 -10    5.76    4.69
  -4  -1  10    5.34    3.45
  -4   1  10   -0.82    3.09
   3   1 -10   16.10    5.54
  -3   1  10    9.85    3.84
   3  -1 -10   16.79    5.47
  -3  -1  10   19.12    4.94
   2  -1 -10  461.17   23.64
  -2   1  10  445.42   22.73
   2   1 -10  447.82   23.88
  -2  -1  10  427.51   22.47
   1   1 -10  221.58   14.15
   1   1 -10  217.09   15.15
  -1  -1  10  220.26   14.08
   1  -1 -10  200.91   13.47
  -1   1  10  216.05   13.91
   1  -1 -10  203.15   14.69
   0   1 -10   32.22    7.47
   0  -1 -10   35.64    7.90
   0  -1  10   28.28    5.64
   0   1  10   27.40    5.76
   1  -1  10    3.03    3.27
   1   1  10    7.23    4.14
  -1  -1 -10    2.10    6.49
  -1   1 -10   -0.43    5.49
  -2  -1 -10   29.44    8.23
   2   1  10   27.10    5.96
  -2   1 -10   32.62    8.07
   2  -1  10   36.38    6.10
  -3   1 -10  218.17   17.16
   3  -1  10  220.81   14.58
  -3  -1 -10  227.78   17.48
   3   1  10  198.13   14.54
  -4   1 -10   64.62   10.63
   4   1  10   67.72    8.53
   4  -1  10   63.04    8.04
  -4  -1 -10   69.06   11.14
   5   1  10  111.14   11.00
  -5  -1 -10   88.02   13.38
  -5   1 -10   97.85   13.27
   5  -1  10  105.84   10.25
  -6   1 -10   -1.62    6.10
  -6  -1 -10    6.45    7.85
   6  -1  10    0.26    4.32
   6   1  10    5.50    4.68
  -7   1 -10   48.51   10.31
   7  -1  10   70.33    9.51
  -7  -1 -10   48.99   11.20
   7   1  10   63.28    9.47
  11  -2 -10   30.24    7.62
 -11   2  10   42.21    7.73
  11   2 -10   46.99    9.60
 -11  -2  10   32.05    7.10
 -10  -2  10   16.01    5.43
 -10   2  10   13.48    5.48
  10  -2 -10   15.34    5.86
  10   2 -10    5.18    5.21
   9   2 -10   81.92   10.82
  -9  -2  10   88.57    9.53
  -9   2  10   85.95    9.15
   9  -2 -10  100.70   10.86
   8   2 -10   34.38    7.80
  -8   2  10   37.55    6.45
  -8  -2  10   40.72    6.85
   8  -2 -10   23.66    6.26
  -7  -2  10  100.82    9.74
   7   2 -10  127.03   12.53
  -7   2  10  111.64    9.75
   7  -2 -10  111.01   10.98
  -6   2  10   15.97    4.68
  -6  -2  10   16.41    4.74
   6   2 -10   16.66    5.95
   6  -2 -10    8.59    4.98
  -5  -2  10  103.44    9.36
  -5   2  10   99.46    8.96
   5  -2 -10  109.45   10.46
   5   2 -10  101.39   10.96
  -4   2  10   27.12    5.42
   4  -2 -10   40.48    7.01
   4   2 -10   41.54    7.49
  -4  -2  10   27.71    5.39
  -3   2  10  234.75   14.88
  -3  -2  10  247.94   15.05
   3   2 -10  244.11   16.39
   3  -2 -10  258.99   15.76
   2  -2 -10   67.67    8.16
  -2  -2  10   67.56    7.47
   2   2 -10   74.28    8.76
   2  -2 -10   75.00    8.11
  -2   2  10   80.85    8.38
   1  -2 -10   26.37    6.52
  -1   2  10   27.30    5.64
  -1  -2  10   30.58    5.74
   0   2 -10  357.66   21.25
   0   2  10  354.07   19.13
   0  -2  10  350.88   18.87
   0  -2 -10  295.77   20.53
  -1  -2 -10  112.89   12.16
   1   2  10   91.28    9.31
  -1   2 -10  104.18   11.73
   1  -2  10  101.78    9.31
   2   2  10   21.50    5.52
  -2  -2 -10   21.05    7.73
   2  -2  10   24.03    5.27
  -2   2 -10   20.79    7.15
  -3   2 -10    3.07    5.93
   3   2  10    3.63    3.85
   3  -2  10   -1.62    2.97
  -3  -2 -10   -1.18    6.31
  -4   2 -10   54.30    9.97
   4   2  10   52.54    7.92
  -4  -2 -10   46.48   10.29
   4  -2  10   49.78    7.07
  -5   2 -10   64.12   10.96
   5  -2  10   65.90    8.29
   5   2  10   40.91    7.56
  -5  -2 -10   44.21   10.35
   6  -2  10   18.45    5.85
   6   2  10   15.18    6.13
  -6  -2 -10   15.70    8.70
  -6   2 -10   23.87    8.13
  -7   2 -10   27.58    7.95
  -7  -2 -10   15.57    8.69
   7   2  10   14.49    6.37
 -10   3  10   65.62    8.23
 -10  -3  10   49.54    7.91
  10  -3 -10   55.84    8.74
  10   3 -10   57.82   10.27
   9   3 -10   46.22    9.01
  -9   3  10   49.37    7.20
  -9  -3  10   42.62    7.29
   9  -3 -10   46.19    7.73
   8  -3 -10    3.57    4.13
   8   3 -10   15.26    6.27
  -8   3  10   20.06    5.09
  -8  -3  10   10.04    4.41
  -7  -3  10   16.11    5.03
   7  -3 -10   14.34    5.59
   7   3 -10   14.96    6.45
  -7   3  10   16.51    4.81
  -6  -3  10    6.68    3.93
   6   3 -10   13.07    5.97
  -6   3  10   11.50    4.33
   6  -3 -10   12.56    5.04
   5  -3 -10   67.35    8.02
  -5   3  10   71.83    7.63
   5   3 -10   65.30    9.38
  -5  -3  10   66.83    7.51
  -4   3  10   41.05    6.00
   4  -3 -10   38.83    6.59
   4   3 -10   37.82    7.56
  -4  -3  10   33.15    5.69
  -3   3  10    0.09    2.71
   3  -3 -10    5.04    4.65
  -3  -3  10   -0.13    3.18
   3   3 -10    2.80    4.36
   2  -3 -10  154.38   12.18
   2  -3 -10  162.06   11.27
  -2  -3  10  167.91   11.72
  -2   3  10  153.01   11.38
   2   3 -10  154.77   12.75
  -1  -3  10   53.33    6.94
   1  -3 -10   61.40    8.55
  -1   3  10   58.94    7.27
   0  -3  10  301.18   16.67
   0   3  10  266.80   16.51
   0   3 -10  267.51   17.99
   0  -3 -10  265.73   18.01
  -1   3 -10   60.68    9.20
   1   3  10   45.15    7.20
  -1  -3 -10   56.35    9.24
   1  -3  10   54.52    6.91
   2  -3  10  226.83   14.15
  -2  -3 -10  219.57   16.92
   2   3  10  212.52   14.90
  -2   3 -10  225.99   16.91
   3   3  10   25.47    6.22
   3  -3  10   32.46    5.90
  -3   3 -10   41.25    8.64
  -3  -3 -10   47.85    9.43
   4   3  10  102.01   10.67
  -4  -3 -10   91.43   12.95
   4  -3  10   87.64    9.01
  -4   3 -10   88.94   12.16
   5  -3  10   52.63    7.28
   5   3  10   45.20    8.18
  -5   3 -10   51.83    9.90
  -5  -3 -10   32.75   10.22
  -6   3 -10   33.53    8.82
   6   3  10   31.56    7.66
  -6  -3 -10   31.75    9.74
  -7   3 -10   24.84    7.97
  -7  -3 -10   14.94    8.91
   7   3  10   10.19    6.10
 -10  -4  10    7.19    4.54
  10  -4 -10   10.23    5.54
 -10   4  10    9.41    4.61
  10   4 -10   12.64    6.87
   9   4 -10   66.67   10.37
  -9   4  10   56.17    7.55
  -9  -4  10   72.35    9.04
   9  -4 -10   56.79    8.43
   8   4 -10   44.66    8.78
  -8  -4  10   32.97    6.61
   8  -4 -10   25.31    6.23
  -8   4  10   50.18    6.89
  -7  -4  10   36.77    6.40
   7  -4 -10   38.07    6.86
  -7   4  10   42.78    6.42
   7   4 -10   51.19    8.62
   6   4 -10  161.97   13.94
  -6   4  10  141.61   10.71
  -6  -4  10  126.74   10.82
   6  -4 -10  125.70   10.65
   5  -4 -10  144.67   11.21
  -5  -4  10  122.95   10.40
  -5   4  10  155.59   11.10
   5   4 -10  141.99   13.08
  -4  -4  10   36.80    5.87
   4  -4 -10   40.25    6.30
   4   4 -10   49.14    8.12
  -4   4  10   47.71    6.39
   3  -4 -10  199.59   12.76
  -3  -4  10  183.75   12.66
   3   4 -10  198.71   14.91
  -3   4  10  175.77   12.52
   2  -4 -10   73.58    9.04
  -2   4  10   48.02    6.80
  -2  -4  10   56.24    6.95
  -1   4  10    2.85    3.70
  -1  -4  10   12.74    4.29
   1  -4 -10    2.19    5.26
   0  -4 -10  170.25   13.84
   0   4 -10  161.04   13.36
   0   4  10  162.37   12.26
   0  -4  10  173.64   12.06
  -1   4 -10   39.21    7.77
   1   4  10   32.40    6.27
   1  -4  10   24.38    5.17
  -1  -4 -10   20.73    7.07
   2   4  10    6.35    4.58
  -2   4 -10   13.38    5.76
   2  -4  10    5.48    3.71
  -2  -4 -10   -0.70    5.15
  -3   4 -10  143.22   13.39
  -3  -4 -10  115.42   13.78
   3  -4  10  112.99    9.94
   3   4  10  135.80   11.96
  -4   4 -10   75.74   11.28
   4   4  10   71.27    9.36
  -4  -4 -10   61.83   11.08
   4  -4  10   70.24    7.87
  -5   4 -10   11.25    6.55
   5   4  10    6.42    5.00
  -5  -4 -10   -0.37    6.47
  -6  -4 -10   10.61    8.03
   6   4  10    9.00    5.23
  -6   4 -10   12.86    7.44
  -7   4 -10   69.62   12.13
   7   4  10   57.63    9.90
  -7  -4 -10   39.10   11.25
  10  -5 -10    2.72    3.91
  10   5 -10   10.70    6.65
 -10  -5  10    7.37    5.00
   9   5 -10   25.69    7.51
  -9  -5  10   21.73    5.95
  -9   5  10   19.18    5.46
   9  -5 -10    9.25    4.91
   8  -5 -10   23.64    5.86
   8   5 -10   32.24    8.04
  -8   5  10   44.21    6.48
  -8  -5  10   33.90    6.71
  -7  -5  10   57.87    7.96
   7   5 -10   78.38   10.74
  -7   5  10   86.56    8.40
   6   5 -10   67.47    9.64
  -6   5  10   78.77    8.03
   6  -5 -10   67.20    8.10
  -6  -5  10   65.21    7.78
  -5   5  10   10.55    4.11
  -5  -5  10    9.81    4.22
   5  -5 -10   12.67    4.41
   5   5 -10    1.58    4.35
   4   5 -10   25.37    6.70
  -4   5  10   10.75    4.34
  -4  -5  10   18.29    4.77
   4  -5 -10    6.47    4.27
   3  -5 -10   14.33    4.66
  -3  -5  10    6.08    3.56
   3  -5 -10   10.15    4.89
  -3   5  10    4.12    3.54
  -2  -5  10  343.66   18.88
   2  -5 -10  371.22   22.11
  -2   5  10  339.41   19.29
  -1   5  10   59.12    7.75
  -1  -5  10   58.87    7.12
   1  -5 -10   67.79    9.41
   0  -5  10   59.07    7.34
   0  -5 -10   59.06    9.63
   0   5  10   77.75    8.53
   1  -5  10  280.81   16.55
   1   5  10  300.46   18.39
  -1   5 -10  307.94   20.55
  -1  -5 -10  305.12   20.60
  -2   5 -10   80.25   11.14
  -2  -5 -10   75.79   10.93
   2  -5  10   89.12    8.32
   2   5  10   86.57    9.77
  -3  -5 -10   60.37   10.51
  -3   5 -10   91.90   12.03
   3   5  10   66.87    9.09
   4   5  10   39.84    7.74
  -4  -5 -10   16.44    8.19
  -4   5 -10   29.89    8.42
  -5  -5 -10   12.36    7.40
  -5   5 -10   17.23    7.74
   5   5  10    8.73    5.24
  -6  -5 -10    5.16    7.08
   6   5  10   12.26    5.78
  -6   5 -10   18.17    7.95
  -9  -6  10   40.74    7.40
   9   6 -10   43.81    9.22
   9  -6 -10   38.94    7.28
   8   6 -10    8.61    5.51
   8  -6 -10   10.34    4.70
  -8  -6  10   16.70    5.19
  -7  -6  10   23.35    5.67
   7  -6 -10   17.77    5.12
  -7   6  10   38.52    5.99
   7   6 -10   29.87    7.25
   6   6 -10   57.90    9.39
   6  -6 -10   40.30    6.70
  -6  -6  10   50.57    7.10
  -6   6  10   53.73    7.10
   5  -6 -10   26.10    5.48
   5   6 -10   27.65    7.09
  -5   6  10   33.69    5.83
  -5  -6  10   39.68    6.12
   4  -6 -10  129.28   10.18
  -4   6  10  130.94   10.65
  -4  -6  10  152.01   11.09
  -3  -6  10   20.95    4.98
  -3   6  10   26.41    5.40
   3  -6 -10   26.35    6.44
  -2   6  10   55.45    7.50
  -2  -6  10   59.87    7.04
   2  -6 -10   59.10    8.88
  -1   6  10   78.94    8.86
  -1  -6  10   96.73    8.73
   1  -6 -10   92.77   10.84
   0  -6  10   51.90    6.45
   0  -6 -10   34.52    7.99
   0   6  10   25.91    6.11
  -1  -6 -10   -0.72    5.44
   1   6  10    0.77    3.84
   1  -6  10    3.10    3.45
  -1   6 -10    7.25    4.85
   2   6  10   34.13    7.25
  -2   6 -10   44.19    8.73
  -2  -6 -10   23.89    7.90
   2  -6  10   31.68    6.89
   3   6  10   -0.41    4.18
  -3  -6 -10    2.42    6.01
  -3   6 -10    5.77    5.67
  -4   6 -10   89.87   12.37
  -4  -6 -10   55.66   11.14
   4   6  10   59.07    9.31
   5   6  10   42.57    8.71
  -5  -6 -10   30.56    9.59
  -5   6 -10   57.90   10.71
  -6  -6 -10   26.54    9.76
  -6   6 -10   65.34   11.45
   6   6  10   56.97    9.55
   9   7 -10   68.24   10.69
  -9  -7  10   47.22    8.13
   8  -7 -10   25.85    5.88
  -8  -7  10   35.91    6.78
   8   7 -10   37.72    8.32
  -7  -7  10   12.24    4.60
   7  -7 -10    7.16    4.08
   7   7 -10   14.14    6.20
  -6   7  10   26.76    5.79
   6   7 -10   22.38    7.10
   6  -7 -10   25.20    5.51
  -6  -7  10   26.23    5.77
  -5  -7  10   29.69    5.74
  -5   7  10   33.34    5.93
   5  -7 -10   31.03    5.56
   4  -7 -10   17.24    4.50
  -4  -7  10   15.17    4.59
  -4   7  10   19.21    4.86
   3  -7 -10  156.22   13.68
  -3  -7  10  168.16   11.89
  -3   7  10  174.65   12.72
  -2   7  10   13.37    4.93
  -2  -7  10    2.61    3.24
   2  -7 -10   16.07    5.89
  -1   7  10   12.34    4.77
  -1  -7  10   23.35    5.05
   1  -7 -10   23.34    6.73
   0  -7 -10   49.43    9.12
   0   7  10   63.99    8.37
  -1  -7 -10  215.16   17.64
   1   7  10  226.01   15.66
   2   7  10    4.54    5.16
   2  -7  10    2.89    4.60
  -2  -7 -10    4.02    6.26
  -2   7 -10   14.26    6.59
  -3  -7 -10   25.05    8.87
  -3   7 -10   46.48    9.82
   3  -7  10   33.95    7.21
   3   7  10   39.35    8.10
  -4   7 -10   60.61   11.28
  -4  -7 -10   50.70   10.48
   4   7  10   56.12    9.18
  -5  -7 -10    6.03    7.61
   5   7  10   13.16    6.38
  -5   7 -10   27.81    8.70
   8   8 -10   34.94    8.21
   8  -8 -10   17.03    5.75
  -8  -8  10   23.83    6.18
  -7  -8  10    1.02    4.01
   7  -8 -10    6.39    4.70
  -6  -8  10    6.20    4.09
   6  -8 -10    6.78    4.73
  -5  -8  10    5.94    3.81
   5  -8 -10    2.33    4.00
  -4   8  10   29.52    5.97
  -4  -8  10   21.19    5.02
  -3   8  10   10.14    4.91
  -3  -8  10   11.19    4.61
   3  -8 -10   23.37    6.48
  -2  -8  10   73.39    7.80
   2  -8 -10   77.02   10.45
  -2   8  10   66.70    8.38
  -1   8  10   83.96    9.30
   1  -8 -10   69.78   10.31
   0   8  10  105.18   10.65
   0  -8 -10  102.05   12.61
  -1  -8 -10   23.38    7.72
   1   8  10   25.51    6.39
  -2  -8 -10   24.48    8.39
  -2   8 -10   20.94    7.97
   2   8  10   20.32    6.72
   2  -8  10   20.93    6.82
   3   8  10   18.90    6.77
   3  -8  10   12.42    5.84
  -3  -8 -10   11.85    7.78
  -3   8 -10   22.54    8.74
  -4   8 -10   23.42    8.58
  -4  -8 -10    5.21    7.02
   4   8  10   21.79    7.35
  -5  -8 -10   -3.56    6.55
  -5   8 -10   22.94    8.62
   7  -9 -10   17.25    6.20
  -7  -9  10   34.92    6.78
   6  -9 -10    2.96    4.68
  -6  -9  10    1.89    3.85
   5  -9 -10    2.81    4.47
  -5  -9  10    4.00    3.85
  -4  -9  10    4.97    3.94
   3  -9 -10   64.30    9.98
  -3   9  10   68.91    8.23
  -2   9  10   93.65    9.97
   2  -9 -10  107.28   12.87
  -1   9  10   27.37    6.58
   1  -9 -10   19.73    6.65
   0   9  10   11.98    5.28
   0  -9 -10   12.52    6.51
  -1  -9 -10   31.18    8.68
   1  -9  10   30.90    8.05
   1   9  10   34.44    7.42
  -2   9 -10   65.64   12.36
   2   9  10   52.67    8.61
   2  -9  10   57.92    9.81
  -2  -9 -10   47.43   10.75
  -3  -9 -10    8.76    7.50
  -3   9 -10   32.84   10.27
   3   9  10   18.82    6.64
   3  -9  10   15.63    6.47
   4  -9  10    8.42    5.55
  -4   9 -10   11.54    8.10
   4   9  10    9.30    6.34
  -4  -9 -10    0.22    7.51
  -6 -10  10    8.59    4.48
   6 -10 -10    2.15    4.83
   3 -10 -10   11.82    5.67
   2 -10 -10   11.67    5.98
   1 -10 -10   52.61    9.77
  -1  10  10   49.17    8.06
   0 -10 -10   13.27    6.44
   0  10  10   20.23    6.61
  -1 -10 -10    0.37    5.50
   1  10  10    6.63    5.80
   1 -10  10    2.88    5.51
  -2 -10 -10    1.60    6.67
   2  10  10    4.33    5.89
   2 -10  10    8.70    5.60
   2 -11 -10   84.88   12.32
   1 -11 -10    8.29    6.09
   0 -11 -10   63.50   11.14
   0 -11  10   65.15   11.77
 -10   0  11    1.30    4.14
  10   0 -11   -0.26    4.22
   9   0 -11   52.17    9.37
  -9   0  11   45.48    7.30
  -8   0  11    3.84    3.74
   8   0 -11    6.86    6.07
  -7   0  11    7.14    4.22
   7   0 -11    8.18    5.88
   6   0 -11   13.74    6.14
  -6   0  11   12.63    4.74
  -5   0  11    3.84    3.45
   5   0 -11   -1.12    5.12
  -4   0  11    8.78    4.16
   4   0 -11   -0.30    4.47
   3   0 -11   87.89    9.63
  -3   0  11   52.37    7.37
  -2   0  11    0.12    3.67
   2   0 -11    2.65    4.78
  -1   0  11   55.53    7.59
   0   0  11  129.87   11.21
   0   0 -11  107.62   12.41
   1   0  11   11.13    4.71
  -1   0 -11    9.39    7.11
  -2   0 -11   36.70    9.05
   2   0  11   53.58    7.75
  -3   0 -11    7.27    7.05
   3   0  11   10.45    4.87
  -4   0 -11   21.35    8.82
   4   0  11   11.76    5.01
   5   0  11   32.77    7.18
  -5   0 -11   30.53    9.89
   6   0  11   32.49    7.47
  -6   0 -11   37.68   10.54
 -10   1  11   10.33    5.24
 -10  -1  11    2.50    4.22
  10  -1 -11    3.17    5.31
  10   1 -11   20.65    7.47
   9   1 -11   18.05    6.94
  -9   1  11   24.02    6.19
   9  -1 -11   14.47    6.98
  -9  -1  11   19.31    5.63
   8  -1 -11   46.44    8.65
  -8   1  11   43.40    7.19
   8   1 -11   43.70    8.75
  -8  -1  11   45.49    7.29
   7   1 -11   11.57    6.49
  -7  -1  11   11.13    4.59
   7  -1 -11   24.03    7.01
  -7   1  11   10.73    4.61
  -6   1  11   91.72    9.34
  -6  -1  11   86.49    9.01
   6   1 -11   84.65   10.91
   6  -1 -11   86.86   10.36
   5  -1 -11   50.93    8.24
   5   1 -11   54.54    8.71
  -5   1  11   56.24    7.41
  -5  -1  11   44.67    6.80
  -4   1  11   65.35    7.73
   4  -1 -11   62.26    8.68
  -4  -1  11   74.49    8.28
   4   1 -11   55.20    8.77
  -3   1  11  133.09   11.53
  -3  -1  11  145.59   11.80
   3   1 -11  176.49   13.37
   3  -1 -11  150.48   12.37
  -2   1  11  155.51   12.42
   2   1 -11  163.82   12.73
   2  -1 -11  159.77   12.51
  -2  -1  11  155.83   12.19
   1   1 -11   30.77    6.39
  -1  -1  11   26.84    6.01
  -1   1  11   30.77    6.07
   0  -1  11   45.20    7.19
   0   1 -11   50.70    8.73
   0  -1 -11   46.73    9.11
   0   1  11   54.13    7.60
   1  -1  11   33.57    6.49
  -1   1 -11   38.84    8.38
  -1  -1 -11   35.80    8.77
   1   1  11   40.03    6.83
   2  -1  11   71.53    8.47
  -2  -1 -11   64.70   10.92
   2   1  11   87.76    9.35
  -2   1 -11   75.70   11.05
   3   1  11   75.88    9.31
  -3   1 -11   75.49   11.39
   3  -1  11   59.96    8.24
  -3  -1 -11   69.06   11.48
  -4  -1 -11   41.23   10.26
  -4   1 -11   37.39    9.49
   4   1  11   37.23    7.43
   4  -1  11   52.99    7.78
   5  -1  11   50.56    8.15
  -5   1 -11   67.66   11.80
  -5  -1 -11   69.85   12.67
   5   1  11   59.50    8.81
  -6   1 -11   39.27   10.00
   6   1  11   14.20    6.22
   6  -1  11   24.62    6.89
  -6  -1 -11   18.73    9.34
  10   2 -11   44.11    9.54
 -10  -2  11   46.87    7.94
 -10   2  11   51.61    8.19
  10  -2 -11   47.23    9.19
  -9   2  11   40.12    6.96
   9   2 -11   41.57    9.21
  -9  -2  11   36.69    7.27
   9  -2 -11   27.31    7.67
   8   2 -11   15.33    6.90
  -8  -2  11   14.05    5.30
   8  -2 -11    5.81    5.62
  -8   2  11   10.44    4.79
  -7   2  11    9.17    4.39
  -7  -2  11    8.19    4.39
   7   2 -11   13.17    6.30
   7  -2 -11   11.00    6.13
  -6   2  11    0.61    3.31
  -6  -2  11    2.11    3.74
   6  -2 -11   -0.26    5.21
   6   2 -11    3.17    5.23
  -5  -2  11   17.79    4.97
  -5   2  11   11.26    4.76
   5  -2 -11   11.38    6.02
   5   2 -11   12.06    6.30
   4   2 -11    8.21    5.74
   4  -2 -11    9.76    5.27
  -4   2  11    2.19    3.91
  -4  -2  11    9.14    3.97
  -3   2  11   54.47    7.35
  -3  -2  11   55.73    7.46
   3  -2 -11   44.12    7.57
   3   2 -11   59.85    8.45
   2   2 -11  125.24   11.81
  -2  -2  11  142.71   11.58
  -2   2  11  127.39   11.05
  -1   2  11   26.56    5.85
   1  -2 -11   27.37    7.14
  -1  -2  11   18.10    5.39
   0   2  11    5.94    4.43
   0  -2 -11    5.56    5.81
   0  -2  11   10.97    4.55
  -1  -2 -11  338.13   22.07
   1   2  11  326.38   19.52
  -1   2 -11  302.85   21.15
   1  -2  11  338.36   19.03
   2   2  11  113.28   10.90
  -2  -2 -11  101.38   13.16
  -2   2 -11  105.06   12.67
   2  -2  11  101.90    9.95
  -3  -2 -11  110.57   13.93
   3   2  11   99.37   10.79
  -3   2 -11  111.94   13.37
   3  -2  11   91.38    9.63
   4   2  11   16.66    5.58
  -4   2 -11   62.33   10.55
  -4  -2 -11   26.91    9.17
   4  -2  11   38.06    6.80
  -5   2 -11   19.09    7.86
   5  -2  11   12.37    5.22
  -5  -2 -11    0.81    7.11
   5   2  11   19.36    6.68
   6   2  11    1.03    4.75
  -6   2 -11    9.57    6.50
  -6  -2 -11    1.01    7.51
   6  -2  11    9.14    5.26
 -10  -3  11   47.88    8.10
  10   3 -11   40.13    9.46
  10  -3 -11   38.28    8.31
 -10   3  11   47.13    7.69
  -9  -3  11   22.83    6.09
  -9   3  11   35.74    6.73
   9  -3 -11    8.94    5.85
   9   3 -11   16.96    7.07
   8  -3 -11   36.21    7.45
  -8  -3  11   37.08    6.98
   8   3 -11   33.09    8.76
  -8   3  11   62.69    7.98
  -7  -3  11  212.58   14.79
   7   3 -11  218.37   17.51
   7  -3 -11  212.10   15.71
  -7   3  11  210.18   14.38
   6  -3 -11   97.74   10.44
  -6  -3  11   90.26    9.25
  -6   3  11  104.54    9.79
   6   3 -11   81.52   11.15
  -5  -3  11  245.66   15.73
   5   3 -11  233.47   17.83
  -5   3  11  259.88   15.96
   5  -3 -11  265.15   17.13
   4  -3 -11    4.01    5.17
   4   3 -11    5.49    5.28
  -4   3  11   10.45    4.40
  -4  -3  11    9.96    4.42
  -3   3  11    4.07    3.54
   3  -3 -11   -0.46    4.36
   3   3 -11    1.79    4.69
  -3  -3  11    1.92    3.64
  -2  -3  11   22.60    5.53
  -2   3  11   30.66    6.19
  -1  -3  11   67.76    8.07
   1  -3 -11   60.58    8.92
  -1   3  11   61.91    7.95
   0  -3 -11  138.49   12.50
   0  -3  11   96.57    9.86
   0   3  11  116.70   10.98
  -1   3 -11   29.47    6.96
  -1  -3 -11   30.98    8.06
   1   3  11   31.58    6.61
   1  -3  11   35.51    6.27
   2  -3  11   -0.28    3.57
  -2  -3 -11   -3.82    5.35
  -2   3 -11   13.09    5.79
   2   3  11    1.92    4.16
  -3   3 -11    3.96    5.63
   3  -3  11   -0.90    3.42
  -3  -3 -11    4.94    6.97
   3   3  11   -2.91    3.09
   4   3  11   27.73    6.97
  -4   3 -11   44.51    9.87
  -4  -3 -11   33.50   10.11
   4  -3  11   40.29    6.91
   5   3  11   58.96    9.33
  -5   3 -11   57.98   10.32
  -5  -3 -11   21.33   10.02
   5  -3  11   34.99    7.13
  -6  -3 -11   22.77    9.88
   6   3  11   31.94    8.01
  -6   3 -11   49.15   10.16
  -9  -4  11   27.85    6.76
   9   4 -11   45.68    9.67
  -9   4  11   36.89    6.82
   9  -4 -11   43.80    8.17
   8   4 -11   27.49    7.82
   8  -4 -11   12.49    5.86
  -8   4  11   16.32    5.29
  -8  -4  11   12.79    4.96
  -7   4  11   46.47    7.04
  -7  -4  11   41.62    6.85
   7   4 -11   36.90    8.67
   7  -4 -11   41.80    7.55
   6   4 -11  101.07   12.06
  -6  -4  11   70.99    8.55
   6  -4 -11   76.25    9.34
  -6   4  11   88.51    9.02
  -5  -4  11   76.38    8.40
   5   4 -11   79.01   10.41
  -5   4  11   73.39    8.51
   5  -4 -11   86.77    9.42
  -4  -4  11   40.23    6.66
   4   4 -11   30.99    7.33
  -4   4  11   50.02    7.19
   4  -4 -11   44.54    7.16
  -3  -4  11  128.84   10.97
   3   4 -11  137.80   13.13
  -3   4  11  137.89   11.30
  -2   4  11   28.50    6.12
  -2  -4  11   29.87    5.87
  -1   4  11   31.12    6.47
  -1  -4  11   21.90    5.59
   1  -4 -11   24.77    7.05
   0  -4 -11   41.00    8.34
   0   4  11   64.64    8.45
   0  -4  11   61.30    7.61
   1   4  11   32.70    6.97
   1  -4  11   48.75    7.07
  -1  -4 -11   55.73    9.64
  -1   4 -11   50.69    8.83
  -2   4 -11   65.47   10.31
   2  -4  11   45.83    7.01
  -2  -4 -11   47.66   10.08
   2   4  11   63.60    8.85
  -3  -4 -11   19.27    7.80
   3   4  11   11.74    5.49
   3  -4  11   20.61    5.17
  -3   4 -11   19.94    7.61
  -4  -4 -11    6.33    7.75
   4   4  11   27.37    7.22
  -4   4 -11   33.45    8.63
  -5  -4 -11    6.65    8.19
  -5   4 -11   41.33    9.74
   5   4  11   21.59    7.04
   9   5 -11   23.97    7.71
  -9   5  11   31.93    6.29
   9  -5 -11   17.40    6.02
  -9  -5  11   17.54    5.90
   8   5 -11   31.65    8.42
   8  -5 -11   45.37    7.88
  -8   5  11   44.42    7.16
  -8  -5  11   38.92    7.23
  -7   5  11   12.48    4.96
  -7  -5  11   22.64    5.93
   7  -5 -11   19.14    5.77
   7   5 -11   18.69    7.43
  -6  -5  11    6.26    4.04
   6  -5 -11    2.02    4.14
  -6   5  11    5.26    4.10
   6   5 -11    4.67    5.54
   5  -5 -11   14.28    5.21
  -5   5  11   21.95    5.37
   5   5 -11   14.50    6.09
  -5  -5  11    7.67    4.18
   4   5 -11   23.96    6.98
  -4  -5  11   14.08    4.80
   4  -5 -11   25.44    5.82
  -4   5  11   15.11    5.03
  -3  -5  11  101.84    9.70
  -3   5  11  106.45    9.96
  -2   5  11   95.65    9.64
  -2  -5  11  111.19    9.97
   2  -5 -11  108.05   11.83
  -1   5  11  153.65   12.50
  -1  -5  11  153.62   11.69
   1  -5 -11  121.31   13.25
   0   5  11   10.56    5.16
   0  -5 -11   11.59    6.91
   0  -5  11    9.30    4.50
  -1  -5 -11   14.05    6.63
   1   5  11    7.99    5.11
   1  -5  11   17.14    5.06
   2  -5  11   54.93    7.26
   2   5  11   40.09    7.86
  -2  -5 -11   43.09    9.57
  -2   5 -11   81.98   11.35
  -3  -5 -11    8.68    7.69
  -3   5 -11   33.57    8.53
   3   5  11   12.56    6.01
  -4   5 -11   17.04    7.41
  -4  -5 -11  -11.04    5.22
   4   5  11    7.59    5.23
  -5   5 -11   40.07   10.01
  -5  -5 -11   30.13   10.31
   5   5  11   43.95    8.76
   9   6 -11    2.53    5.06
   8  -6 -11    9.83    4.75
  -8  -6  11   16.10    5.50
   8   6 -11    6.51    5.57
  -7  -6  11   26.42    6.33
   7   6 -11   39.60    8.97
   7  -6 -11   23.64    6.09
  -7   6  11   23.47    5.97
   6   6 -11   49.11    9.36
  -6   6  11   33.70    6.45
   6  -6 -11   38.27    6.82
  -6  -6  11   32.57    6.37
   5   6 -11   10.53    5.80
  -5  -6  11    5.27    3.67
   5  -6 -11    0.71    3.72
  -5   6  11    3.40    3.93
  -4  -6  11   12.38    4.65
  -4   6  11   13.68    4.94
  -3   6  11   63.83    8.17
  -3  -6  11   61.05    7.66
  -2   6  11   18.68    5.63
  -2  -6  11   15.11    4.86
   2  -6 -11   30.85    7.58
   1  -6 -11   85.58   11.21
  -1  -6  11   65.43    8.19
  -1   6  11   85.25    9.58
   0   6  11  236.14   16.58
   0  -6 -11  261.93   19.10
   0  -6  11  246.60   15.62
  -1  -6 -11   32.75    8.97
   1   6  11   32.00    7.10
  -2  -6 -11    0.54    6.04
   2   6  11   -1.55    4.17
  -2   6 -11   21.19    6.89
  -3   6 -11   25.37    7.55
  -3  -6 -11    5.20    7.33
   3   6  11   12.68    5.70
  -4  -6 -11   -6.73    6.30
   4   6  11   11.61    5.76
  -4   6 -11   18.96    7.26
  -5   6 -11   43.46   10.01
  -5  -6 -11   13.83    8.88
   5   6  11   39.91    8.87
  -8  -7  11    5.28    4.27
   8   7 -11   -3.09    4.82
   8  -7 -11    6.27    4.66
   7   7 -11    5.02    6.08
   7  -7 -11    4.59    3.99
  -7  -7  11   11.53    5.06
   6  -7 -11    0.08    3.70
  -6  -7  11    4.87    4.09
  -6   7  11    3.77    4.24
  -5  -7  11   52.23    7.20
  -5   7  11   50.38    7.30
   5  -7 -11   43.02    6.94
  -4  -7  11   17.18    5.15
  -4   7  11   29.53    6.06
  -3   7  11   18.14    5.76
  -3  -7  11    3.98    3.96
  -2  -7  11   12.72    4.64
  -2   7  11   12.64    5.42
   2  -7 -11    9.15    5.58
   1  -7 -11    2.01    5.52
  -1   7  11    1.08    3.97
  -1  -7  11    9.25    4.55
   0  -7 -11   23.92    8.01
   0   7  11   13.20    5.71
  -1  -7 -11    7.68    7.25
   1   7  11    5.73    4.86
   2  -7  11   38.46    7.99
  -2  -7 -11   29.52    9.18
   2   7  11   22.06    6.94
  -3   7 -11   17.81    7.38
  -3  -7 -11    3.87    7.14
   3   7  11    3.97    5.45
   4   7  11    3.33    5.42
  -4  -7 -11   -5.23    6.46
  -4   7 -11   19.35    7.80
  -7  -8  11    1.99    4.23
   7  -8 -11   13.57    5.03
   6  -8 -11   41.87    6.87
  -6  -8  11   47.55    7.26
  -5  -8  11   18.23    5.34
  -4   8  11   45.23    7.49
  -4  -8  11   32.50    6.23
  -3  -8  11   62.45    7.71
  -3   8  11   52.84    8.00
  -2   8  11  182.94   14.05
   2  -8 -11  189.32   15.97
  -1   8  11  132.90   12.23
   1  -8 -11  142.48   14.70
   0  -8 -11   11.52    7.20
   0   8  11   -2.72    4.28
   1  -8  11   -0.08    4.82
   1   8  11    3.07    4.95
  -1  -8 -11   -6.48    5.67
   2   8  11    5.50    5.83
   2  -8  11    7.12    5.90
  -2  -8 -11    8.62    7.97
  -3  -8 -11    0.12    7.05
   3   8  11   16.65    6.86
  -3   8 -11    9.51    7.20
   6  -9 -11   28.30    6.05
  -6  -9  11   32.22    6.43
  -5  -9  11   64.23    8.32
   3  -9 -11   70.06   10.57
  -3   9  11   70.01    8.87
   2  -9 -11  117.92   13.36
  -2   9  11  111.66   11.53
  -1   9  11   15.31    6.05
   1  -9 -11    8.46    6.64
   0  -9 -11    7.38    6.54
   0   9  11   17.67    6.38
  -1  -9 -11   -1.32    6.64
   1  -9  11    5.92    6.25
   1   9  11   11.12    6.23
  -2  -9 -11   13.59    8.66
   2  -9  11   22.63    7.56
   2   9  11   10.90    6.05
   3 -10 -11   10.71    5.94
   2 -10 -11   13.91    6.23
   1 -10 -11   17.75    6.96
  -1  10  11   21.88    7.02
   0  10  11   65.25    9.77
   0 -10 -11   57.75   11.00
  -9   0  12   30.03    6.84
   9   0 -12   32.18    8.64
  -8   0  12    1.36    3.75
   8   0 -12    0.44    5.25
  -7   0  12    4.83    4.40
   7   0 -12    3.52    6.07
   6   0 -12    6.94    6.18
  -6   0  12    4.93    3.92
  -5   0  12    0.49    3.67
   5   0 -12    8.96    5.61
   4   0 -12  118.52   12.39
  -4   0  12  117.89   10.88
  -3   0  12  168.49   13.04
   3   0 -12  164.75   13.83
  -2   0  12  172.26   13.84
  -1   0  12   -1.17    3.80
   0   0  12   -0.29    3.88
  -1   0 -12    2.84    6.82
   1   0  12   10.51    5.06
  -2   0 -12   12.86    8.14
   2   0  12   18.84    6.09
  -3   0 -12   11.78    8.68
   3   0  12   38.21    7.64
  -4   0 -12   19.93    9.05
   4   0  12    2.59    5.09
   5   0  12    1.08    4.71
  -5   0 -12    8.91    8.22
  -9   1  12   41.94    7.57
   9   1 -12   31.28    8.80
   9  -1 -12   30.87    8.63
  -9  -1  12   39.79    7.36
  -8  -1  12   58.43    8.47
   8   1 -12   57.60   10.49
   8  -1 -12   57.99    9.83
  -8   1  12   67.24    8.85
   7  -1 -12    8.68    6.46
  -7   1  12   13.97    5.23
  -7  -1  12    0.79    4.14
   7   1 -12   12.04    6.74
  -6   1  12    4.67    4.06
   6   1 -12   10.73    6.64
   6  -1 -12    3.82    5.88
  -6  -1  12    9.46    4.39
  -5  -1  12   17.61    5.74
   5  -1 -12   19.62    7.19
   5   1 -12   36.98    8.51
  -5   1  12   22.36    5.68
  -4  -1  12   26.40    6.06
   4   1 -12   30.73    7.57
  -4   1  12   21.95    6.06
   4  -1 -12   48.20    8.38
  -3  -1  12   17.59    5.36
  -3   1  12   15.44    5.41
   3  -1 -12   26.38    7.16
   3   1 -12   15.53    6.40
   2   1 -12  139.24   12.49
  -2   1  12  131.54   11.79
  -2  -1  12  132.61   11.80
  -1   1  12   26.46    6.46
  -1  -1  12   36.56    7.06
   0   1  12   24.32    6.37
   0  -1  12   28.82    6.67
  -1  -1 -12  175.24   15.97
   1  -1  12  203.03   14.47
   1   1  12  183.85   14.17
  -1   1 -12  181.27   15.74
  -2   1 -12   44.84    9.57
  -2  -1 -12   33.06    9.79
   2   1  12   51.53    8.26
   2  -1  12   40.33    7.36
  -3  -1 -12   97.61   14.57
   3  -1  12   97.10   10.72
  -3   1 -12   94.43   13.28
   3   1  12  117.27   11.78
   4  -1  12   50.53    8.34
  -4  -1 -12   41.53   10.85
   4   1  12   42.56    8.23
  -4   1 -12   62.49   11.37
   5  -1  12   -3.74    4.53
   5   1  12   -0.70    4.15
  -5  -1 -12   -3.84    7.14
  -5   1 -12    4.93    7.08
  -9   2  12   39.31    7.56
   9  -2 -12   28.07    8.25
  -9  -2  12   30.06    6.80
   9   2 -12   16.52    7.24
  -8  -2  12   11.82    5.11
   8  -2 -12   14.50    7.43
   8   2 -12    4.37    6.81
  -8   2  12   16.62    5.23
   7  -2 -12   17.58    7.41
  -7  -2  12    5.56    3.86
   7   2 -12   20.29    8.07
  -7   2  12    8.66    4.18
  -6  -2  12   29.03    6.36
   6   2 -12   10.07    6.49
  -6   2  12   17.75    5.80
   6  -2 -12   29.05    7.42
   5   2 -12  123.01   13.07
  -5  -2  12  105.78   10.47
  -5   2  12  115.31   10.89
   5  -2 -12  114.54   12.01
  -4   2  12   35.52    6.86
  -4  -2  12   22.34    5.89
   4  -2 -12   41.92    8.07
   4   2 -12   41.30    8.56
   3   2 -12   34.39    7.46
  -3   2  12   40.66    7.35
  -3  -2  12   19.83    5.75
   2   2 -12   25.71    7.14
  -2  -2  12   19.41    5.78
  -2   2  12   31.33    6.66
  -1   2  12   32.08    7.00
  -1  -2  12   39.97    7.22
   0  -2  12   73.91    8.96
   0  -2 -12   82.24   11.88
   0   2  12   70.74    9.31
   1   2  12   51.74    8.20
   1  -2  12   47.89    7.64
  -1  -2 -12   41.87   10.12
  -2   2 -12   31.29    8.36
  -2  -2 -12   21.70    9.04
   2   2  12   40.66    7.55
   2  -2  12   30.92    6.70
  -3  -2 -12   49.34   11.08
   3  -2  12   59.81    8.56
   3   2  12   57.44    8.91
  -3   2 -12   50.76   10.17
   4   2  12   38.63    8.05
  -4  -2 -12   32.59   10.43
   4  -2  12   52.97    8.22
  -4   2 -12   43.61    9.96
  -5  -2 -12   15.13    9.63
   5   2  12   30.57    7.93
  -5   2 -12   25.34    8.55
   5  -2  12   26.35    6.92
  -9   3  12    6.11    4.75
   9  -3 -12    3.68    5.81
   9   3 -12    1.90    5.92
  -9  -3  12    4.52    4.03
   8   3 -12   38.99    9.51
  -8  -3  12   30.14    6.76
   8  -3 -12   29.46    8.12
  -8   3  12   45.05    7.38
  -7   3  12   18.75    5.86
  -7  -3  12   15.07    5.05
   7  -3 -12   28.26    7.88
   7   3 -12    9.94    7.06
  -6  -3  12   10.15    4.89
  -6   3  12   14.62    5.06
   6   3 -12   13.70    6.84
   6  -3 -12   14.17    6.90
  -5  -3  12   18.80    5.70
   5   3 -12   13.94    7.12
   5  -3 -12   20.61    7.13
  -5   3  12   25.44    6.25
  -4  -3  12   14.70    5.32
   4  -3 -12   10.47    5.48
   4   3 -12   13.95    6.27
  -4   3  12   19.69    5.91
   3   3 -12  101.80   11.78
  -3   3  12   94.47   10.13
  -3  -3  12  109.06   10.59
  -2  -3  12    3.73    4.18
  -2   3  12    2.59    3.88
  -1  -3  12    5.44    4.48
  -1   3  12   12.64    5.30
   0   3  12  142.37   12.91
   0  -3 -12  162.66   14.62
   0  -3  12  165.44   13.05
   1   3  12   24.67    6.40
   1  -3  12   10.79    4.96
  -1  -3 -12   13.04    7.68
  -2   3 -12   57.44    9.50
  -2  -3 -12   19.79    8.75
   2   3  12   31.56    7.25
   2  -3  12   44.64    7.33
  -3   3 -12   45.71    9.47
  -3  -3 -12   41.55   10.85
   3  -3  12   40.20    7.18
   3   3  12   47.29    8.56
  -4   3 -12   23.74    7.95
   4  -3  12   18.87    5.85
  -4  -3 -12   20.69    9.52
   4   3  12    6.11    5.46
  -8   4  12   99.74   10.23
  -8  -4  12   55.07    8.43
   8   4 -12   71.02   11.52
   8  -4 -12   68.70   10.00
  -7  -4  12  106.85   10.75
  -7   4  12  113.82   10.92
   7   4 -12  108.05   13.62
   7  -4 -12  104.35   11.61
  -6  -4  12   57.46    7.97
  -6   4  12   61.61    8.13
   6  -4 -12   44.90    8.42
   6   4 -12   53.02   10.12
  -5   4  12   49.48    7.61
   5   4 -12   37.16    8.37
   5  -4 -12   45.88    8.29
  -5  -4  12   37.84    7.01
   4   4 -12   25.51    7.25
  -4   4  12   12.80    5.57
  -4  -4  12   12.82    5.03
  -3  -4  12   40.32    6.84
  -3   4  12   50.06    7.86
  -2   4  12  125.03   11.73
  -2  -4  12  134.28   11.75
  -1   4  12  185.09   14.34
  -1  -4  12  181.55   13.97
   0  -4  12    3.06    3.84
   0  -4 -12   -2.53    5.97
   0   4  12    2.06    4.24
  -1  -4 -12   35.94    9.38
   1  -4  12   38.78    7.01
   1   4  12   50.03    8.45
  -2  -4 -12   19.29    8.78
   2   4  12   31.65    7.33
   2  -4  12   31.67    6.71
  -3   4 -12   36.68    8.90
   3   4  12   24.77    6.80
   3  -4  12   16.80    5.64
  -3  -4 -12   10.86    8.61
  -4   4 -12   24.16    8.47
  -4  -4 -12   -7.40    6.94
   4   4  12   -5.57    4.37
  -8  -5  12    3.11    4.41
  -8   5  12    2.84    4.70
   8  -5 -12   -2.82    3.94
   8   5 -12    8.42    6.64
  -7   5  12    2.17    4.50
   7   5 -12   -5.26    4.08
   7  -5 -12   -0.59    4.66
  -7  -5  12   -1.17    3.56
   6   5 -12   30.03    8.15
   6  -5 -12   14.49    6.32
  -6  -5  12   28.56    6.54
  -6   5  12   28.93    6.32
  -5   5  12   65.13    8.73
   5   5 -12   99.27   12.36
   5  -5 -12   69.71    9.22
  -5  -5  12   57.06    8.28
  -4   5  12   71.65    9.06
  -4  -5  12   97.10    9.89
  -3   5  12    8.42    4.99
  -3  -5  12    4.47    4.34
  -2   5  12    9.24    5.19
  -2  -5  12   12.04    5.03
  -1  -5  12   39.43    7.16
   1  -5 -12   29.25    8.65
  -1   5  12   39.76    7.72
   0   5  12   16.99    6.22
   0  -5  12   15.59    5.24
   0  -5 -12   11.57    7.24
   1   5  12   19.80    6.72
   1  -5  12   26.03    5.91
  -1  -5 -12   19.96    8.35
  -2  -5 -12   25.44    9.45
   2   5  12   48.13    8.32
   3   5  12   14.25    6.01
  -3   5 -12   52.13    9.90
  -3  -5 -12    5.40    7.56
  -4   5 -12   35.90    9.65
   4   5  12   12.03    6.65
  -4  -5 -12    4.47    7.99
  -7   6  12   14.59    5.90
   7  -6 -12   15.29    6.10
  -7  -6  12   15.49    5.36
   7   6 -12   26.43    8.14
  -6  -6  12    9.81    4.67
   6   6 -12   11.83    7.21
  -6   6  12   12.43    5.37
   6  -6 -12   14.44    5.61
  -5  -6  12   15.05    5.41
  -5   6  12   22.21    6.05
  -4   6  12   54.79    7.93
  -4  -6  12   45.69    7.36
  -3   6  12   40.45    7.07
  -3  -6  12   41.40    7.17
  -2   6  12   29.15    6.95
  -2  -6  12   30.12    6.50
  -1  -6  12   82.75    9.28
   1  -6 -12   58.38   10.64
  -1   6  12   73.81    9.52
   0  -6 -12   29.83    9.42
   0   6  12   25.42    6.87
   0  -6  12   30.77    6.34
  -1  -6 -12   -8.33    5.70
   1   6  12    9.73    5.34
   2   6  12    5.73    5.46
  -2  -6 -12  -10.82    5.70
  -3   6 -12   30.82    8.58
  -3  -6 -12   18.22    9.12
   3   6  12   31.34    7.65
   7   7 -12    4.50    5.97
  -6   7  12   56.19    8.32
   6  -7 -12   50.56    8.10
  -6  -7  12   58.95    8.22
  -5  -7  12    8.09    4.86
  -5   7  12   17.85    6.04
  -4   7  12   33.29    6.87
  -4  -7  12   24.46    6.09
  -3   7  12    3.61    4.76
  -3  -7  12   10.35    5.02
  -2   7  12   22.62    6.49
  -2  -7  12   24.91    6.04
  -1   7  12   78.30   10.13
   1  -7 -12  129.78   14.37
   0   7  12    9.44    5.70
   0  -7 -12    7.48    7.56
   1   7  12    4.39    4.77
  -1  -7 -12    3.13    7.22
  -2  -7 -12    5.28    7.41
   2   7  12   23.05    7.26
  -5  -8  12   56.13    8.04
  -5   8  12   50.01    7.93
  -4   8  12   14.80    6.16
  -4  -8  12   18.64    5.82
  -3  -8  12   11.38    5.18
  -3   8  12   14.34    5.78
  -2   8  12   19.72    6.39
  -1   8  12    3.40    4.87
   1  -8 -12   -0.75    5.99
   0  -8 -12   -8.15    6.00
   0   8  12   -0.33    5.05
   1   8  12    8.50    5.91
   1  -8  12   17.83    7.56
  -1  -8 -12   -2.04    7.08
  -3   9  12   21.89    6.76
  -2   9  12   34.78    7.69
   2  -9 -12   23.27    7.61
   1  -9 -12    7.90    6.71
  -1   9  12   24.68    7.11
   8   0 -13   -1.38    6.58
  -8   0  13    4.81    4.52
  -7   0  13   15.68    5.47
   7   0 -13   22.44    8.49
   6   0 -13   59.10   10.48
  -6   0  13   35.89    7.36
  -5   0  13   32.05    7.00
   5   0 -13   32.19    8.87
   4   0 -13   16.22    7.26
  -4   0  13   10.27    5.02
  -3   0  13   17.44    5.89
  -2   0  13   18.35    5.92
  -1   0  13   46.86    8.23
   0   0  13    4.61    4.76
   1   0  13   17.32    6.33
  -2   0 -13  149.82   16.68
   2   0  13  156.89   13.71
  -3   0 -13   24.25    9.73
   3   0  13   23.84    7.17
   8   1 -13   20.54    8.59
  -8  -1  13   35.27    7.50
   8  -1 -13   34.83    9.40
  -8   1  13   36.39    7.60
  -7   1  13   16.58    5.58
   7   1 -13   29.90    9.20
  -7  -1  13   20.02    5.75
   7  -1 -13   14.75    7.48
   6  -1 -13    4.10    6.55
  -6  -1  13    3.29    3.99
  -6   1  13    6.41    4.51
   6   1 -13   12.66    7.90
   5  -1 -13   -0.04    5.90
  -5   1  13    3.51    4.56
   5   1 -13    8.66    6.60
  -5  -1  13    6.46    4.63
   4   1 -13   45.67    9.36
  -4   1  13   54.26    8.42
  -4  -1  13   51.84    8.47
   4  -1 -13   31.18    8.78
  -3  -1  13   17.65    6.30
   3   1 -13   31.80    7.72
  -3   1  13   29.79    7.22
  -2  -1  13  158.66   13.79
  -2   1  13  132.11   12.62
  -1   1  13  200.29   15.79
  -1  -1  13  191.01   15.25
   0  -1  13   42.38    8.17
   0   1  13   29.64    7.01
   1   1  13   10.46    5.55
   1  -1  13    6.50    4.53
   2   1  13    7.36    5.15
   2  -1  13   13.49    6.10
  -2  -1 -13   11.33    8.86
  -3  -1 -13   35.06   11.04
   3   1  13   39.57    8.36
   3  -1  13   46.86    8.44
  -3   1 -13   40.36   10.00
  -8  -2  13   -3.69    3.59
   8  -2 -13   -3.67    5.88
   8   2 -13    1.41    6.34
  -8   2  13   -0.58    3.78
   7  -2 -13   41.64    9.36
  -7   2  13   31.28    7.27
   7   2 -13   49.79   10.88
  -7  -2  13   43.71    7.92
   6   2 -13   37.33    9.57
  -6  -2  13   37.71    7.46
   6  -2 -13   41.73    9.46
  -6   2  13   26.82    6.40
  -5   2  13   28.63    6.86
   5   2 -13   24.17    8.04
  -5  -2  13   13.68    5.72
   5  -2 -13   20.33    8.11
  -4  -2  13   48.99    8.05
   4   2 -13   57.11    9.64
  -4   2  13   55.17    8.68
   3   2 -13   24.84    7.71
  -3  -2  13   11.95    5.17
  -3   2  13   25.26    6.65
  -2   2  13    1.70    4.25
  -2  -2  13    7.35    5.32
  -1  -2  13   21.97    6.54
  -1   2  13   19.81    6.25
   0  -2  13   52.77    8.44
   0   2  13   77.24    9.95
   1   2  13   53.55    9.06
   1  -2  13   81.91    9.75
   2   2  13   58.97    9.27
  -2  -2 -13   45.93   11.00
   2  -2  13   44.44    8.28
  -3   2 -13    5.11    5.94
   3   2  13    3.01    4.95
   3  -2  13   -1.80    4.84
  -3  -2 -13    5.53    8.25
   8   3 -13    7.85    7.21
  -7  -3  13   11.95    5.07
  -7   3  13    3.45    4.51
   7  -3 -13    0.84    6.33
   7   3 -13    4.50    6.68
   6  -3 -13   19.18    7.52
   6   3 -13    6.68    6.97
  -6   3  13    9.98    5.20
  -6  -3  13   10.59    5.11
  -5  -3  13  198.76   14.61
   5   3 -13  173.60   16.58
  -5   3  13  168.08   14.04
   5  -3 -13  155.17   14.97
  -4   3  13    0.29    4.14
   4   3 -13   20.67    7.47
  -4  -3  13    7.45    5.06
  -3  -3  13   65.45    9.25
  -3   3  13   85.03    9.95
  -2   3  13  126.63   12.47
  -2  -3  13  129.33   12.31
  -1   3  13   -2.48    4.27
  -1  -3  13   -2.14    3.80
   0  -3  13   22.44    6.65
   0   3  13   27.02    7.21
  -1  -3 -13  -14.44    6.72
   1  -3  13    5.21    4.69
   1   3  13    0.70    4.19
   2  -3  13   62.78    9.02
   2   3  13   54.31    9.33
  -2  -3 -13   62.34   12.77
   3  -3  13   41.65    7.78
  -3   3 -13   74.53   11.47
   3   3  13   34.19    8.24
  -3  -3 -13   52.24   12.11
  -7   4  13   14.95    5.80
   7   4 -13    1.87    5.73
  -7  -4  13    8.22    5.10
   7  -4 -13    8.70    6.75
  -6   4  13    8.44    4.93
   6  -4 -13   -5.96    5.84
   6   4 -13    1.30    5.74
  -6  -4  13    3.25    4.41
  -5   4  13    1.06    4.43
   5   4 -13    9.79    7.02
  -5  -4  13    3.65    4.14
  -4   4  13   40.39    7.71
  -4  -4  13   45.56    7.74
   4   4 -13   50.48   10.16
  -3   4  13   51.40    8.27
  -3  -4  13   43.59    7.71
  -2  -4  13    1.20    4.40
  -2   4  13    5.36    4.62
  -1   4  13   15.98    6.27
  -1  -4  13   37.44    7.58
   0  -4  13    5.97    4.76
   0   4  13    3.19    4.13
  -1  -4 -13   26.32    9.55
   1   4  13   21.61    6.62
   1  -4  13   25.85    6.43
   2  -4  13   22.08    6.55
  -2  -4 -13   13.09    9.31
   2   4  13   25.02    7.39
  -6  -5  13    0.90    4.05
   6  -5 -13    6.64    6.24
  -6   5  13   11.35    5.57
   6   5 -13    2.64    6.25
   5   5 -13   70.60   11.71
  -5  -5  13   51.94    8.23
  -5   5  13   61.32    8.99
  -4   5  13   15.19    5.55
  -4  -5  13   12.84    5.66
  -3   5  13    3.44    4.69
  -3  -5  13    1.56    4.42
  -2  -5  13   12.57    5.80
  -2   5  13    9.50    5.74
  -1   5  13   24.51    7.07
  -1  -5  13   24.19    6.54
   0  -5  13   25.57    6.46
   0   5  13   11.26    6.03
   1   5  13   36.74    8.15
  -1  -5 -13   29.65    9.80
   1  -5  13   26.00    6.63
   2   5  13   33.20    7.74
  -2  -5 -13    8.89    8.60
  -6   6  13   20.73    6.35
  -6  -6  13   11.24    5.27
  -5  -6  13    8.72    4.97
  -5   6  13   -0.69    4.21
  -4  -6  13   50.09    8.11
  -4   6  13   77.11    9.70
  -3   6  13   12.40    6.03
  -3  -6  13    7.75    5.20
  -2  -6  13    5.72    4.88
  -2   6  13   -6.04    4.44
  -1   6  13   14.28    6.42
  -1  -6  13    8.94    5.41
   0   6  13    3.69    5.11
   0  -6 -13    7.41    7.70
   1   6  13    6.43    5.86
  -1  -6 -13   -0.18    7.91
  -4   7  13    8.92    6.13
  -4  -7  13    5.74    4.77
  -3   7  13   -1.32    5.08
  -3  -7  13    4.95    4.52
  -2  -7  13    8.81    5.30
  -2   7  13    0.10    5.42
  -1   7  13   31.89    7.48
  -6   0  14    3.16    4.64
   6   0 -14   19.48    8.37
   5   0 -14   15.67    8.20
  -5   0  14   19.72    6.65
  -4   0  14   26.24    7.33
  -3   0  14   -1.35    4.71
  -2   0  14   90.17   11.17
  -1   0  14   98.15   11.76
   0   0  14   11.00    5.64
   1   0  14    3.82    5.09
  -6  -1  14   23.92    6.76
   6  -1 -14   33.73    9.42
  -6   1  14   33.94    7.61
   6   1 -14   23.08    9.38
  -5   1  14    9.51    5.56
  -5  -1  14    8.25    5.21
   5   1 -14    8.75    7.77
   5  -1 -14   12.43    7.88
   4   1 -14   53.65   10.38
  -4   1  14   54.67    8.91
  -4  -1  14   65.10    9.67
  -3   1  14   13.59    5.82
  -3  -1  14   22.76    6.83
  -2  -1  14   18.69    6.94
  -2   1  14   28.53    7.54
  -1   1  14    6.77    5.39
  -1  -1  14    6.76    5.58
   0   1  14   21.63    6.72
   0  -1  14   30.08    7.63
   1  -1  14    6.85    5.47
   1   1  14   16.09    6.61
  -6  -2  14   -1.91    4.51
   6  -2 -14   -9.32    6.45
  -6   2  14    3.83    4.78
   6   2 -14    5.36    7.53
  -5  -2  14   42.19    8.30
   5   2 -14   48.75   10.30
  -5   2  14   45.99    8.54
  -4  -2  14    2.56    4.65
   4   2 -14   -3.83    5.77
  -4   2  14    3.30    4.90
  -3   2  14    1.41    4.13
  -3  -2  14   -1.99    3.86
  -2  -2  14    6.20    5.03
  -2   2  14   15.21    6.14
  -1   2  14   68.84   10.32
  -1  -2  14   68.47    9.95
   0   2  14   -1.19    4.62
   0  -2  14    3.66    4.59
   1  -2  14   43.53    8.58
   1   2  14   64.46   10.05
  -5   3  14   31.36    7.75
   5   3 -14   38.76    9.83
  -5  -3  14   24.55    6.96
   4   3 -14   97.72   13.04
  -4  -3  14   68.74    9.90
  -4   3  14   64.40    9.71
  -3   3  14   98.04   11.35
  -3  -3  14   96.75   11.31
  -2  -3  14   -0.09    4.81
  -2   3  14    4.63    4.92
  -1   3  14    7.69    5.40
  -1  -3  14    6.37    5.30
   0  -3  14   16.38    6.31
   0   3  14   20.19    7.12
   5   4 -14   21.76    8.40
  -5  -4  14    5.78    5.20
  -5   4  14   14.42    6.31
  -4  -4  14   14.60    5.70
  -4   4  14    8.27    5.90
  -3   4  14    8.96    5.63
  -3  -4  14    5.16    4.91
  -2   4  14   30.90    7.49
  -2  -4  14   18.78    7.05
  -1   4  14    0.27    4.76
  -1  -4  14    4.61    5.03
   0  -4  14   95.35   11.18
   0   4  14   79.30   11.11
  -3  -5  14   13.28    5.96
  -3   5  14   17.89    6.79
  -2  -5  14   15.02    6.08
  -2   5  14    8.29    5.40
   0   0   0    0.00    0.00
;
_shelx_hkl_checksum     1968
_shelx_res_file
;
TITL ii in P2(1)
CELL 0.71073  10.9471  12.9989  12.4403  90.000 101.833  90.000
ZERR    4.00   0.0033   0.0039   0.0037   0.000   0.004   0.000
LATT -1
SYMM -X, 0.5+Y, -Z
SFAC C H N O F
UNIT 56 108 8 16 12
TEMP -165.000
LIST 4
L.S. 5
ACTA
BOND $H
CONF
FMAP 2
PLAN 2
EADP O1D O11D
EADP C1D C11D
DFIX 0.85 0.03 O1C H1C O1D H1D
EQIV $1 -X, 0.5+Y, 1-Z
EQIV $2 1-X, 0.5+Y, 1-Z
EQIV $3 X+1, Y, Z
HTAB N1A O3A_$1
HTAB N1A O1A
HTAB N1A O2B_$2
HTAB N2A O3B
HTAB N1B O2A_$2
HTAB N1B O3B_$2
HTAB N1B O1D
HTAB O1D O1A_$3
HTAB O1C O2B_$2
WGHT    0.040100    0.069100
FVAR       0.65758   0.82546
MOLE   1
O1A   4    0.042294    0.660874    0.371930    11.00000    0.02367    0.02144 =
         0.03419   -0.00366   -0.00513    0.00614
O2A   4    0.008299    0.321305    0.427290    11.00000    0.02379    0.03170 =
         0.04422    0.01369    0.01248    0.00349
O3A   4   -0.162912    0.398943    0.341420    11.00000    0.01435    0.04604 =
         0.03153   -0.00248    0.00562    0.00197
N1A   3    0.228461    0.748209    0.504847    11.00000    0.01793    0.02126 =
         0.01985   -0.00074    0.00247   -0.00203
AFIX  37
H1A   2    0.216514    0.771681    0.570834    11.00000   -1.50000
H2A   2    0.165600    0.771124    0.450536    11.00000   -1.50000
H3A   2    0.302781    0.771825    0.492867    11.00000   -1.50000
AFIX   0
N2A   3    0.132348    0.503050    0.375541    11.00000    0.01427    0.01858 =
         0.02236   -0.00108   -0.00034    0.00118
AFIX  43
H4A   2    0.200221    0.467069    0.400943    11.00000   -1.20000
AFIX   0
C1A   1    0.229261    0.633777    0.505347    11.00000    0.01818    0.01436 =
         0.02142   -0.00146    0.00215    0.00032
AFIX  13
H11A  2    0.312327    0.607564    0.495983    11.00000   -1.20000
AFIX   0
C2A   1    0.197967    0.590865    0.611514    11.00000    0.02265    0.02127 =
         0.02266    0.00155    0.00493   -0.00052
AFIX  23
H21A  2    0.119215    0.622947    0.621977    11.00000   -1.20000
H22A  2    0.182598    0.516061    0.601786    11.00000   -1.20000
AFIX   0
C3A   1    0.296780    0.607203    0.715953    11.00000    0.03001    0.01749 =
         0.01808   -0.00021    0.00031   -0.00096
AFIX  13
H31A  2    0.320264    0.681646    0.721542    11.00000   -1.20000
AFIX   0
C4A   1    0.413316    0.543671    0.713632    11.00000    0.02647    0.03973 =
         0.02387    0.00306    0.00032    0.00188
AFIX  37
H41A  2    0.446542    0.562479    0.648913    11.00000   -1.50000
H42A  2    0.391877    0.470382    0.710261    11.00000   -1.50000
H43A  2    0.476420    0.557324    0.780230    11.00000   -1.50000
AFIX   0
C5A   1    0.243312    0.577900    0.815706    11.00000    0.04220    0.04634 =
         0.02481    0.00314    0.00830    0.00808
AFIX  37
H51A  2    0.166052    0.616388    0.814434    11.00000   -1.50000
H52A  2    0.304034    0.594516    0.882959    11.00000   -1.50000
H53A  2    0.225491    0.503965    0.813830    11.00000   -1.50000
AFIX   0
C6A   1    0.126926    0.599393    0.408648    11.00000    0.01588    0.02026 =
         0.02121   -0.00138    0.00333   -0.00070
C7A   1    0.029856    0.453819    0.298254    11.00000    0.01621    0.01779 =
         0.01878    0.00079    0.00065   -0.00023
AFIX  13
H71A  2   -0.025758    0.509003    0.259194    11.00000   -1.20000
AFIX   0
C8A   1    0.079875    0.391293    0.212817    11.00000    0.02216    0.02051 =
         0.02065   -0.00264    0.00729    0.00129
AFIX  13
H81A  2    0.140817    0.340328    0.253321    11.00000   -1.20000
AFIX   0
C9A   1    0.150147    0.458717    0.144375    11.00000    0.02661    0.03179 =
         0.02287   -0.00056    0.00553   -0.00111
AFIX  23
H91A  2    0.223254    0.489453    0.194131    11.00000   -1.20000
H92A  2    0.182014    0.414072    0.091785    11.00000   -1.20000
AFIX   0
C10A  1    0.073780    0.544938    0.080438    11.00000    0.03723    0.05777 =
         0.03418    0.01824   -0.00032   -0.00253
AFIX  37
H12A  2    0.122632    0.578172    0.032425    11.00000   -1.50000
H13A  2    0.052533    0.595718    0.131880    11.00000   -1.50000
H14A  2   -0.003013    0.516458    0.035829    11.00000   -1.50000
AFIX   0
C11A  1   -0.025156    0.330618    0.140139    11.00000    0.03120    0.03831 =
         0.03822   -0.01418    0.01358   -0.00909
AFIX  37
H15A  2   -0.064732    0.285441    0.186059    11.00000   -1.50000
H16A  2    0.009252    0.289009    0.087720    11.00000   -1.50000
H17A  2   -0.087344    0.378493    0.100031    11.00000   -1.50000
AFIX   0
C12A  1   -0.047171    0.386558    0.361510    11.00000    0.02147    0.02243 =
         0.02206   -0.00874    0.00794    0.00138
O1B   4    0.550173    0.622024    0.501278    11.00000    0.02206    0.02591 =
         0.02402   -0.00429    0.00642    0.00172
O2B   4    0.557321    0.347884    0.524210    11.00000    0.01957    0.02305 =
         0.02188    0.00191    0.00437    0.00173
O3B   4    0.359976    0.391657    0.457925    11.00000    0.01519    0.02324 =
         0.02651    0.00226    0.00476    0.00164
N1B   3    0.772749    0.736808    0.473284    11.00000    0.02139    0.02217 =
         0.02507   -0.00019    0.00699   -0.00018
AFIX  37
H1B   2    0.846067    0.766454    0.506608    11.00000   -1.50000
H2B   2    0.708039    0.771480    0.492139    11.00000   -1.50000
H3B   2    0.765451    0.739182    0.399131    11.00000   -1.50000
AFIX   0
N2B   3    0.629626    0.506561    0.398256    11.00000    0.01695    0.02012 =
         0.02134   -0.00241    0.00599    0.00017
AFIX  43
H4B   2    0.695782    0.487713    0.373187    11.00000   -1.20000
AFIX   0
C1B   1    0.770599    0.627376    0.509342    11.00000    0.02208    0.01408 =
         0.02290   -0.00156    0.00747   -0.00087
AFIX  13
H11B  2    0.832013    0.586137    0.477914    11.00000   -1.20000
AFIX   0
C2B   1    0.804669    0.623896    0.634549    11.00000    0.02058    0.02341 =
         0.02334   -0.00224    0.00258   -0.00187
AFIX  23
H21B  2    0.889437    0.653046    0.658507    11.00000   -1.20000
H22B  2    0.746219    0.669115    0.663577    11.00000   -1.20000
AFIX   0
C3B   1    0.802437    0.518268    0.686423    11.00000    0.02132    0.02940 =
         0.02219    0.00056    0.00098   -0.00481
AFIX  13
H31B  2    0.720795    0.484772    0.654595    11.00000   -1.20000
AFIX   0
C4B   1    0.811578    0.531419    0.809259    11.00000    0.04245    0.04027 =
         0.02665    0.00135    0.00263   -0.00576
AFIX  37
H41B  2    0.811478    0.463650    0.843758    11.00000   -1.50000
H42B  2    0.740070    0.571455    0.822096    11.00000   -1.50000
H43B  2    0.889079    0.567627    0.841099    11.00000   -1.50000
AFIX   0
C5B   1    0.907260    0.449221    0.664130    11.00000    0.04035    0.02542 =
         0.03656    0.00258    0.00623    0.00029
AFIX  37
H51B  2    0.901258    0.381538    0.697358    11.00000   -1.50000
H52B  2    0.988084    0.480383    0.696029    11.00000   -1.50000
H53B  2    0.899741    0.441411    0.584689    11.00000   -1.50000
AFIX   0
C6B   1    0.639068    0.585013    0.468479    11.00000    0.01888    0.02025 =
         0.01744    0.00497    0.00365    0.00035
C7B   1    0.513050    0.451309    0.361970    11.00000    0.01457    0.01851 =
         0.02108    0.00117    0.00099    0.00071
AFIX  13
H71B  2    0.446324    0.502146    0.331563    11.00000   -1.20000
AFIX   0
C8B   1    0.529376    0.377399    0.269435    11.00000    0.01653    0.02178 =
         0.02024   -0.00338    0.00243   -0.00028
AFIX  13
H81B  2    0.612824    0.343926    0.293023    11.00000   -1.20000
AFIX   0
C9B   1    0.532346    0.436570    0.163472    11.00000    0.02917    0.02906 =
         0.02032    0.00028    0.00598   -0.00304
AFIX  23
H91B  2    0.445602    0.450058    0.124307    11.00000   -1.20000
H92B  2    0.573470    0.503837    0.182648    11.00000   -1.20000
AFIX   0
C10B  1    0.601084    0.379088    0.086707    11.00000    0.03816    0.05899 =
         0.02360   -0.00523    0.01266   -0.00383
AFIX  37
H12B  2    0.596770    0.419019    0.019213    11.00000   -1.50000
H13B  2    0.561990    0.311765    0.068538    11.00000   -1.50000
H14B  2    0.688611    0.369584    0.123097    11.00000   -1.50000
AFIX   0
C11B  1    0.432797    0.291713    0.249868    11.00000    0.02121    0.02828 =
         0.02393   -0.00208    0.00144   -0.00134
AFIX  37
H15B  2    0.441941    0.248931    0.315902    11.00000   -1.50000
H16B  2    0.445312    0.249292    0.187902    11.00000   -1.50000
H17B  2    0.348894    0.321693    0.233188    11.00000   -1.50000
AFIX   0
C12B  1    0.474123    0.393762    0.456198    11.00000    0.01854    0.01311 =
         0.01957   -0.00447    0.00110    0.00216
O1C   4    0.526452    0.767411    0.304930    11.00000    0.02890    0.03989 =
         0.02075    0.00174    0.00449    0.00830
H1C   2    0.501037    0.783941    0.363609    11.00000   -1.50000
F1C   5    0.247188    0.775622    0.099911    11.00000    0.03784    0.04098 =
         0.04000    0.00162   -0.00793   -0.00284
F2C   5    0.372212    0.648918    0.142707    11.00000    0.05263    0.03301 =
         0.05514   -0.01591    0.00482    0.00180
F3C   5    0.275089    0.709177    0.261174    11.00000    0.04183    0.05566 =
         0.04095    0.00484    0.01397   -0.01573
C1C   1    0.437371    0.809702    0.219862    11.00000    0.02838    0.02605 =
         0.02206    0.00029    0.00348    0.00098
AFIX  23
H11C  2    0.477372    0.828088    0.157964    11.00000   -1.20000
H12C  2    0.403229    0.873400    0.245923    11.00000   -1.20000
AFIX   0
C2C   1    0.334096    0.735850    0.181231    11.00000    0.03482    0.02622 =
         0.02372    0.00103    0.00419    0.00080
PART 1
SAME 0.004 0.007 O1C > C2C
O1D   4    0.824053    0.735914    0.258771    21.00000    0.02769    0.03853 =
         0.03114    0.00409    0.00319    0.00338
H1D   2    0.897402    0.709562    0.278639    21.00000   -1.50000
F1D   5    0.683491    0.806588    0.061240    21.00000    0.05352    0.04138 =
         0.03492    0.01321    0.00357    0.01641
F2D   5    0.833507    0.711987    0.033240    21.00000    0.05464    0.08430 =
         0.04398    0.01227    0.03341    0.01289
F3D   5    0.648060    0.651576    0.001631    21.00000    0.07260    0.06240 =
         0.02910   -0.00747   -0.00693   -0.00092
C1D   1    0.746085    0.671005    0.185927    21.00000    0.02584    0.03894 =
         0.02000    0.00153    0.00675    0.00682
AFIX  23
H11D  2    0.663969    0.666166    0.207240    21.00000   -1.20000
H12D  2    0.782854    0.601175    0.190073    21.00000   -1.20000
AFIX   0
C2D   1    0.728602    0.709920    0.071347    21.00000    0.03376    0.04487 =
         0.02767    0.00332    0.00720    0.00743
PART 2
SAME 0.004 0.007 O1C > C2C
O11D  4    0.809783    0.685330    0.266735   -21.00000    0.02769    0.03853 =
         0.03114    0.00409    0.00319    0.00338
AFIX  83
H11E  2    0.886680    0.696527    0.274602   -21.00000   -1.50000
AFIX   0
F11D  5    0.711390    0.832766    0.101364   -21.00000    0.08992
F12D  5    0.896523    0.781348    0.101210   -21.00000    0.07717
F13D  5    0.744613    0.725347   -0.021260   -21.00000    0.11629
C11D  1    0.759804    0.662389    0.156903   -21.00000    0.02584    0.03894 =
         0.02000    0.00153    0.00675    0.00682
AFIX  23
H13D  2    0.669441    0.648040    0.147748   -21.00000   -1.20000
H14D  2    0.800626    0.600024    0.135107   -21.00000   -1.20000
AFIX   0
C12D  1    0.778841    0.749901    0.085010   -21.00000    0.03785
HKLF 4
REM  ii in P2(1)
REM R1 =  0.0408 for    4796 Fo > 4sig(Fo)  and  0.0516 for all    5594 data
REM    454 parameters refined using     39 restraints
END
WGHT      0.0401      0.0691
REM Highest difference peak  0.273,  deepest hole -0.184,  1-sigma level  0.040
Q1    1   0.7280  0.7634  0.2611  11.00000  0.05    0.27
Q2    1  -0.1798  0.4678  0.3184  11.00000  0.05    0.18
;
_shelx_res_checksum     43905
_shelxl_version_number       20.13
