# Supplementary material for: Crystal structure of l-leucyl-l-isoleucine 2,2,2-tri­fluoro­ethanol monosolvate
Source: Acta Crystallogr E Crystallogr Commun. 2016 Apr 5;72(Pt 5):635–8. doi: 10.1107/S2056989016005302 (PMC4908515; doi:10.1107/S2056989016005302)
Supplement: Supplementary file 2 [file e-72-00635-Isup2.hkl]

data_I                                                                          
_shelx_title ' ii in P2(1)'                                                     
_shelx_refln_list_code          4                                               
_shelx_F_calc_maximum      150.79                                               
_exptl_crystal_F_000       736.00                                               
_reflns_d_resolution_high  0.8368                                               
                                                                                
loop_                                                                           
 _space_group_symop_operation_xyz                                               
 'x, y, z'                                                                      
 '-x, y+1/2, -z'                                                                
                                                                                
_cell_length_a    10.9471                                                       
_cell_length_b    12.9989                                                       
_cell_length_c    12.4403                                                       
_cell_angle_alpha  90.000                                                       
_cell_angle_beta  101.833                                                       
_cell_angle_gamma  90.000                                                       
                                                                                
_shelx_F_squared_multiplier     1.000                                           
                                                                                
loop_                                                                           
 _refln_index_h                                                                 
 _refln_index_k                                                                 
 _refln_index_l                                                                 
 _refln_F_squared_calc                                                          
 _refln_F_squared_meas                                                          
 _refln_F_squared_sigma                                                         
 _refln_observed_status                                                         
   1 -15   0          9.95         16.24         9.21 o                         
   2 -15   0         41.44         17.83        13.04 o                         
   3 -15   0        139.10        119.12        21.48 o                         
   0 -14   0        480.04        437.13        37.30 o                         
   1 -14   0         88.56         84.58        14.75 o                         
   2 -14   0         48.44         59.49        11.62 o                         
   3 -14   0         22.46         13.34        10.55 o                         
   4 -14   0         72.76         96.37        20.65 o                         
   5 -14   0          1.89         -0.19         8.44 o                         
   1 -13   0         31.34         14.97        10.49 o                         
   2 -13   0        125.46        126.46        29.96 o                         
   3 -13   0          3.73         -5.10         6.29 o                         
   4 -13   0         55.19         42.32        14.20 o                         
   5 -13   0         26.55         37.37        14.25 o                         
   6 -13   0          2.91         17.17        13.38 o                         
   0 -12   0        139.49        144.77        20.49 o                         
   1 -12   0         66.04         54.72        20.30 o                         
   2 -12   0         31.94         39.31         9.30 o                         
   3 -12   0        302.98        283.24        19.67 o                         
   4 -12   0         48.73         39.31        12.81 o                         
   5 -12   0         94.17         99.19        18.18 o                         
   6 -12   0         48.93         43.60        11.26 o                         
   7 -12   0         44.39         52.54        15.26 o                         
   8 -12   0         95.62        115.79        19.54 o                         
   1 -11   0        227.76        206.80        16.07 o                         
   2 -11   0        206.59        228.43        27.53 o                         
   3 -11   0        215.40        223.89        16.86 o                         
   4 -11   0        101.02         99.94        11.99 o                         
   5 -11   0         74.34         66.19        10.64 o                         
   6 -11   0        177.58        159.26        15.00 o                         
   7 -11   0         61.55         55.43        12.65 o                         
   8 -11   0        223.32        275.22        27.89 o                         
   9 -11   0         12.73         12.40         8.97 o                         
   0 -10   0         99.94        103.16        16.33 o                         
   1 -10   0         24.09         30.97         7.79 o                         
   2 -10   0        273.87        287.80        18.09 o                         
   3 -10   0         27.22         38.46         8.48 o                         
   4 -10   0        216.02        202.27        15.28 o                         
   5 -10   0        222.66        213.88        16.72 o                         
   6 -10   0         78.86         98.50        15.68 o                         
   7 -10   0        188.44        176.26        15.07 o                         
   8 -10   0         45.16         39.96        11.45 o                         
   9 -10   0        123.28        132.60        19.52 o                         
   1  -9   0         57.25         47.05        13.91 o                         
   2  -9   0        535.73        516.25        27.68 o                         
   3  -9   0        208.45        220.25        23.22 o                         
   4  -9   0        360.86        376.91        28.40 o                         
   5  -9   0         20.20          8.87         5.79 o                         
   6  -9   0        797.91        796.06        33.91 o                         
   7  -9   0         60.82         62.19         9.74 o                         
   8  -9   0        306.55        300.23        36.53 o                         
   9  -9   0         12.07          6.85         7.12 o                         
  10  -9   0          3.77          5.37         7.12 o                         
   0  -8   0       1360.30       1178.61        62.83 o                         
   1  -8   0        315.40        355.32        18.03 o                         
   2  -8   0        671.14        707.00        28.74 o                         
   3  -8   0        511.52        478.64        32.77 o                         
   4  -8   0        176.11        174.53        18.29 o                         
   5  -8   0        190.08        187.40        22.98 o                         
   6  -8   0         46.91         49.67         8.37 o                         
   7  -8   0        751.95        775.00        79.77 o                         
   8  -8   0         16.16          6.44         5.89 o                         
   9  -8   0         49.80         68.75        13.37 o                         
  10  -8   0         72.55         80.46        14.57 o                         
   1  -7   0        464.25        477.30        20.72 o                         
   2  -7   0       1179.32       1072.77        57.28 o                         
   3  -7   0       1445.96       1421.09        68.85 o                         
   4  -7   0         96.92         96.60        13.41 o                         
   5  -7   0        518.52        502.61        22.92 o                         
   6  -7   0         50.99         53.11         8.07 o                         
   7  -7   0        135.48        124.18        14.52 o                         
   8  -7   0        341.88        332.78        18.57 o                         
   9  -7   0         65.98         40.72        10.64 o                         
  10  -7   0        129.60        121.92        16.63 o                         
  11  -7   0          4.53          2.57         6.75 o                         
   0  -6   0        616.19        599.17        32.93 o                         
   1  -6   0        121.38        124.58         9.37 o                         
   2  -6   0       1039.37       1140.89        53.54 o                         
   3  -6   0       2056.86       2037.53        92.09 o                         
   4  -6   0        451.47        501.57        21.89 o                         
   5  -6   0        237.13        252.66        15.55 o                         
   6  -6   0         20.29         18.81         5.76 o                         
   7  -6   0        322.97        334.09        19.73 o                         
   8  -6   0         46.45         48.45         8.31 o                         
   9  -6   0        438.91        402.67        53.92 o                         
  10  -6   0          4.30         -1.62         6.06 o                         
  11  -6   0         58.27         46.09        11.89 o                         
   1  -5   0        437.71        394.04        24.70 o                         
   2  -5   0        183.59        144.75        13.62 o                         
   3  -5   0       1632.89       1508.85        72.34 o                         
   4  -5   0        445.43        441.16        21.56 o                         
   5  -5   0         36.69         40.19         6.98 o                         
   6  -5   0        547.00        567.39        28.87 o                         
   7  -5   0        659.16        632.86        34.56 o                         
   8  -5   0        451.46        421.38        20.48 o                         
   9  -5   0         42.70         19.78         6.62 o                         
  10  -5   0         40.35         67.87        11.54 o                         
  11  -5   0         46.47         36.08        10.43 o                         
  12  -5   0         40.75         42.60        11.72 o                         
   0  -4   0        573.23        619.13        32.01 o                         
   1  -4   0        672.50        647.69        33.28 o                         
   2  -4   0       2333.82       2105.11        91.67 o                         
   3  -4   0       1011.18        924.92        82.78 o                         
   4  -4   0        428.86        389.51        33.16 o                         
   5  -4   0        293.76        307.17        13.64 o                         
   6  -4   0         93.65         89.74         6.18 o                         
   7  -4   0        293.26        295.77        17.53 o                         
   8  -4   0        159.51        158.32        19.52 o                         
   9  -4   0        580.01        587.74        50.59 o                         
  10  -4   0        103.40         89.10        12.95 o                         
  11  -4   0         42.70         47.25        10.89 o                         
   1  -3   0       1075.07        963.40        45.49 o                         
   2  -3   0       1854.23       1910.41        76.82 o                         
   3  -3   0       1168.84       1160.25        28.87 o                         
   4  -3   0       3345.70       3509.17        81.65 o                         
   5  -3   0        491.42        532.24        29.63 o                         
   6  -3   0        693.55        775.61        22.49 o                         
   7  -3   0        158.89        169.34        24.05 o                         
   8  -3   0        184.37        181.84        10.11 o                         
   9  -3   0         93.22         97.12         8.19 o                         
  10  -3   0        123.25        136.11        11.99 o                         
  11  -3   0        222.53        203.79        19.50 o                         
   0  -2   0       1962.90       1677.95        69.59 o                         
   1  -2   0       1292.21       1125.79        51.71 o                         
   2  -2   0      20136.46      19100.24       586.75 o                         
   3  -2   0        715.83        740.41        19.13 o                         
   4  -2   0       3863.43       3965.54        93.81 o                         
   5  -2   0        262.16        293.09        21.20 o                         
   6  -2   0        403.00        468.64        20.73 o                         
   7  -2   0        424.88        428.03        15.53 o                         
   8  -2   0         17.03         14.84         4.56 o                         
   9  -2   0        141.00        144.26        11.18 o                         
  10  -2   0        106.22        107.25         8.95 o                         
   1  -1   0         41.71         19.54         2.98 o                         
   2  -1   0        676.67        652.74        17.61 o                         
   3  -1   0        193.08        202.61         8.64 o                         
   4  -1   0       2717.43       2874.86       109.97 o                         
   5  -1   0       1150.18       1180.68        59.75 o                         
   6  -1   0         43.38         57.33         5.08 o                         
   7  -1   0        463.47        436.44        15.32 o                         
   8  -1   0        385.10        392.97        20.50 o                         
   9  -1   0         15.00         13.95         5.27 o                         
  10  -1   0        312.38        338.78        15.02 o                         
  11  -1   0          0.25         -2.80        10.06 o                         
  12  -1   0         78.75         79.90        17.14 o                         
   1   0   0        920.82        988.44        40.23 o                         
   2   0   0       1386.28       1314.65        50.63 o                         
   3   0   0       2035.41       2192.04        76.74 o                         
   4   0   0       1413.52       1531.39        67.90 o                         
   5   0   0       1325.11       1449.64        47.63 o                         
   6   0   0         80.97         88.86         6.09 o                         
   7   0   0        115.66        124.34        16.34 o                         
   8   0   0         14.21         21.23         5.05 o                         
   9   0   0         58.24         73.28         8.41 o                         
  10   0   0        413.78        430.18        22.85 o                         
  11   0   0         60.10         73.73        11.62 o                         
  12   0   0         63.44         33.86        14.78 o                         
   1   1   0         41.62         31.94         2.58 o                         
   2   1   0        677.12        672.72        21.73 o                         
   3   1   0        193.14        205.47        12.47 o                         
   4   1   0       2719.05       2980.42       122.53 o                         
   5   1   0       1151.07       1222.96        40.06 o                         
   6   1   0         43.59         48.52         6.54 o                         
   7   1   0        462.05        445.92        20.69 o                         
   8   1   0        384.45        378.76        17.85 o                         
   9   1   0         14.96         11.23         5.03 o                         
  10   1   0        312.44        313.17        19.93 o                         
  11   1   0          0.28         18.55         8.22 o                         
  12   1   0         78.82         99.33        18.89 o                         
   1   2   0       1293.60       1250.19        36.95 o                         
   2   2   0      20118.80      19287.29       486.10 o                         
   3   2   0        716.68        707.43        19.74 o                         
   4   2   0       3860.39       3965.77        94.56 o                         
   5   2   0        262.12        258.36        11.08 o                         
   6   2   0        403.20        455.46        18.36 o                         
   7   2   0        424.66        433.73        16.23 o                         
   8   2   0         16.99         14.21         4.94 o                         
   9   2   0        140.40        137.02        15.53 o                         
  10   2   0        106.39        118.67        25.64 o                         
  11   2   0         20.90         16.54        11.48 o                         
  12   2   0        158.25        133.21        21.58 o                         
   1   3   0       1074.30       1066.78        40.96 o                         
   2   3   0       1854.66       1710.25        54.53 o                         
   3   3   0       1167.91       1136.17        30.04 o                         
   4   3   0       3345.38       3359.62        82.81 o                         
   5   3   0        493.59        535.37        17.13 o                         
   6   3   0        694.69        772.71        23.21 o                         
   7   3   0        159.32        167.02         9.42 o                         
   8   3   0        183.78        193.50        10.78 o                         
   9   3   0         93.56        113.01        17.62 o                         
  10   3   0        123.39        133.03        14.54 o                         
  11   3   0        222.22        224.65        26.01 o                         
  12   3   0        122.59        113.96        20.67 o                         
   0   4   0        571.56        662.88        26.57 o                         
   1   4   0        671.54        678.05        29.12 o                         
   2   4   0       2333.98       2139.32        65.26 o                         
   3   4   0       1010.76        989.08        24.58 o                         
   4   4   0        428.06        400.10        10.96 o                         
   5   4   0        292.62        276.36        11.47 o                         
   6   4   0         94.09         92.54         7.82 o                         
   7   4   0        293.26        291.66        12.96 o                         
   8   4   0        159.03        144.53        13.97 o                         
   9   4   0        579.54        617.15        33.81 o                         
  10   4   0        103.47        117.05        14.03 o                         
  11   4   0         42.45         44.81        11.21 o                         
  12   4   0         88.34        144.39        45.05 o                         
   1   5   0        438.16        432.56        13.44 o                         
   2   5   0        183.40        171.96        13.25 o                         
   3   5   0       1635.19       1651.76        52.59 o                         
   4   5   0        446.62        438.34        13.49 o                         
   5   5   0         36.85         37.57         3.66 o                         
   6   5   0        548.16        552.31        19.20 o                         
   7   5   0        658.56        633.95        21.64 o                         
   8   5   0        450.75        419.31        28.55 o                         
   9   5   0         42.85         30.45         9.20 o                         
  10   5   0         40.11         31.00        10.07 o                         
  11   5   0         46.21         47.37        13.30 o                         
  12   5   0         40.87         47.17        24.69 o                         
   0   6   0        614.71        592.21        26.06 o                         
   1   6   0        120.80        124.70         6.10 o                         
   2   6   0       1040.33       1003.60        46.30 o                         
   3   6   0       2060.22       2057.05        65.70 o                         
   4   6   0        452.42        498.35        22.44 o                         
   5   6   0        236.90        252.04        16.17 o                         
   6   6   0         20.14         18.95         7.48 o                         
   7   6   0        322.09        323.57        19.86 o                         
   8   6   0         46.56         54.78        10.67 o                         
   9   6   0        438.61        445.61        25.04 o                         
  10   6   0          4.28          3.98         8.60 o                         
  11   6   0         58.24         59.92        13.29 o                         
   1   7   0        463.65        463.05        15.44 o                         
   2   7   0       1178.65       1237.28        50.92 o                         
   3   7   0       1446.01       1418.01        61.63 o                         
   4   7   0         97.27         90.55        10.14 o                         
   5   7   0        518.15        517.51        24.67 o                         
   6   7   0         50.64         32.23         8.80 o                         
   7   7   0        135.59        116.46        13.59 o                         
   8   7   0        341.04        318.60        21.88 o                         
   9   7   0         65.75         77.00        13.04 o                         
  10   7   0        129.49        149.25        17.34 o                         
  11   7   0          4.57          8.60        11.93 o                         
   0   8   0       1357.59       1356.08        52.01 o                         
   1   8   0        315.71        323.81        19.80 o                         
   2   8   0        671.33        706.45        34.87 o                         
   3   8   0        512.77        559.28        30.06 o                         
   4   8   0        176.01        183.41        17.65 o                         
   5   8   0        190.13        189.96        19.15 o                         
   6   8   0         47.12         63.32        12.68 o                         
   7   8   0        750.79        761.32        60.56 o                         
   8   8   0         15.83          5.42         8.68 o                         
   9   8   0         49.81         41.97        17.61 o                         
  10   8   0         72.63         88.42        15.01 o                         
   1   9   0         57.58         54.92         8.88 o                         
   2   9   0        536.52        541.22        28.95 o                         
   3   9   0        208.55        194.74        17.71 o                         
   4   9   0        361.20        377.65        26.09 o                         
   5   9   0         20.14         21.92        10.27 o                         
   6   9   0        798.87        781.66        45.07 o                         
   7   9   0         60.93         64.18        12.07 o                         
   8   9   0        306.61        306.29        22.55 o                         
   9   9   0         12.04          5.48         9.87 o                         
  10   9   0          3.82          7.95        10.58 o                         
   2  10   0        274.53        252.17        19.80 o                         
   3  10   0         27.26         37.97        10.41 o                         
   4  10   0        215.99        211.53        20.12 o                         
   5  10   0        222.14        210.68        21.32 o                         
   6  10   0         78.84         82.26        16.60 o                         
   7  10   0        187.97        163.64        21.58 o                         
   8  10   0         45.12         40.93        16.10 o                         
   9  10   0        123.10        158.67        23.96 o                         
   4  11   0        101.10        106.52        16.35 o                         
   5  11   0         74.11         73.52        14.99 o                         
   6  11   0        177.41        147.24        20.63 o                         
   7  11   0         61.46         57.61        16.42 o                         
   8  11   0        223.69        268.31        29.02 o                         
   5  12   0         94.16        103.03        18.34 o                         
   6  12   0         49.47         65.54        16.37 o                         
   7  12   0         44.31         34.90        15.54 o                         
   8  12   0         95.77        108.60        21.41 o                         
  -3 -15   1         86.15         87.55        20.17 o                         
  -2 -15   1         47.17         19.45        13.96 o                         
  -1 -15   1        155.49        169.74        17.77 o                         
   0 -15   1        137.62        135.63        16.21 o                         
   1 -15   1         43.05         61.98        18.66 o                         
   2 -15   1         66.74         79.02        19.73 o                         
  -5 -14   1          1.23         11.79        11.42 o                         
  -4 -14   1         38.63         51.41        15.42 o                         
  -3 -14   1         50.82         67.60        12.23 o                         
  -2 -14   1          3.87         13.90         7.82 o                         
  -1 -14   1        109.82        105.78        21.88 o                         
   0 -14   1         80.98         96.36        13.73 o                         
   1 -14   1        114.95         99.13        13.75 o                         
   2 -14   1         32.39         56.47        16.72 o                         
   3 -14   1        169.49        149.37        23.63 o                         
   4 -14   1         42.50         18.15        11.56 o                         
   5 -14   1          2.44         19.02         8.36 o                         
  -7 -13   1         44.47         25.32        12.79 o                         
  -6 -13   1         14.21          4.53         8.49 o                         
  -5 -13   1        119.59        153.12        22.71 o                         
  -4 -13   1         59.51         45.92        10.64 o                         
  -3 -13   1         55.06         35.70         9.59 o                         
  -2 -13   1        272.82        265.98        19.83 o                         
  -1 -13   1         40.01         42.65        10.00 o                         
   0 -13   1          5.41          3.14         6.55 o                         
   1 -13   1        112.01        110.52        13.50 o                         
   2 -13   1        446.74        432.71        25.15 o                         
   3 -13   1         54.99         54.16        15.66 o                         
   4 -13   1        171.20        146.06        22.09 o                         
   5 -13   1         14.87         42.16        10.18 o                         
   6 -13   1         23.87         30.70        14.45 o                         
  -8 -12   1        160.01        149.53        20.37 o                         
  -7 -12   1         34.84         37.39        12.65 o                         
  -6 -12   1         83.75         70.81        15.96 o                         
  -5 -12   1         31.52         22.36        10.41 o                         
  -4 -12   1        199.35        176.96        30.77 o                         
  -3 -12   1         83.75         77.17        11.42 o                         
  -2 -12   1        170.59        183.11        29.58 o                         
  -1 -12   1        314.60        252.53        44.04 o                         
   0 -12   1         57.15         71.11        10.92 o                         
   1 -12   1         53.82         50.37        20.22 o                         
   2 -12   1        311.66        283.91        19.48 o                         
   3 -12   1        111.41        121.06        20.03 o                         
   4 -12   1        333.36        367.93        32.91 o                         
   5 -12   1         81.44         86.34        12.51 o                         
   6 -12   1         30.19         28.87        11.03 o                         
   7 -12   1         22.86         21.54         8.10 o                         
  -9 -11   1          7.91         11.91         8.56 o                         
  -8 -11   1        315.88        307.55        28.65 o                         
  -7 -11   1         69.67         79.51        16.35 o                         
  -6 -11   1        136.34        143.15        14.10 o                         
  -5 -11   1        207.44        172.87        21.04 o                         
  -4 -11   1        302.01        285.12        19.21 o                         
  -3 -11   1         48.12         51.57         9.57 o                         
  -2 -11   1        184.82        201.80        15.90 o                         
  -1 -11   1        105.87         85.44        11.14 o                         
   0 -11   1        359.17        393.60        33.23 o                         
   1 -11   1         30.75         24.30         7.79 o                         
   2 -11   1        161.71        145.93        14.93 o                         
   3 -11   1        191.13        201.40        15.70 o                         
   4 -11   1         38.32         38.07        12.23 o                         
   5 -11   1         25.33         42.06        11.32 o                         
   6 -11   1          0.14          0.63         5.11 o                         
   7 -11   1         64.78         45.00         9.82 o                         
   8 -11   1         95.19         98.02        13.32 o                         
  -9 -10   1        130.30        115.24        18.08 o                         
  -8 -10   1        360.79        352.32        29.09 o                         
  -7 -10   1         11.86          2.31         7.26 o                         
  -6 -10   1        962.49        946.17        39.17 o                         
  -5 -10   1        155.31        178.49        21.07 o                         
  -4 -10   1        467.55        437.08        32.24 o                         
  -3 -10   1         35.19         38.72         8.50 o                         
  -2 -10   1         93.65         76.38        20.21 o                         
  -1 -10   1         25.51         32.89        15.98 o                         
   0 -10   1        131.45        118.44        13.55 o                         
   1 -10   1        140.45        153.17        13.41 o                         
   2 -10   1        165.35        178.08        14.08 o                         
   3 -10   1        184.96        181.21        14.45 o                         
   4 -10   1       1233.40       1315.20        70.35 o                         
   5 -10   1        204.62        218.72        17.23 o                         
   6 -10   1        139.33        153.49        22.06 o                         
   7 -10   1         84.49         90.35        33.22 o                         
   8 -10   1         12.41          6.42         7.24 o                         
   9 -10   1        145.27        124.63        18.87 o                         
 -10  -9   1         70.82         69.10        14.01 o                         
  -9  -9   1         87.57        105.04        16.35 o                         
  -8  -9   1         33.67         54.69        12.63 o                         
  -7  -9   1         78.91         71.02        15.14 o                         
  -6  -9   1        631.53        605.48        27.73 o                         
  -5  -9   1        171.66        170.28        19.70 o                         
  -4  -9   1        679.97        725.00        43.08 o                         
  -3  -9   1        146.67        161.44        18.45 o                         
  -2  -9   1         25.51         31.68         7.19 o                         
  -1  -9   1         87.32         93.21        10.13 o                         
   0  -9   1         37.72         56.28        10.72 o                         
   1  -9   1        149.15        144.64        12.16 o                         
   2  -9   1         67.24         57.99         8.60 o                         
   3  -9   1         45.24         56.55        15.52 o                         
   4  -9   1        282.53        278.55        17.84 o                         
   5  -9   1         21.38         26.12         7.82 o                         
   6  -9   1         66.89         62.64         9.63 o                         
   7  -9   1        180.50        211.00        16.30 o                         
   8  -9   1         37.73         21.86        19.56 o                         
   9  -9   1         37.76         49.93        12.77 o                         
  10  -9   1         27.53         21.53         9.18 o                         
 -11  -8   1         46.43         58.42        13.30 o                         
 -10  -8   1        164.40        155.27        18.87 o                         
  -9  -8   1        110.91         88.73        14.68 o                         
  -8  -8   1         51.45         47.18        11.56 o                         
  -7  -8   1          3.73          1.97         4.53 o                         
  -6  -8   1         68.86         67.17         8.89 o                         
  -5  -8   1        124.52        147.37        12.46 o                         
  -4  -8   1        126.79        137.55        16.26 o                         
  -3  -8   1         98.17         93.11        13.25 o                         
  -2  -8   1        358.35        373.07        26.13 o                         
  -1  -8   1        151.45        157.06        13.78 o                         
   0  -8   1       2406.11       2495.03        78.25 o                         
   1  -8   1        409.23        464.77        46.91 o                         
   2  -8   1        425.36        452.38        32.09 o                         
   3  -8   1        898.57        955.62        35.78 o                         
   4  -8   1         49.41         52.21        19.02 o                         
   5  -8   1         27.30         27.85         7.39 o                         
   6  -8   1        495.53        506.46        24.16 o                         
   7  -8   1        166.91        142.89        13.13 o                         
   8  -8   1        133.59        135.07        13.35 o                         
   9  -8   1        374.66        351.20        43.25 o                         
  10  -8   1         76.40         77.73        14.50 o                         
 -11  -7   1         32.10         34.87        10.96 o                         
 -10  -7   1         94.88         95.44        14.73 o                         
  -9  -7   1         10.02         23.29         8.58 o                         
  -8  -7   1        486.16        458.19        31.64 o                         
  -7  -7   1         88.21         96.96        10.42 o                         
  -6  -7   1        520.06        538.69        23.68 o                         
  -5  -7   1        362.00        345.23        47.94 o                         
  -4  -7   1        414.42        384.21        26.41 o                         
  -3  -7   1        353.88        352.07        23.98 o                         
  -2  -7   1       1743.20       1678.16        78.28 o                         
  -1  -7   1        551.70        554.53        23.75 o                         
   0  -7   1        167.81        164.20        25.33 o                         
   1  -7   1        343.84        366.38        11.69 o                         
   2  -7   1        561.19        623.50        44.98 o                         
   3  -7   1         98.56        103.30        13.81 o                         
   4  -7   1        880.96        828.13        33.66 o                         
   5  -7   1        382.05        350.55        18.56 o                         
   6  -7   1        230.33        205.98        14.40 o                         
   7  -7   1         86.33         77.22        10.11 o                         
   8  -7   1        126.51        146.37        26.72 o                         
   9  -7   1        121.99        104.60        12.03 o                         
  10  -7   1        125.39        126.38        16.63 o                         
  11  -7   1         71.62         77.96        13.88 o                         
 -11  -6   1         26.86         29.16        10.22 o                         
 -10  -6   1          8.58          1.32         5.99 o                         
  -9  -6   1         11.15         19.36         7.72 o                         
  -8  -6   1        285.13        322.42        17.52 o                         
  -7  -6   1         13.40         14.48         5.62 o                         
  -6  -6   1        448.02        471.31        34.06 o                         
  -5  -6   1          0.49          4.12         3.85 o                         
  -4  -6   1       2432.95       2502.50       106.66 o                         
  -3  -6   1       1735.67       1722.14        78.86 o                         
  -2  -6   1        113.35        132.30        13.00 o                         
  -1  -6   1        122.38        157.12        14.34 o                         
   0  -6   1        551.63        572.26        57.84 o                         
   1  -6   1       2294.25       2441.79        57.20 o                         
   2  -6   1       1330.50       1339.41        44.12 o                         
   3  -6   1         49.16         60.59        10.18 o                         
   4  -6   1        386.27        395.72        18.56 o                         
   5  -6   1         19.45         32.81         6.31 o                         
   6  -6   1        115.44        132.20        11.40 o                         
   7  -6   1        953.56        853.16        41.66 o                         
   8  -6   1         80.31         61.63         9.26 o                         
   9  -6   1         49.28         43.38        14.74 o                         
  10  -6   1        338.75        376.61        26.85 o                         
  11  -6   1         61.47         65.05        12.86 o                         
 -12  -5   1         13.19         11.40         8.97 o                         
 -11  -5   1        232.20        223.44        20.93 o                         
 -10  -5   1         17.15         18.20         8.26 o                         
  -9  -5   1         31.96         30.94         8.88 o                         
  -8  -5   1        390.24        400.23        20.65 o                         
  -7  -5   1        404.38        374.45        18.07 o                         
  -6  -5   1         44.00         43.65         6.60 o                         
  -5  -5   1       1410.53       1462.09        89.01 o                         
  -4  -5   1        337.96        307.68        14.78 o                         
  -3  -5   1        365.54        430.49        25.07 o                         
  -2  -5   1         24.68         22.06         6.29 o                         
  -1  -5   1        472.18        493.21        27.20 o                         
   0  -5   1         99.03         82.85         7.05 o                         
   1  -5   1        559.62        558.48        15.06 o                         
   2  -5   1       3640.56       3333.83       147.71 o                         
   3  -5   1        606.39        580.84        23.53 o                         
   4  -5   1        642.22        566.51        16.52 o                         
   5  -5   1        204.30        223.12        15.28 o                         
   6  -5   1         18.59         14.10        10.06 o                         
   7  -5   1         65.32         59.05         9.60 o                         
   8  -5   1         61.50         59.32        10.30 o                         
   9  -5   1         49.77         37.78         8.04 o                         
  10  -5   1         27.55         30.44         7.63 o                         
  11  -5   1         69.20         62.53        12.19 o                         
 -12  -4   1          9.05         12.90         9.64 o                         
 -11  -4   1        302.24        338.24        25.99 o                         
 -10  -4   1         42.68         24.88         8.88 o                         
  -9  -4   1         66.43         58.76        10.45 o                         
  -8  -4   1        111.72        103.12        10.08 o                         
  -7  -4   1        217.09        212.49        12.52 o                         
  -6  -4   1        541.87        518.40        21.30 o                         
  -5  -4   1        537.20        603.93        22.24 o                         
  -4  -4   1        680.30        653.04        50.15 o                         
  -3  -4   1       2171.80       1985.50        86.68 o                         
  -2  -4   1        476.35        473.36        25.83 o                         
  -1  -4   1       1155.81       1074.57        49.72 o                         
   0  -4   1       1811.40       1965.15        54.68 o                         
   1  -4   1       1482.45       1493.46        56.18 o                         
   2  -4   1         50.33         48.01         8.00 o                         
   3  -4   1        220.77        225.44         8.08 o                         
   4  -4   1       3159.07       3388.36       127.91 o                         
   5  -4   1        365.10        353.77        12.31 o                         
   6  -4   1        250.13        271.45        10.90 o                         
   7  -4   1        247.93        238.20        10.98 o                         
   8  -4   1        469.48        459.67        21.77 o                         
   9  -4   1         30.43         33.01         6.99 o                         
  10  -4   1        356.67        339.50        19.30 o                         
 -12  -3   1         52.68         51.87        12.95 o                         
 -11  -3   1         82.44         78.54        12.93 o                         
 -10  -3   1        146.42        159.80        16.37 o                         
  -9  -3   1         91.57         98.75         8.25 o                         
  -8  -3   1        226.02        235.89        11.07 o                         
  -7  -3   1         98.24        102.96         8.72 o                         
  -6  -3   1        986.92       1093.44        37.05 o                         
  -5  -3   1        472.12        484.98        18.62 o                         
  -4  -3   1       2216.10       2360.65        75.74 o                         
  -3  -3   1       1139.03       1010.22       108.15 o                         
  -2  -3   1       5125.81       5101.79       207.51 o                         
  -1  -3   1       1827.70       1905.81        78.05 o                         
   0  -3   1      22735.46      23025.39       598.85 o                         
   1  -3   1       1016.65       1012.38        31.60 o                         
   2  -3   1        200.02        189.17         6.88 o                         
   3  -3   1       2881.29       3054.37        71.29 o                         
   4  -3   1       1445.32       1607.77        39.46 o                         
   5  -3   1        493.39        495.88        15.53 o                         
   6  -3   1        712.22        708.33        26.87 o                         
   7  -3   1         27.01         28.74         4.87 o                         
   8  -3   1         43.53         52.71         6.19 o                         
   9  -3   1        607.04        603.35        26.36 o                         
  10  -3   1        106.39        127.72        11.85 o                         
 -11  -2   1        485.58        585.87        25.70 o                         
 -10  -2   1        158.51        175.55        12.48 o                         
  -9  -2   1         44.65         41.28         8.29 o                         
  -8  -2   1        291.67        301.78        12.72 o                         
  -7  -2   1        313.76        331.99        12.70 o                         
  -6  -2   1        807.76        935.83        25.46 o                         
  -5  -2   1        234.49        267.16        12.20 o                         
  -4  -2   1       1013.92       1172.91        45.76 o                         
  -3  -2   1       1689.85       1683.78       176.21 o                         
  -2  -2   1      13215.34      13724.16       518.95 o                         
  -1  -2   1       1248.89       1162.33        50.37 o                         
   0  -2   1       1890.87       1908.66        51.12 o                         
   1  -2   1        205.23        199.39        12.79 o                         
   2  -2   1       4808.48       4309.14       101.03 o                         
   3  -2   1        267.72        263.24         8.91 o                         
   4  -2   1       1732.61       1655.46        41.73 o                         
   5  -2   1        953.27        950.11        31.37 o                         
   6  -2   1        429.82        448.97        15.03 o                         
   7  -2   1        508.88        513.01        17.27 o                         
   8  -2   1         24.60         27.89         6.26 o                         
   9  -2   1        468.70        507.75        22.99 o                         
  10  -2   1         22.28         25.30         9.00 o                         
  11  -2   1        144.77        162.78        23.80 o                         
 -12  -1   1         17.64         18.48        12.86 o                         
 -11  -1   1         41.73         48.25        12.60 o                         
 -10  -1   1         88.63         97.93        10.01 o                         
  -9  -1   1        250.51        262.55        12.50 o                         
  -8  -1   1        960.13        992.56        41.62 o                         
  -7  -1   1         55.74         56.68         5.85 o                         
  -6  -1   1        849.19        923.43        25.18 o                         
  -5  -1   1       1197.80       1285.98        33.16 o                         
  -4  -1   1        421.40        453.58        16.31 o                         
  -3  -1   1         57.27         55.65         8.95 o                         
  -2  -1   1       4540.64       4813.31       369.61 o                         
  -1  -1   1         35.19         35.08         2.64 o                         
   0  -1   1       4191.39       4074.88       149.25 o                         
   1  -1   1       2008.77       1865.04        48.45 o                         
   2  -1   1      10095.86      10284.30       249.29 o                         
   3  -1   1        886.77        851.60        28.37 o                         
   4  -1   1        215.28        236.80         8.87 o                         
   5  -1   1         54.05         60.10         4.79 o                         
   6  -1   1        279.23        281.95        15.62 o                         
   7  -1   1        169.56        160.64         8.77 o                         
   8  -1   1        132.94        134.03        12.40 o                         
   9  -1   1        367.18        367.02        15.20 o                         
  10  -1   1        783.43        812.61        33.63 o                         
  11  -1   1        152.83        166.53        15.69 o                         
 -12   0   1       1005.39       1043.53        58.18 o                         
 -11   0   1         30.08         41.56        14.29 o                         
 -10   0   1        356.95        387.00        19.03 o                         
  -9   0   1        735.19        768.62        24.59 o                         
  -8   0   1         25.14         26.91         5.16 o                         
  -7   0   1          7.29          5.58         4.00 o                         
  -6   0   1          0.36          3.24         3.29 o                         
  -5   0   1        724.59        822.51        38.32 o                         
  -4   0   1          3.23          2.69         3.55 o                         
  -3   0   1       6438.60       6776.23       206.56 o                         
  -2   0   1         28.16         16.63         2.06 o                         
  -1   0   1        299.20        334.86        14.41 o                         
   0   0   1       9399.77       8670.93       311.83 o                         
   1   0   1        143.58        135.17        19.22 o                         
   2   0   1       4381.08       4670.21       108.97 o                         
   3   0   1        485.65        392.12        14.26 o                         
   4   0   1       2610.29       2855.54        68.95 o                         
   5   0   1        766.84        732.74        23.43 o                         
   6   0   1        174.69        196.87         8.91 o                         
   7   0   1        740.60        767.60        23.37 o                         
   8   0   1         37.55         36.43         8.24 o                         
   9   0   1        192.57        192.21        15.22 o                         
  10   0   1         71.79         71.23        10.84 o                         
  11   0   1         56.25         65.95        11.45 o                         
  12   0   1          8.73         12.44        12.63 o                         
 -12   1   1         17.50         18.61         9.20 o                         
 -11   1   1         41.66         67.16        15.86 o                         
 -10   1   1         88.58        100.34        10.79 o                         
  -9   1   1        250.10        269.90        13.56 o                         
  -8   1   1        959.42       1030.76        35.75 o                         
  -7   1   1         55.79         63.11         6.00 o                         
  -6   1   1        848.99        868.56        25.41 o                         
  -5   1   1       1196.24       1274.42        33.62 o                         
  -4   1   1        422.41        420.35        14.71 o                         
  -3   1   1         57.19         48.64        10.70 o                         
  -2   1   1       4544.05       4584.48       111.31 o                         
  -1   1   1         35.11         37.36         2.46 o                         
   0   1   1       4179.09       4142.90       117.16 o                         
   1   1   1       2010.68       1960.30        94.71 o                         
   2   1   1      10106.79       9915.80       331.38 o                         
   3   1   1        887.47        877.23        22.65 o                         
   4   1   1        216.09        234.05        14.24 o                         
   5   1   1         53.90         56.63         4.62 o                         
   6   1   1        278.99        300.43        19.90 o                         
   7   1   1        169.64        178.85         9.02 o                         
   8   1   1        133.14        142.76         8.73 o                         
   9   1   1        366.85        368.52        20.63 o                         
  10   1   1        782.60        752.12        33.75 o                         
  11   1   1        153.41        169.93        16.28 o                         
  12   1   1         17.42         24.95        11.79 o                         
 -12   2   1          2.48          3.54        11.72 o                         
 -11   2   1        485.72        562.17        39.89 o                         
 -10   2   1        157.96        164.69        15.04 o                         
  -9   2   1         44.59         33.81         8.26 o                         
  -8   2   1        291.92        304.23        13.32 o                         
  -7   2   1        315.00        321.12        17.78 o                         
  -6   2   1        807.37        873.43        25.95 o                         
  -5   2   1        235.51        262.66        10.36 o                         
  -4   2   1       1016.17       1185.55        29.15 o                         
  -3   2   1       1693.10       1789.08        36.53 o                         
  -2   2   1      13223.78      12922.89       253.30 o                         
  -1   2   1       1248.38       1198.06        45.84 o                         
   0   2   1       1896.27       1819.93        54.54 o                         
   1   2   1        206.76        219.12         9.40 o                         
   2   2   1       4813.59       4343.22       130.93 o                         
   3   2   1        267.53        255.16         8.80 o                         
   4   2   1       1735.58       1685.93        42.18 o                         
   5   2   1        950.34        941.77        38.29 o                         
   6   2   1        431.03        439.83        14.89 o                         
   7   2   1        509.53        506.07        17.25 o                         
   8   2   1         24.72         14.20         7.30 o                         
   9   2   1        467.76        476.98        24.73 o                         
  10   2   1         22.29         17.54         8.61 o                         
  11   2   1        145.46        171.20        16.68 o                         
  12   2   1        172.88        199.68        18.34 o                         
 -12   3   1         52.48         58.79        17.32 o                         
 -11   3   1         82.20         79.95        12.71 o                         
 -10   3   1        146.43        163.81        15.56 o                         
  -9   3   1         91.81        124.14         8.16 o                         
  -8   3   1        225.64        239.35        11.54 o                         
  -7   3   1         98.81         99.05         6.51 o                         
  -6   3   1        989.75       1039.59        33.56 o                         
  -5   3   1        473.51        471.42        16.96 o                         
  -4   3   1       2214.96       2448.44        58.64 o                         
  -3   3   1       1138.81       1099.91        23.53 o                         
  -2   3   1       5121.77       5147.01       111.51 o                         
  -1   3   1       1826.28       1816.25        48.96 o                         
   0   3   1      22738.16      21591.60       808.09 o                         
   1   3   1       1016.68        984.24        32.14 o                         
   2   3   1        199.05        180.63         9.92 o                         
   3   3   1       2879.86       2906.29        71.97 o                         
   4   3   1       1445.29       1486.57        50.31 o                         
   5   3   1        492.68        488.78        15.85 o                         
   6   3   1        711.98        682.58        21.19 o                         
   7   3   1         26.94         31.50         5.04 o                         
   8   3   1         43.62         29.37        10.57 o                         
   9   3   1        608.24        627.86        47.91 o                         
  10   3   1        106.70        117.93        17.89 o                         
  11   3   1          6.89          8.04         8.43 o                         
  12   3   1         12.54         27.81        10.14 o                         
 -12   4   1          9.08          4.74        13.00 o                         
 -11   4   1        302.57        373.74        23.73 o                         
 -10   4   1         42.83         30.16        15.64 o                         
  -9   4   1         66.59         72.82        11.62 o                         
  -8   4   1        111.75        120.57        16.94 o                         
  -7   4   1        217.09        206.30         9.19 o                         
  -6   4   1        543.11        536.17        14.96 o                         
  -5   4   1        536.93        545.34        18.50 o                         
  -4   4   1        679.98        675.81        16.35 o                         
  -3   4   1       2171.99       2005.46        41.71 o                         
  -2   4   1        476.83        477.17        14.90 o                         
  -1   4   1       1157.31       1105.62        30.48 o                         
   0   4   1       1811.65       1916.52        73.86 o                         
   1   4   1       1483.89       1465.92        46.28 o                         
   2   4   1         50.56         43.15         8.65 o                         
   3   4   1        220.94        235.32        12.50 o                         
   4   4   1       3159.00       3203.99        80.07 o                         
   5   4   1        365.31        351.29        12.94 o                         
   6   4   1        250.90        261.49        14.02 o                         
   7   4   1        246.18        251.37        16.65 o                         
   8   4   1        468.98        480.03        24.35 o                         
   9   4   1         30.43         21.05         8.86 o                         
  10   4   1        355.90        350.32        22.25 o                         
  11   4   1         92.42         66.65        12.50 o                         
  12   4   1          7.08         21.32        13.08 o                         
 -12   5   1         13.00         21.99        14.18 o                         
 -11   5   1        232.53        225.83        20.18 o                         
 -10   5   1         17.26         18.33         9.22 o                         
  -9   5   1         31.94         12.78        13.85 o                         
  -8   5   1        390.14        385.60        16.83 o                         
  -7   5   1        403.99        402.42        16.13 o                         
  -6   5   1         44.05         42.69         4.40 o                         
  -5   5   1       1410.48       1348.49        31.04 o                         
  -4   5   1        339.12        324.57         9.79 o                         
  -3   5   1        366.56        413.07        13.81 o                         
  -2   5   1         24.87         33.74         3.17 o                         
  -1   5   1        473.38        487.89        15.54 o                         
   0   5   1         98.87         85.56         5.06 o                         
   1   5   1        559.29        541.24        26.27 o                         
   2   5   1       3639.84       3609.30       105.00 o                         
   3   5   1        608.65        555.28        26.57 o                         
   4   5   1        641.86        581.86        24.14 o                         
   5   5   1        204.87        205.75        14.31 o                         
   6   5   1         18.64         19.59         4.54 o                         
   7   5   1         64.98         63.15        10.57 o                         
   8   5   1         61.62         63.89        10.95 o                         
   9   5   1         49.51         55.17        10.89 o                         
  10   5   1         27.63         25.46         9.41 o                         
  11   5   1         69.24         71.04        13.26 o                         
 -11   6   1         26.81         42.42        12.41 o                         
 -10   6   1          8.62          3.45         8.77 o                         
  -9   6   1         11.11         17.79         9.09 o                         
  -8   6   1        284.97        319.43        20.96 o                         
  -7   6   1         13.36         20.86         5.52 o                         
  -6   6   1        447.50        435.07        26.09 o                         
  -5   6   1          0.44         -0.60         5.31 o                         
  -4   6   1       2432.43       2306.14        97.11 o                         
  -3   6   1       1731.73       1735.99        71.57 o                         
  -2   6   1        114.04        115.39         9.31 o                         
  -1   6   1        121.78        149.85        10.27 o                         
   0   6   1        553.72        596.59        18.38 o                         
   1   6   1       2292.86       2375.38        93.85 o                         
   2   6   1       1333.86       1324.55        44.64 o                         
   3   6   1         48.62         42.23         7.11 o                         
   4   6   1        386.78        375.14        25.58 o                         
   5   6   1         19.46         23.81         8.36 o                         
   6   6   1        114.78        106.19        12.29 o                         
   7   6   1        954.96        974.87        38.28 o                         
   8   6   1         80.06         70.77        11.67 o                         
   9   6   1         49.04         66.79        11.54 o                         
  10   6   1        339.23        308.41        23.02 o                         
  11   6   1         61.48         62.83        13.34 o                         
 -11   7   1         31.98         55.34        13.36 o                         
 -10   7   1         94.71        104.28        15.41 o                         
  -9   7   1         10.06         -4.79         8.34 o                         
  -8   7   1        486.13        479.76        26.54 o                         
  -7   7   1         88.55        102.36        13.05 o                         
  -6   7   1        519.64        539.03        26.24 o                         
  -5   7   1        362.58        362.27        25.09 o                         
  -4   7   1        414.13        417.82        25.74 o                         
  -3   7   1        353.76        330.65        21.48 o                         
  -2   7   1       1743.42       1687.30        69.77 o                         
  -1   7   1        551.10        596.05        35.67 o                         
   0   7   1        167.92        149.82         7.69 o                         
   1   7   1        343.36        352.65        20.74 o                         
   2   7   1        561.87        615.03        31.38 o                         
   3   7   1         98.47        107.20        10.21 o                         
   4   7   1        879.20        869.49        34.07 o                         
   5   7   1        381.45        362.23        34.77 o                         
   6   7   1        230.81        255.00        17.84 o                         
   7   7   1         86.80         91.13        12.55 o                         
   8   7   1        126.36        155.03        16.95 o                         
   9   7   1        121.49        118.91        15.16 o                         
  10   7   1        125.06        122.05        15.89 o                         
  11   7   1         71.22         52.92        13.35 o                         
 -11   8   1         46.35         55.94        13.95 o                         
 -10   8   1        164.28        185.16        19.30 o                         
  -9   8   1        111.66        110.32        24.62 o                         
  -8   8   1         51.49         39.38        11.06 o                         
  -7   8   1          3.76         11.92         8.49 o                         
  -6   8   1         68.66         44.15        13.37 o                         
  -5   8   1        124.38        128.07        16.40 o                         
  -4   8   1        126.82        117.62        14.75 o                         
  -3   8   1         97.58         97.75        12.81 o                         
  -2   8   1        358.84        351.03        21.67 o                         
  -1   8   1        152.06        159.81         8.33 o                         
   0   8   1       2408.39       2453.55        95.39 o                         
   1   8   1        408.94        474.08        25.16 o                         
   2   8   1        425.53        482.59        26.62 o                         
   3   8   1        898.10        944.44        46.23 o                         
   4   8   1         49.48         48.88        11.82 o                         
   5   8   1         27.15         17.13         7.56 o                         
   6   8   1        496.28        488.22        26.04 o                         
   7   8   1        166.69        148.04        15.40 o                         
   8   8   1        133.65        138.05        15.69 o                         
   9   8   1        374.65        322.68        32.65 o                         
  10   8   1         76.57         87.77        15.11 o                         
 -10   9   1         70.89         74.92        15.13 o                         
  -9   9   1         87.46        121.23        20.54 o                         
  -8   9   1         33.75         53.26        15.42 o                         
  -7   9   1         78.64         85.27        16.49 o                         
  -6   9   1        632.61        623.59        38.57 o                         
  -5   9   1        172.41        155.01        18.52 o                         
  -4   9   1        679.33        714.80        39.15 o                         
  -3   9   1        145.90        188.22        16.84 o                         
  -2   9   1         25.73         18.25         7.61 o                         
  -1   9   1         87.15        124.81        11.52 o                         
   1   9   1        149.19        174.44        14.66 o                         
   2   9   1         67.01         49.91        10.50 o                         
   3   9   1         45.06         32.95        10.87 o                         
   4   9   1        282.12        288.26        23.68 o                         
   5   9   1         21.35         24.33         9.02 o                         
   6   9   1         66.87         69.16        11.68 o                         
   7   9   1        180.48        188.30        18.05 o                         
   8   9   1         37.68         44.11        11.80 o                         
   9   9   1         38.05         54.80        12.93 o                         
  10   9   1         27.50         27.60        11.85 o                         
  -9  10   1        130.28        124.42        21.62 o                         
  -8  10   1        361.36        341.87        31.22 o                         
  -7  10   1         11.85         14.59        11.19 o                         
  -6  10   1        961.66        972.47        52.29 o                         
  -5  10   1        155.39        151.31        18.80 o                         
  -4  10   1        466.63        413.98        28.24 o                         
  -3  10   1         35.03         22.59         9.39 o                         
   2  10   1        165.11        159.45        16.28 o                         
   3  10   1        184.96        206.65        19.19 o                         
   4  10   1       1234.74       1321.88        63.02 o                         
   5  10   1        205.00        217.25        22.69 o                         
   6  10   1        139.69        142.06        19.59 o                         
   7  10   1         84.41         89.30        13.72 o                         
   8  10   1         12.20         22.69        10.65 o                         
   9  10   1        145.23        162.04        31.87 o                         
  -9  11   1          7.98          7.56        13.48 o                         
  -8  11   1        315.92        342.89        31.34 o                         
  -7  11   1         69.65        107.84        18.82 o                         
  -6  11   1        135.99        113.46        18.27 o                         
  -5  11   1        207.91        197.59        20.84 o                         
  -4  11   1        302.62        296.52        23.80 o                         
   3  11   1        191.06        168.68        18.48 o                         
   4  11   1         37.99         25.42        11.70 o                         
   5  11   1         25.32         25.37        12.28 o                         
   6  11   1          0.15         12.58        11.38 o                         
   7  11   1         64.91         73.68        17.23 o                         
   8  11   1         95.50         90.91        20.03 o                         
  -8  12   1        160.08        135.80        23.24 o                         
  -7  12   1         34.73         20.54        14.66 o                         
  -6  12   1         83.42         90.14        17.74 o                         
   5  12   1         81.36         87.14        16.54 o                         
   6  12   1         30.27         40.15        14.71 o                         
   7  12   1         22.84         27.36        14.92 o                         
  -3 -15   2         87.28         91.38        15.04 o                         
  -2 -15   2         17.29         21.95         9.44 o                         
  -1 -15   2          8.65         14.26         9.21 o                         
   0 -15   2         51.14         53.49        18.29 o                         
   1 -15   2         10.12          9.50        12.83 o                         
   2 -15   2        151.97        133.60        23.87 o                         
  -5 -14   2         41.41         55.04        16.26 o                         
  -4 -14   2        160.98        153.04        16.96 o                         
  -3 -14   2         31.39         31.60         9.98 o                         
  -2 -14   2        187.54        161.93        17.07 o                         
  -1 -14   2          5.77          6.53         7.63 o                         
   0 -14   2        131.74        115.07        18.82 o                         
   1 -14   2         23.14         19.26        12.77 o                         
   2 -14   2         38.18        104.41        21.69 o                         
   3 -14   2         88.24         76.52        19.29 o                         
   4 -14   2         36.17         23.01        13.00 o                         
  -7 -13   2         16.73         19.15         9.53 o                         
  -6 -13   2        101.75         75.74        16.93 o                         
  -5 -13   2          6.76          5.54         7.57 o                         
  -4 -13   2         39.93         41.26        10.50 o                         
  -3 -13   2         23.22         18.09         8.77 o                         
  -2 -13   2         70.29         64.93        11.68 o                         
  -1 -13   2         42.61         28.13         9.07 o                         
   0 -13   2          4.89         10.78         7.58 o                         
   1 -13   2        246.92        273.04        20.21 o                         
   2 -13   2        297.44        280.63        30.39 o                         
   3 -13   2         38.76         58.97        16.37 o                         
   4 -13   2         64.79         55.59        15.59 o                         
   5 -13   2         12.05         19.79         9.60 o                         
   6 -13   2         64.17         68.51        12.27 o                         
  -8 -12   2         68.39        103.49        18.32 o                         
  -7 -12   2         58.64         86.88        16.47 o                         
  -6 -12   2         65.28         72.99        16.03 o                         
  -5 -12   2         69.91         70.95        15.96 o                         
  -4 -12   2         69.47         52.64        10.34 o                         
  -3 -12   2        155.03        147.73        14.93 o                         
  -2 -12   2         11.17          8.27         6.83 o                         
  -1 -12   2          0.09         -5.56         5.56 o                         
   0 -12   2        100.83        118.63        13.27 o                         
   1 -12   2         23.81         22.07         7.90 o                         
   2 -12   2        422.17        415.99        34.76 o                         
   3 -12   2         93.60         68.24        16.70 o                         
   4 -12   2         89.82        120.72        20.49 o                         
   5 -12   2        133.23        129.13        15.17 o                         
   6 -12   2         94.11        120.31        14.43 o                         
   7 -12   2         46.24         37.52         9.41 o                         
  -9 -11   2         64.88         91.49        16.54 o                         
  -8 -11   2        130.79        141.83        19.59 o                         
  -7 -11   2         92.46         83.69        14.96 o                         
  -6 -11   2         70.41         67.55        15.08 o                         
  -5 -11   2        112.00        111.47        17.32 o                         
  -4 -11   2        802.12        783.02        48.96 o                         
  -3 -11   2         59.11         62.08        10.29 o                         
  -2 -11   2         22.47          9.19         6.41 o                         
  -1 -11   2        255.49        269.72        22.71 o                         
   0 -11   2        614.67        605.56        31.52 o                         
   1 -11   2        134.35        120.28        12.57 o                         
   2 -11   2        295.30        312.37        29.87 o                         
   3 -11   2          2.64         13.51         9.92 o                         
   4 -11   2        433.41        520.68        37.60 o                         
   5 -11   2        164.39        172.81        16.49 o                         
   6 -11   2        240.91        256.80        19.51 o                         
   7 -11   2         70.55         94.52        13.99 o                         
   8 -11   2         60.97         52.48        22.33 o                         
  -9 -10   2        184.16        191.44        21.65 o                         
  -8 -10   2        164.74        149.37        19.61 o                         
  -7 -10   2         64.64         88.53        15.10 o                         
  -6 -10   2        866.26        813.02        49.00 o                         
  -5 -10   2        152.88        152.38        19.17 o                         
  -4 -10   2        585.80        659.62        40.68 o                         
  -3 -10   2         35.71         35.08        10.68 o                         
  -2 -10   2        261.49        294.47        18.21 o                         
  -1 -10   2        100.08        114.39        12.85 o                         
   0 -10   2        111.42        130.60        33.07 o                         
   1 -10   2         65.33         66.05        16.47 o                         
   2 -10   2        220.08        204.85        15.23 o                         
   3 -10   2        128.39        106.68        17.37 o                         
   4 -10   2        349.45        354.73        21.84 o                         
   5 -10   2        189.85        183.50        21.75 o                         
   6 -10   2        148.10        144.36        14.34 o                         
   7 -10   2        138.06        111.67        13.51 o                         
   8 -10   2         21.54         13.65         8.28 o                         
   9 -10   2         88.44        121.83        34.53 o                         
 -10  -9   2        158.71        189.52        20.93 o                         
  -9  -9   2         32.01         31.38         9.78 o                         
  -8  -9   2        178.78        176.54        20.10 o                         
  -7  -9   2        327.24        320.92        26.50 o                         
  -6  -9   2         32.45         39.63         7.60 o                         
  -5  -9   2        390.21        407.96        29.62 o                         
  -4  -9   2        498.95        553.52        34.99 o                         
  -3  -9   2        163.27        169.40        18.20 o                         
  -2  -9   2         77.35         66.85         7.76 o                         
  -1  -9   2        576.28        601.20        19.73 o                         
   0  -9   2        296.53        268.28        37.21 o                         
   1  -9   2        229.94        252.06        15.88 o                         
   2  -9   2         26.57         27.44         7.02 o                         
   3  -9   2        224.57        216.70        14.73 o                         
   4  -9   2        151.54        165.05        33.71 o                         
   5  -9   2        135.79        144.40        13.71 o                         
   6  -9   2        206.84        199.85        29.03 o                         
   7  -9   2         25.89         19.40         7.52 o                         
   8  -9   2        154.90        155.28        20.27 o                         
   9  -9   2         15.46         16.78        12.08 o                         
 -11  -8   2         85.97         60.20        13.64 o                         
 -10  -8   2        137.95        129.94        17.14 o                         
  -9  -8   2        420.97        464.30        32.49 o                         
  -8  -8   2        256.55        239.12        22.25 o                         
  -7  -8   2        172.13        179.83        19.40 o                         
  -6  -8   2        300.21        289.40        16.49 o                         
  -5  -8   2        590.33        561.64        35.15 o                         
  -4  -8   2       1018.26       1017.19        53.61 o                         
  -3  -8   2        751.82        739.20        42.97 o                         
  -2  -8   2        403.95        417.55        17.95 o                         
  -1  -8   2        239.64        239.17        16.44 o                         
   0  -8   2        575.74        617.91        21.41 o                         
   1  -8   2        532.84        539.70        23.54 o                         
   2  -8   2        249.24        271.31        15.44 o                         
   3  -8   2        264.89        277.30        15.37 o                         
   4  -8   2         60.77         60.27         9.43 o                         
   5  -8   2        234.87        218.98        15.88 o                         
   6  -8   2        703.21        623.45        43.62 o                         
   7  -8   2         45.91         44.21         8.99 o                         
   8  -8   2         40.23         32.02         8.76 o                         
   9  -8   2        102.42         94.89        12.13 o                         
  10  -8   2         51.12         51.39        12.63 o                         
 -11  -7   2          6.97          7.05         8.16 o                         
 -10  -7   2        175.70        183.71        19.63 o                         
  -9  -7   2         46.95         46.48        10.78 o                         
  -8  -7   2        249.97        238.17        21.16 o                         
  -7  -7   2         21.14         24.05         8.46 o                         
  -6  -7   2        189.73        189.44        12.30 o                         
  -5  -7   2         57.91         41.89         6.93 o                         
  -4  -7   2        171.87        183.57        16.72 o                         
  -3  -7   2        845.24        807.23        43.34 o                         
  -2  -7   2        881.30        859.68        45.81 o                         
  -1  -7   2        975.42       1025.67        33.35 o                         
   0  -7   2        105.40         93.88         5.84 o                         
   1  -7   2         51.31         60.50         5.78 o                         
   2  -7   2        213.77        213.40        12.67 o                         
   3  -7   2        293.00        299.17        25.54 o                         
   4  -7   2         70.40         84.22         7.31 o                         
   5  -7   2        385.39        387.13        32.62 o                         
   6  -7   2         51.10         40.97         8.29 o                         
   7  -7   2        218.14        233.46        16.63 o                         
   8  -7   2         83.68         81.92        10.87 o                         
   9  -7   2        270.01        276.01        24.11 o                         
  10  -7   2         24.55         15.05         7.38 o                         
 -12  -6   2         21.81         30.09        11.42 o                         
 -11  -6   2         37.02         32.26        11.03 o                         
 -10  -6   2         46.49         54.55        11.89 o                         
  -9  -6   2        193.57        212.50        19.80 o                         
  -8  -6   2        319.06        328.39        24.44 o                         
  -7  -6   2        253.93        247.26        35.22 o                         
  -6  -6   2        201.40        204.81        14.34 o                         
  -5  -6   2        854.10        910.07        63.37 o                         
  -4  -6   2         42.62         41.88         8.81 o                         
  -3  -6   2        471.28        514.16        29.46 o                         
  -2  -6   2       2958.05       2851.54       126.61 o                         
  -1  -6   2        779.34        843.99        27.62 o                         
   0  -6   2        243.19        268.77        11.16 o                         
   1  -6   2        423.75        448.17        13.02 o                         
   2  -6   2       2182.22       2380.96       198.74 o                         
   3  -6   2        147.50        124.64        17.53 o                         
   4  -6   2        575.88        601.77        25.96 o                         
   5  -6   2         35.83         34.31         6.95 o                         
   6  -6   2        128.88        125.40        11.42 o                         
   7  -6   2        678.91        654.24        28.66 o                         
   8  -6   2          0.81         -0.81         4.32 o                         
   9  -6   2         30.06         20.38         8.00 o                         
  10  -6   2        125.17        110.40        17.63 o                         
 -12  -5   2          2.51          1.76         8.30 o                         
 -11  -5   2        274.96        291.87        24.17 o                         
 -10  -5   2        320.67        306.79        24.61 o                         
  -9  -5   2        105.96        116.25        14.52 o                         
  -8  -5   2         63.70         63.27        11.03 o                         
  -7  -5   2        294.27        317.95        15.53 o                         
  -6  -5   2        176.88        159.10        10.54 o                         
  -5  -5   2         89.77         85.43         7.97 o                         
  -4  -5   2        328.87        342.38        21.92 o                         
  -3  -5   2        217.15        203.00        15.24 o                         
  -2  -5   2        156.13        168.40        13.67 o                         
  -1  -5   2        126.81        135.64         7.60 o                         
   0  -5   2        480.78        466.94        15.84 o                         
   1  -5   2        596.69        633.39        16.93 o                         
   2  -5   2        409.86        442.56        24.50 o                         
   3  -5   2        341.39        340.36        11.15 o                         
   4  -5   2        137.39        171.95         7.57 o                         
   5  -5   2         22.71         29.79         6.23 o                         
   6  -5   2        190.65        187.22        13.21 o                         
   7  -5   2        284.72        256.09        26.35 o                         
   8  -5   2         86.22         96.10        14.34 o                         
   9  -5   2        374.55        361.61        25.43 o                         
  10  -5   2         33.19         33.24         8.20 o                         
  11  -5   2          7.25         -7.22        14.55 o                         
 -12  -4   2         28.47         13.07        10.08 o                         
 -11  -4   2         55.28         55.16        12.30 o                         
 -10  -4   2        112.19         97.68        13.67 o                         
  -9  -4   2         20.31         30.46         9.07 o                         
  -8  -4   2         14.73         21.16         7.19 o                         
  -7  -4   2         32.75         36.81        10.05 o                         
  -6  -4   2        152.80        189.51        10.39 o                         
  -5  -4   2        109.49        118.93         7.92 o                         
  -4  -4   2         68.71         77.85        11.14 o                         
  -3  -4   2        636.00        650.97        32.45 o                         
  -2  -4   2       2822.96       2636.98        74.81 o                         
  -1  -4   2       5865.12       5780.29       156.69 o                         
   0  -4   2       2515.93       2690.64        74.34 o                         
   1  -4   2       1136.45       1157.21        27.89 o                         
   2  -4   2          9.48          5.54         1.89 o                         
   3  -4   2        442.94        455.86        13.85 o                         
   4  -4   2        140.33        147.04         8.89 o                         
   5  -4   2       2381.57       2352.45        58.50 o                         
   6  -4   2        230.10        215.14        10.13 o                         
   7  -4   2         64.48         70.32        11.39 o                         
   8  -4   2        236.56        206.81        14.34 o                         
   9  -4   2        291.11        279.54        17.05 o                         
  10  -4   2         51.21         44.17        17.62 o                         
  11  -4   2         86.14         55.83        20.33 o                         
 -12  -3   2         48.84         55.92        13.46 o                         
 -11  -3   2          8.48          1.23         8.12 o                         
 -10  -3   2         32.39         33.42         9.50 o                         
  -9  -3   2        125.23        108.78        13.64 o                         
  -8  -3   2        847.90        903.47        39.65 o                         
  -7  -3   2         24.38         25.13         5.75 o                         
  -6  -3   2        312.29        339.32        22.15 o                         
  -5  -3   2        603.22        660.02        39.08 o                         
  -4  -3   2       1366.42       1258.70        63.50 o                         
  -3  -3   2         47.78         35.54         5.83 o                         
  -2  -3   2        659.46        689.20        24.41 o                         
  -1  -3   2         68.28         71.62         4.86 o                         
   0  -3   2        139.56        143.07        12.35 o                         
   1  -3   2       3553.65       3678.82        83.09 o                         
   2  -3   2       3502.25       3598.23        72.55 o                         
   3  -3   2       1199.13       1132.09        29.40 o                         
   4  -3   2       1808.51       1860.63        46.62 o                         
   5  -3   2         75.61         66.06         5.55 o                         
   6  -3   2        604.74        657.79        20.53 o                         
   7  -3   2        544.92        561.17        18.81 o                         
   8  -3   2        270.52        263.02        12.41 o                         
   9  -3   2        584.42        599.58        26.31 o                         
  10  -3   2        279.17        242.64        29.69 o                         
  11  -3   2         46.66         28.58        16.33 o                         
 -12  -2   2         22.55         11.39        10.67 o                         
 -11  -2   2        137.28        180.20        18.25 o                         
 -10  -2   2        305.17        358.54        24.91 o                         
  -9  -2   2        221.91        289.84        19.96 o                         
  -8  -2   2        377.85        366.86        17.91 o                         
  -7  -2   2        554.84        570.04        22.28 o                         
  -6  -2   2        243.26        281.37        12.93 o                         
  -5  -2   2       1331.70       1469.95        46.67 o                         
  -4  -2   2        167.34        207.95         8.71 o                         
  -3  -2   2        416.33        490.74        19.36 o                         
  -2  -2   2       2811.04       2793.22       122.75 o                         
  -1  -2   2       1135.44       1125.24        44.97 o                         
   0  -2   2       2131.66       2027.31        55.48 o                         
   1  -2   2       1796.01       1853.15        53.71 o                         
   2  -2   2       7406.01       6921.70       158.52 o                         
   3  -2   2       3101.82       3154.26        75.87 o                         
   4  -2   2       1412.06       1397.78        35.50 o                         
   5  -2   2        249.08        264.29        10.36 o                         
   6  -2   2        128.82        137.68         7.77 o                         
   7  -2   2         99.83         83.51         6.86 o                         
   8  -2   2        348.28        355.21        23.41 o                         
   9  -2   2        160.53        137.64        13.75 o                         
  10  -2   2         79.61         85.75        26.25 o                         
  11  -2   2        236.28        250.78        29.44 o                         
  12  -2   2         43.16         57.95        17.83 o                         
 -13  -1   2          6.35          0.53        12.83 o                         
 -12  -1   2        116.27        133.67        17.58 o                         
 -11  -1   2         66.88         55.50        11.45 o                         
 -10  -1   2        397.95        417.63        26.73 o                         
  -9  -1   2        126.05        151.47        19.48 o                         
  -8  -1   2        123.44        132.02         8.56 o                         
  -7  -1   2        207.65        224.15        10.04 o                         
  -6  -1   2        646.92        754.41        26.65 o                         
  -5  -1   2        395.77        463.28        17.02 o                         
  -4  -1   2       1315.59       1344.98        43.37 o                         
  -3  -1   2         54.99         47.08         3.39 o                         
  -2  -1   2      13146.77      12678.87       524.61 o                         
  -1  -1   2       1106.74       1122.73        31.49 o                         
   0  -1   2       3087.95       2930.96        67.64 o                         
   1  -1   2       2937.89       2839.01       121.91 o                         
   2  -1   2       1240.92       1184.72        29.96 o                         
   3  -1   2        933.36        849.96        22.44 o                         
   4  -1   2        671.12        640.83        18.58 o                         
   5  -1   2        510.38        491.36        26.49 o                         
   6  -1   2        512.26        528.11        22.72 o                         
   7  -1   2        122.77        127.58         7.97 o                         
   8  -1   2        662.97        636.82        33.08 o                         
   9  -1   2         86.74         69.95        11.01 o                         
  10  -1   2         49.58         62.93        13.99 o                         
  11  -1   2        168.12        160.72        15.85 o                         
  12  -1   2         23.84         71.60        17.07 o                         
 -13   0   2        123.53        105.75        20.81 o                         
 -12   0   2        226.05        254.18        26.80 o                         
 -11   0   2        260.39        293.85        14.66 o                         
 -10   0   2        954.92        990.54        30.09 o                         
  -9   0   2        498.56        540.04        19.37 o                         
  -8   0   2        103.75        100.61         8.39 o                         
  -7   0   2        478.97        493.73        16.61 o                         
  -6   0   2        302.85        347.74        12.54 o                         
  -5   0   2          4.06          4.42         2.38 o                         
  -4   0   2       1049.39       1197.46        30.86 o                         
  -3   0   2        575.24        561.80        15.50 o                         
  -2   0   2       4168.19       3733.30       101.67 o                         
  -1   0   2         22.19         24.68         2.57 o                         
   0   0   2          5.23          5.32         1.29 o                         
   1   0   2        151.86        149.99         7.71 o                         
   2   0   2        101.46         83.63         4.39 o                         
   3   0   2        749.84        731.11        19.75 o                         
   4   0   2        225.71        225.31         8.52 o                         
   5   0   2       1201.48       1240.86        60.44 o                         
   6   0   2        192.15        210.87         9.32 o                         
   7   0   2        295.39        312.65        12.50 o                         
   8   0   2        742.38        727.09        33.86 o                         
   9   0   2        627.02        612.00        28.13 o                         
  10   0   2         35.60         34.72         9.52 o                         
  11   0   2         46.08         66.17        11.85 o                         
  12   0   2          4.91         26.79         9.77 o                         
 -12   1   2        115.67        153.64        15.21 o                         
 -11   1   2         66.87         70.27         8.93 o                         
 -10   1   2        398.39        408.58        16.84 o                         
  -9   1   2        126.09        127.28         8.17 o                         
  -8   1   2        124.24        131.20        11.06 o                         
  -7   1   2        207.76        215.75         8.94 o                         
  -6   1   2        647.04        722.34        18.72 o                         
  -5   1   2        396.20        423.95        12.24 o                         
  -4   1   2       1314.33       1380.86        29.52 o                         
  -3   1   2         54.94         51.32         4.39 o                         
  -2   1   2      13140.66      11982.62       564.83 o                         
  -1   1   2       1104.87       1066.55        31.26 o                         
   0   1   2       3084.28       2853.53        85.24 o                         
   1   1   2       2940.46       2799.51        81.37 o                         
   2   1   2       1241.66       1250.49        59.34 o                         
   3   1   2        934.41        855.71        41.98 o                         
   4   1   2        669.97        652.44        22.50 o                         
   5   1   2        509.91        514.42        15.67 o                         
   6   1   2        512.82        531.47        17.00 o                         
   7   1   2        123.07        136.38         8.97 o                         
   8   1   2        663.86        610.47        27.48 o                         
   9   1   2         86.78         93.21        11.54 o                         
  10   1   2         49.66         50.54        10.49 o                         
  11   1   2        167.71        153.28        16.07 o                         
  12   1   2         23.70         29.65        10.27 o                         
 -12   2   2         22.45         26.11        14.45 o                         
 -11   2   2        137.53        173.32        15.29 o                         
 -10   2   2        304.55        341.62        15.33 o                         
  -9   2   2        221.69        236.17        10.92 o                         
  -8   2   2        378.17        426.79        16.09 o                         
  -7   2   2        554.33        566.68        16.27 o                         
  -6   2   2        242.49        265.40         9.63 o                         
  -5   2   2       1331.17       1411.07        31.74 o                         
  -4   2   2        167.75        153.47         6.38 o                         
  -3   2   2        417.11        437.26        11.68 o                         
  -2   2   2       2814.17       2698.24        75.45 o                         
  -1   2   2       1135.98       1047.21        28.82 o                         
   0   2   2       2129.64       2024.29        59.59 o                         
   1   2   2       1794.67       1792.18        54.88 o                         
   2   2   2       7402.48       6635.15       195.57 o                         
   3   2   2       3104.19       3201.99        75.96 o                         
   4   2   2       1410.53       1360.84        35.35 o                         
   5   2   2        249.87        258.68         9.69 o                         
   6   2   2        128.97        127.58         7.05 o                         
   7   2   2        100.26         89.84        10.32 o                         
   8   2   2        348.49        367.56        20.49 o                         
   9   2   2        160.35        166.07        14.93 o                         
  10   2   2         79.57         82.08        12.40 o                         
  11   2   2        236.43        203.24        20.92 o                         
  12   2   2         43.41         71.04        19.41 o                         
 -12   3   2         48.79         49.61        16.60 o                         
 -11   3   2          8.43         16.70        13.04 o                         
 -10   3   2         32.28         40.56         7.61 o                         
  -9   3   2        125.13        131.83         8.46 o                         
  -8   3   2        847.97        835.79        22.89 o                         
  -7   3   2         24.24         27.49         4.39 o                         
  -6   3   2        312.12        315.23        10.79 o                         
  -5   3   2        601.51        644.56        19.26 o                         
  -4   3   2       1366.13       1368.90        29.54 o                         
  -3   3   2         47.79         40.80         3.43 o                         
  -2   3   2        658.91        634.58        20.46 o                         
  -1   3   2         68.55         74.21         6.11 o                         
   0   3   2        139.31        139.52        14.52 o                         
   1   3   2       3552.83       3696.76       107.47 o                         
   2   3   2       3497.25       3448.31       104.84 o                         
   3   3   2       1197.36       1129.94        38.14 o                         
   4   3   2       1811.14       1851.73        46.93 o                         
   5   3   2         75.70         77.10         6.30 o                         
   6   3   2        604.20        656.58        27.78 o                         
   7   3   2        544.70        529.96        25.36 o                         
   8   3   2        271.12        261.54        24.20 o                         
   9   3   2        582.92        605.99        29.20 o                         
  10   3   2        278.98        283.70        20.27 o                         
  11   3   2         46.92         46.43        11.55 o                         
  12   3   2         67.87         71.63        13.31 o                         
 -12   4   2         28.67         25.88        15.19 o                         
 -11   4   2         54.89         79.46        17.83 o                         
 -10   4   2        111.72        129.13        14.73 o                         
  -9   4   2         20.29         25.91         6.57 o                         
  -8   4   2         14.71         11.25         4.33 o                         
  -7   4   2         33.08         31.84         4.72 o                         
  -6   4   2        152.60        169.81         7.78 o                         
  -5   4   2        110.73        112.36         5.93 o                         
  -4   4   2         68.72         73.72         4.68 o                         
  -3   4   2        634.51        638.15        17.07 o                         
  -2   4   2       2823.76       2659.80        70.58 o                         
  -1   4   2       5870.19       5789.97       210.61 o                         
   0   4   2       2517.44       2714.60        80.01 o                         
   1   4   2       1138.05       1108.18        37.09 o                         
   2   4   2          9.30          3.97         3.84 o                         
   3   4   2        442.50        430.90        19.13 o                         
   4   4   2        139.41        129.02        10.43 o                         
   5   4   2       2382.31       2348.57        59.30 o                         
   6   4   2        229.37        210.73        15.24 o                         
   7   4   2         64.39         79.40        10.94 o                         
   8   4   2        237.24        234.84        17.40 o                         
   9   4   2        290.63        289.14        19.44 o                         
  10   4   2         51.22         64.46        12.16 o                         
  11   4   2         85.98         82.04        13.06 o                         
 -12   5   2          2.54          6.66        12.21 o                         
 -11   5   2        274.92        271.57        29.23 o                         
 -10   5   2        319.96        329.15        23.08 o                         
  -9   5   2        106.06        107.40         9.99 o                         
  -8   5   2         63.64         89.15         8.79 o                         
  -7   5   2        295.10        293.86        13.90 o                         
  -6   5   2        176.44        178.42        10.10 o                         
  -5   5   2         90.03         79.59         4.96 o                         
  -4   5   2        328.21        354.26        11.34 o                         
  -3   5   2        215.96        194.74         9.29 o                         
  -2   5   2        156.61        176.85        10.77 o                         
  -1   5   2        127.04        128.95         9.37 o                         
   0   5   2        481.72        457.64        22.41 o                         
   1   5   2        596.07        610.89        23.35 o                         
   2   5   2        410.69        409.07        18.48 o                         
   3   5   2        340.54        338.54        16.74 o                         
   4   5   2        136.44        145.06        11.84 o                         
   5   5   2         22.42         27.16         8.08 o                         
   6   5   2        190.96        193.69        14.96 o                         
   7   5   2        284.99        259.22        18.25 o                         
   8   5   2         86.93         85.22        16.13 o                         
   9   5   2        375.11        377.33        22.91 o                         
  10   5   2         32.70         18.55         9.43 o                         
  11   5   2          7.12         11.31         8.86 o                         
 -12   6   2         21.90         27.08        15.26 o                         
 -11   6   2         37.18         30.61        17.73 o                         
 -10   6   2         46.55         57.06        12.43 o                         
  -9   6   2        193.56        202.74        18.19 o                         
  -8   6   2        319.60        342.50        16.17 o                         
  -7   6   2        253.68        250.91        14.38 o                         
  -6   6   2        202.58        199.29        11.51 o                         
  -5   6   2        854.62        827.38        47.36 o                         
  -4   6   2         42.42         52.97         4.50 o                         
  -3   6   2        472.57        493.33        16.85 o                         
  -2   6   2       2956.52       3032.77        79.57 o                         
  -1   6   2        778.87        864.40        35.94 o                         
   0   6   2        241.86        279.64        16.37 o                         
   1   6   2        422.60        405.36        18.47 o                         
   2   6   2       2181.48       2281.51        73.06 o                         
   3   6   2        147.57        151.11        13.74 o                         
   4   6   2        576.35        620.68        26.39 o                         
   5   6   2         35.40         29.34         7.78 o                         
   6   6   2        128.45        130.90        22.15 o                         
   7   6   2        680.62        677.99        31.33 o                         
   8   6   2          0.82         -2.35         7.86 o                         
   9   6   2         30.24         33.47        10.04 o                         
  10   6   2        125.21         96.77        14.93 o                         
  11   6   2          7.30         14.78         9.59 o                         
 -11   7   2          7.03         16.38        11.18 o                         
 -10   7   2        175.83        162.16        17.90 o                         
  -9   7   2         47.01         29.46        10.48 o                         
  -8   7   2        249.66        224.31        13.69 o                         
  -7   7   2         20.98         15.12         8.06 o                         
  -6   7   2        189.99        173.75        19.06 o                         
  -5   7   2         58.13         58.46        11.82 o                         
  -4   7   2        171.40        135.47        14.89 o                         
  -3   7   2        846.37        835.98        39.57 o                         
  -2   7   2        880.41        918.39        27.48 o                         
  -1   7   2        976.93       1064.26        43.52 o                         
   0   7   2        104.89         89.96         9.57 o                         
   1   7   2         51.78         53.10         8.72 o                         
   2   7   2        213.96        192.22        14.94 o                         
   3   7   2        293.84        296.85        27.52 o                         
   4   7   2         70.57         85.29        10.51 o                         
   5   7   2        385.13        362.30        20.55 o                         
   6   7   2         51.54         41.84         9.86 o                         
   7   7   2        217.38        235.30        18.67 o                         
   8   7   2         84.09         91.36        13.71 o                         
   9   7   2        270.09        260.53        23.91 o                         
  10   7   2         24.26         31.60        10.50 o                         
 -11   8   2         85.80         98.70        16.49 o                         
 -10   8   2        137.44         97.52        19.47 o                         
  -9   8   2        420.59        434.88        35.01 o                         
  -8   8   2        256.46        268.98        26.41 o                         
  -7   8   2        172.04        241.11        23.22 o                         
  -6   8   2        299.60        276.96        24.24 o                         
  -5   8   2        591.09        562.12        33.90 o                         
  -4   8   2       1020.17       1037.94        49.47 o                         
  -3   8   2        752.30        836.86        39.48 o                         
  -2   8   2        402.56        398.71        23.20 o                         
  -1   8   2        240.34        245.78        15.31 o                         
   0   8   2        575.42        597.30        29.99 o                         
   1   8   2        531.58        530.86        28.47 o                         
   2   8   2        248.89        268.98        19.93 o                         
   3   8   2        265.37        257.18        16.90 o                         
   4   8   2         61.03         64.84        18.34 o                         
   5   8   2        234.93        221.30        16.90 o                         
   6   8   2        702.84        681.98        31.36 o                         
   7   8   2         45.85         71.57        12.08 o                         
   8   8   2         40.03         40.53        11.13 o                         
   9   8   2        102.63        108.14        15.64 o                         
  10   8   2         51.33         68.19        20.05 o                         
 -10   9   2        158.68         90.08        20.30 o                         
  -9   9   2         32.04         39.94        15.36 o                         
  -8   9   2        178.72        203.58        23.50 o                         
  -7   9   2        326.39        344.65        28.14 o                         
  -6   9   2         32.58         38.00        12.12 o                         
  -5   9   2        389.98        391.41        28.03 o                         
  -4   9   2        499.62        491.68        31.01 o                         
  -3   9   2        163.20        179.62        16.14 o                         
   0   9   2        296.11        308.89        19.01 o                         
   1   9   2        230.33        259.33        18.99 o                         
   2   9   2         26.71         15.31         8.35 o                         
   3   9   2        224.57        251.01        20.61 o                         
   4   9   2        151.60        154.32        14.46 o                         
   5   9   2        135.91        125.57        15.92 o                         
   6   9   2        207.70        207.40        28.40 o                         
   7   9   2         25.84         14.73        15.26 o                         
   8   9   2        155.03        161.83        17.93 o                         
   9   9   2         15.55         11.03        10.63 o                         
  -9  10   2        184.24        205.01        25.37 o                         
  -8  10   2        165.29        105.45        19.33 o                         
  -7  10   2         64.60         60.31        15.05 o                         
  -6  10   2        864.20        852.93        47.34 o                         
  -5  10   2        152.86        169.93        18.87 o                         
  -4  10   2        584.70        591.47        35.43 o                         
  -3  10   2         35.62         32.82        10.04 o                         
   2  10   2        219.36        232.39        19.50 o                         
   3  10   2        128.50        127.47        16.10 o                         
   4  10   2        349.41        322.81        27.31 o                         
   5  10   2        190.08        172.73        20.65 o                         
   6  10   2        147.62        151.81        16.72 o                         
   7  10   2        137.80        142.93        16.99 o                         
   8  10   2         21.60         25.16        11.20 o                         
   9  10   2         88.53        111.06        16.60 o                         
  -9  11   2         64.78         47.99        17.97 o                         
  -8  11   2        130.43        120.56        21.28 o                         
  -7  11   2         92.74         56.22        16.00 o                         
  -6  11   2         70.76         77.70        15.86 o                         
  -5  11   2        111.69        131.68        17.58 o                         
  -4  11   2        802.75        889.01        44.73 o                         
   3  11   2          2.66         12.35        10.11 o                         
   4  11   2        433.41        399.29        31.15 o                         
   5  11   2        164.66        205.71        22.78 o                         
   6  11   2        240.16        242.29        26.16 o                         
   7  11   2         70.51         78.19        18.11 o                         
   8  11   2         61.07         74.61        14.90 o                         
  -8  12   2         68.14         80.43        19.26 o                         
  -7  12   2         58.65         60.20        17.48 o                         
  -6  12   2         65.79         77.84        16.33 o                         
   5  12   2        133.39        130.94        20.17 o                         
   6  12   2         94.09         74.77        18.36 o                         
   7  12   2         46.26         66.53        18.36 o                         
  -2 -15   3          3.91          4.78         8.36 o                         
  -1 -15   3         12.43         15.22        13.39 o                         
   0 -15   3        121.84        108.83        23.15 o                         
   1 -15   3         85.78        102.82        22.11 o                         
  -5 -14   3         19.76         20.42         8.94 o                         
  -4 -14   3        126.51        128.31        23.80 o                         
  -3 -14   3          8.20         16.51         9.03 o                         
  -2 -14   3        159.81        163.09        16.92 o                         
  -1 -14   3          6.01         10.94         8.24 o                         
   0 -14   3         49.78         45.58        16.49 o                         
   1 -14   3        178.93        192.29        27.15 o                         
   2 -14   3         70.39         81.22        19.36 o                         
   3 -14   3          0.96          5.41        10.57 o                         
   4 -14   3         10.07         18.83        23.20 o                         
  -7 -13   3        103.35         99.93        18.55 o                         
  -6 -13   3         42.17         49.03        13.88 o                         
  -5 -13   3         45.59         38.99        13.81 o                         
  -4 -13   3         39.48         40.10        12.50 o                         
  -3 -13   3          8.15          1.96         9.24 o                         
  -2 -13   3        130.31        154.24        15.82 o                         
  -1 -13   3         22.13         12.68        20.96 o                         
   0 -13   3         12.74         21.79         8.53 o                         
   1 -13   3         82.43        116.62        21.46 o                         
   2 -13   3        138.58        175.85        25.14 o                         
   3 -13   3         89.17         94.77        19.56 o                         
   4 -13   3         43.07         46.76        15.59 o                         
   5 -13   3         55.88         60.27        14.78 o                         
  -8 -12   3        108.59        144.18        14.97 o                         
  -7 -12   3        249.26        258.00        21.95 o                         
  -6 -12   3        155.34        210.87        16.88 o                         
  -5 -12   3         61.09         71.27        15.54 o                         
  -4 -12   3         17.33         19.10        10.57 o                         
  -3 -12   3         14.94         15.79         7.55 o                         
  -2 -12   3         10.18         11.23         7.17 o                         
  -1 -12   3         10.35          2.37         6.21 o                         
   0 -12   3        162.31        156.94        14.88 o                         
   1 -12   3         66.14         75.99        18.02 o                         
   2 -12   3         47.65         28.24        12.67 o                         
   3 -12   3        128.98        127.91        20.91 o                         
   4 -12   3        116.49        153.98        16.62 o                         
   5 -12   3         53.74         65.80        11.82 o                         
   6 -12   3        128.55        128.97        15.37 o                         
   7 -12   3         28.93         22.16        16.26 o                         
  -9 -11   3         59.82         39.12         9.02 o                         
  -8 -11   3        116.09         88.61        17.18 o                         
  -7 -11   3         73.05         79.27        11.40 o                         
  -6 -11   3         93.83         93.41        11.52 o                         
  -5 -11   3        376.01        418.34        21.94 o                         
  -4 -11   3         59.37         57.14        13.71 o                         
  -3 -11   3        208.68        224.88        22.66 o                         
  -2 -11   3         42.11         48.36        12.09 o                         
  -1 -11   3         75.37         78.82        11.15 o                         
   0 -11   3        184.97        210.16        15.98 o                         
   1 -11   3        242.15        232.45        16.76 o                         
   2 -11   3        126.87        118.87        19.93 o                         
   3 -11   3         45.23         57.44        15.36 o                         
   4 -11   3         60.54         60.43        11.41 o                         
   5 -11   3         68.56         74.33        12.03 o                         
   6 -11   3         14.88         28.36         9.09 o                         
   7 -11   3         81.91         74.43        13.74 o                         
   8 -11   3         80.61         74.75        13.51 o                         
  -9 -10   3        554.76        586.53        32.64 o                         
  -8 -10   3        129.00        156.15        14.26 o                         
  -7 -10   3         32.96         29.78        12.80 o                         
  -6 -10   3         41.73         43.71         8.67 o                         
  -5 -10   3         96.67         88.60        12.86 o                         
  -4 -10   3        193.99        193.33        13.96 o                         
  -3 -10   3        427.39        442.35        20.58 o                         
  -2 -10   3        301.73        321.66        25.39 o                         
  -1 -10   3         86.54         96.91        11.29 o                         
   0 -10   3        316.37        322.69        18.97 o                         
   1 -10   3        370.00        412.27        21.38 o                         
   2 -10   3       1343.29       1627.79        80.41 o                         
   3 -10   3         42.04         28.93        11.49 o                         
   4 -10   3        170.38        167.83        16.15 o                         
   5 -10   3        188.09        218.17        17.71 o                         
   6 -10   3         65.93         62.96        11.10 o                         
   7 -10   3         56.84         50.65        10.41 o                         
   8 -10   3          2.71         -3.19         7.21 o                         
 -10  -9   3         31.02         22.37        13.38 o                         
  -9  -9   3         12.10         15.65        13.31 o                         
  -8  -9   3        219.80        202.49        21.04 o                         
  -7  -9   3        252.98        269.23        17.08 o                         
  -6  -9   3        427.10        417.59        21.16 o                         
  -5  -9   3          0.61         -4.43         4.43 o                         
  -4  -9   3        251.92        246.36        14.74 o                         
  -3  -9   3         71.75         69.29         8.38 o                         
  -2  -9   3          3.09          6.88         4.41 o                         
  -1  -9   3        168.70        189.79        18.50 o                         
   0  -9   3         56.29         41.38         7.60 o                         
   1  -9   3        243.23        205.50        15.15 o                         
   2  -9   3        315.24        352.49        18.58 o                         
   3  -9   3         21.68         16.51        10.31 o                         
   4  -9   3        352.41        363.67        21.38 o                         
   5  -9   3        402.57        402.49        29.14 o                         
   6  -9   3        245.45        235.52        21.74 o                         
   7  -9   3        111.53        107.97        12.93 o                         
   8  -9   3         25.50         30.72        12.58 o                         
   9  -9   3          4.88         -2.37         6.60 o                         
 -11  -8   3         96.10        104.01        16.45 o                         
 -10  -8   3        260.37        267.78        18.45 o                         
  -9  -8   3        294.29        302.65        25.67 o                         
  -8  -8   3         53.18         73.98        13.30 o                         
  -7  -8   3        622.75        612.68        37.90 o                         
  -6  -8   3        249.59        218.89        20.77 o                         
  -5  -8   3        292.74        304.70        16.69 o                         
  -4  -8   3        182.42        217.69        13.47 o                         
  -3  -8   3        191.53        192.21        12.09 o                         
  -2  -8   3         16.50         10.79         4.39 o                         
  -1  -8   3        486.20        512.99        19.77 o                         
   0  -8   3        229.72        242.75        10.03 o                         
   1  -8   3        205.23        187.87        12.63 o                         
   2  -8   3        527.03        561.20        32.40 o                         
   3  -8   3        107.98        119.04        12.61 o                         
   4  -8   3         90.23         79.37        10.92 o                         
   5  -8   3         32.31         45.55        11.33 o                         
   6  -8   3        834.39        783.06        34.17 o                         
   7  -8   3         40.99         51.12        15.76 o                         
   8  -8   3         24.52         18.52        12.05 o                         
   9  -8   3        229.88        237.72        18.36 o                         
  10  -8   3         12.00          8.85         7.68 o                         
 -11  -7   3         64.82         48.00        10.07 o                         
 -10  -7   3         51.45         36.95        14.16 o                         
  -9  -7   3         22.30         30.57         9.57 o                         
  -8  -7   3        220.20        216.57        20.65 o                         
  -7  -7   3          2.34         15.47         7.31 o                         
  -6  -7   3        251.23        272.89        21.53 o                         
  -5  -7   3        113.78        123.36        10.36 o                         
  -4  -7   3        301.52        279.70        14.65 o                         
  -3  -7   3        453.46        475.66        36.69 o                         
  -2  -7   3       1269.04       1258.09        40.12 o                         
  -1  -7   3        230.97        255.83        11.86 o                         
   0  -7   3        596.62        528.79        18.98 o                         
   1  -7   3        260.45        263.80         9.54 o                         
   2  -7   3        118.19        120.35         9.50 o                         
   3  -7   3        637.41        682.86        22.35 o                         
   4  -7   3        175.52        175.30        13.95 o                         
   5  -7   3        195.19        180.33        14.27 o                         
   6  -7   3        258.03        239.46        16.71 o                         
   7  -7   3        462.67        478.21        66.33 o                         
   8  -7   3        210.17        186.86        45.19 o                         
   9  -7   3        132.18        136.56        28.35 o                         
  10  -7   3         24.59          6.88         6.65 o                         
 -12  -6   3         15.46         22.98         8.51 o                         
 -11  -6   3         59.93         60.11        11.72 o                         
 -10  -6   3         51.70         34.37        10.24 o                         
  -9  -6   3         58.25         58.92        11.86 o                         
  -8  -6   3        206.73        235.95        20.51 o                         
  -7  -6   3       1098.89       1084.28        55.43 o                         
  -6  -6   3        221.35        240.34        15.61 o                         
  -5  -6   3        265.20        253.23        16.07 o                         
  -4  -6   3         82.21         98.27        20.48 o                         
  -3  -6   3        456.33        428.41        24.11 o                         
  -2  -6   3        920.92        955.46        31.77 o                         
  -1  -6   3        406.70        416.67        16.04 o                         
   0  -6   3        335.91        347.56        15.63 o                         
   1  -6   3        605.64        596.46        17.03 o                         
   2  -6   3        873.46        854.77        22.44 o                         
   3  -6   3       1637.34       1684.47        81.22 o                         
   4  -6   3         99.02        103.64        11.64 o                         
   5  -6   3        257.68        230.76        14.94 o                         
   6  -6   3        127.40        138.37        12.74 o                         
   7  -6   3        217.85        206.71        19.38 o                         
   8  -6   3        125.33        111.12        11.98 o                         
   9  -6   3         41.50         41.87        11.00 o                         
  10  -6   3        238.25        155.57        27.06 o                         
 -12  -5   3         17.39          9.30         7.80 o                         
 -11  -5   3         73.82         80.81        10.98 o                         
 -10  -5   3         38.28         37.19         8.25 o                         
  -9  -5   3        279.05        258.04        22.11 o                         
  -8  -5   3         35.25         41.16        10.11 o                         
  -7  -5   3        166.31        175.99        16.40 o                         
  -6  -5   3        306.33        294.37        14.15 o                         
  -5  -5   3       1726.94       1784.44        86.06 o                         
  -4  -5   3        136.71        138.76        11.16 o                         
  -3  -5   3        695.42        692.97        24.68 o                         
  -2  -5   3        228.79        233.17        10.96 o                         
  -1  -5   3        171.50        181.37         8.85 o                         
   0  -5   3        383.52        350.06        12.77 o                         
   1  -5   3       1714.34       1848.39        43.71 o                         
   2  -5   3       1281.96       1296.46        28.69 o                         
   3  -5   3        677.97        713.33        30.73 o                         
   4  -5   3         69.02         75.27         8.79 o                         
   5  -5   3        673.11        640.32        27.40 o                         
   6  -5   3        181.80        184.94        13.51 o                         
   7  -5   3        102.69        118.75        11.47 o                         
   8  -5   3         46.20         26.90        17.78 o                         
   9  -5   3        118.05        115.41        12.20 o                         
  10  -5   3         20.39         18.45        15.70 o                         
  11  -5   3          4.75          5.25        15.66 o                         
 -12  -4   3        116.42        118.16        13.54 o                         
 -11  -4   3         15.82         16.39         7.08 o                         
 -10  -4   3         11.88         13.87         6.65 o                         
  -9  -4   3        115.51        105.59        13.99 o                         
  -8  -4   3        527.74        529.14        31.08 o                         
  -7  -4   3        395.28        430.81        26.41 o                         
  -6  -4   3        264.55        269.47        12.94 o                         
  -5  -4   3        286.72        332.12        11.79 o                         
  -4  -4   3         13.25         11.90         2.98 o                         
  -3  -4   3        351.06        354.33        14.17 o                         
  -2  -4   3       3994.93       4037.22       143.07 o                         
  -1  -4   3       4537.51       4422.88       122.12 o                         
   0  -4   3       2407.19       2630.05        72.01 o                         
   1  -4   3       1198.24       1227.73        34.77 o                         
   2  -4   3        755.83        761.12        28.44 o                         
   3  -4   3        104.14        101.69         6.83 o                         
   4  -4   3        264.29        269.34        13.06 o                         
   5  -4   3        508.10        480.48        24.82 o                         
   6  -4   3        113.89        115.56         8.00 o                         
   7  -4   3        122.08        131.04        11.43 o                         
   8  -4   3         19.94         20.37         6.79 o                         
   9  -4   3        192.42        173.86        24.63 o                         
  10  -4   3         41.67         22.94        15.61 o                         
  11  -4   3        247.23        185.96        28.95 o                         
 -12  -3   3          9.97         11.19         7.44 o                         
 -11  -3   3        107.35        106.78        11.87 o                         
 -10  -3   3        190.60        185.28        14.04 o                         
  -9  -3   3         55.93         69.28        13.75 o                         
  -8  -3   3         69.31         52.41         8.05 o                         
  -7  -3   3         61.12         58.44         9.34 o                         
  -6  -3   3        885.22        920.24        26.01 o                         
  -5  -3   3        587.77        564.67        17.11 o                         
  -4  -3   3        177.44        224.75        14.72 o                         
  -3  -3   3       1802.27       1735.32        62.01 o                         
  -2  -3   3       1903.38       1901.79       119.47 o                         
  -1  -3   3       2388.51       2479.52        69.39 o                         
   0  -3   3        736.45        695.22        20.82 o                         
   1  -3   3       4584.50       4710.11       108.57 o                         
   2  -3   3       2156.46       2185.40        67.50 o                         
   3  -3   3       1266.84       1279.04        73.38 o                         
   4  -3   3        250.21        231.23         9.61 o                         
   5  -3   3       2904.70       2793.74        69.70 o                         
   6  -3   3         75.76         87.86         6.99 o                         
   7  -3   3        487.20        480.32        18.40 o                         
   8  -3   3         75.11         83.50         7.49 o                         
   9  -3   3          9.81         -5.78        11.79 o                         
  10  -3   3         54.30         49.30        17.92 o                         
  11  -3   3          9.82          3.86        14.62 o                         
 -12  -2   3         92.28         83.58        11.25 o                         
 -11  -2   3        287.74        291.86        17.79 o                         
 -10  -2   3        568.62        605.11        26.53 o                         
  -9  -2   3        194.29        200.92        13.90 o                         
  -8  -2   3        159.88        141.57        11.15 o                         
  -7  -2   3        203.89        227.92        10.35 o                         
  -6  -2   3       2510.92       2602.63        63.98 o                         
  -5  -2   3        391.46        399.08        19.35 o                         
  -4  -2   3        382.47        361.34        11.36 o                         
  -3  -2   3       2220.95       2276.75        63.60 o                         
  -2  -2   3       1630.56       1594.76        45.42 o                         
  -1  -2   3       1729.20       1634.85        46.93 o                         
   0  -2   3       1413.16       1327.80        32.46 o                         
   1  -2   3        261.39        229.47         9.86 o                         
   2  -2   3        131.53        137.87         6.25 o                         
   3  -2   3        340.09        324.32        11.18 o                         
   4  -2   3        795.61        860.34        23.74 o                         
   5  -2   3        122.20        131.53         7.64 o                         
   6  -2   3        164.53        173.68         9.09 o                         
   7  -2   3        104.78        102.38         7.57 o                         
   8  -2   3        551.05        495.02        24.67 o                         
   9  -2   3        467.73        494.21        40.91 o                         
  10  -2   3         52.77         45.44        17.46 o                         
  11  -2   3         55.72         79.78        20.05 o                         
 -13  -1   3         48.74         43.18        16.97 o                         
 -12  -1   3         91.76         71.65        10.85 o                         
 -11  -1   3         88.53         97.29        11.07 o                         
 -10  -1   3        349.30        366.74        19.12 o                         
  -9  -1   3         70.51         66.20         8.79 o                         
  -8  -1   3        221.26        221.96        13.54 o                         
  -7  -1   3         77.99         87.87        10.87 o                         
  -6  -1   3       1064.31       1155.89        31.30 o                         
  -5  -1   3       1220.97       1308.72        33.93 o                         
  -4  -1   3        954.27       1125.20        28.23 o                         
  -3  -1   3         16.57         17.77         3.55 o                         
  -2  -1   3       3674.70       3693.94       100.70 o                         
  -1  -1   3        433.84        432.35        13.91 o                         
   0  -1   3       5314.15       5023.51       115.77 o                         
   1  -1   3       1349.94       1388.57        32.73 o                         
   2  -1   3        122.07        124.07         9.81 o                         
   3  -1   3        477.80        506.70        15.02 o                         
   4  -1   3       1374.11       1313.96        34.34 o                         
   5  -1   3       1208.52       1167.82        32.93 o                         
   6  -1   3        458.75        432.65        15.02 o                         
   7  -1   3         50.43         57.53         5.79 o                         
   8  -1   3        452.01        448.44        22.87 o                         
   9  -1   3         57.91         61.42        10.82 o                         
  10  -1   3        272.21        276.55        19.80 o                         
  11  -1   3         62.37         56.62        11.59 o                         
 -13   0   3        149.51        157.97        22.57 o                         
 -12   0   3         86.54         93.51        14.79 o                         
 -11   0   3          0.73         -2.14         5.77 o                         
 -10   0   3        394.55        399.34        21.11 o                         
  -9   0   3        268.57        281.76        15.89 o                         
  -8   0   3        557.55        531.67        18.44 o                         
  -7   0   3        277.82        256.83        13.49 o                         
  -6   0   3        802.89        825.99        23.84 o                         
  -5   0   3        493.06        475.95        18.85 o                         
  -4   0   3       1941.79       1908.83        47.27 o                         
  -3   0   3         97.08         85.90         5.64 o                         
  -2   0   3       4917.94       4213.50       155.45 o                         
  -1   0   3       1731.83       1818.07        43.57 o                         
   0   0   3       1301.48       1189.96        29.51 o                         
   1   0   3       3895.19       3694.96       106.38 o                         
   2   0   3          0.96          7.39         2.65 o                         
   3   0   3        475.53        422.77        13.04 o                         
   4   0   3        178.90        166.11         7.26 o                         
   5   0   3        434.12        441.94        16.21 o                         
   6   0   3       1404.45       1500.36        39.78 o                         
   7   0   3         81.66         78.57        10.27 o                         
   8   0   3         61.76         69.51        10.73 o                         
   9   0   3       1805.93       1816.47        63.23 o                         
  10   0   3        355.96        373.29        22.39 o                         
  11   0   3         25.49         35.83        10.38 o                         
 -12   1   3         91.65         99.38        12.03 o                         
 -11   1   3         88.05         89.40        10.77 o                         
 -10   1   3        348.42        353.69        18.65 o                         
  -9   1   3         70.95         79.20         9.27 o                         
  -8   1   3        221.34        236.38        11.31 o                         
  -7   1   3         77.55         82.18         7.24 o                         
  -6   1   3       1062.99       1141.12        31.33 o                         
  -5   1   3       1221.72       1278.68        34.00 o                         
  -4   1   3        953.88       1028.44        28.15 o                         
  -3   1   3         16.46         19.64         3.41 o                         
  -2   1   3       3678.32       3660.38       100.57 o                         
  -1   1   3        433.57        409.80        13.05 o                         
   0   1   3       5310.61       5000.41       128.20 o                         
   1   1   3       1347.97       1302.47       116.76 o                         
   2   1   3        122.67        133.56         8.29 o                         
   3   1   3        477.79        487.14        19.45 o                         
   4   1   3       1374.02       1319.66        33.92 o                         
   5   1   3       1205.44       1179.25        31.26 o                         
   6   1   3        458.99        424.54        21.44 o                         
   7   1   3         50.62         54.32         9.60 o                         
   8   1   3        451.59        457.94        23.23 o                         
   9   1   3         57.90         57.84        10.60 o                         
  10   1   3        272.09        279.54        19.44 o                         
  11   1   3         62.16         47.16        11.50 o                         
 -11   2   3        287.86        310.49        18.05 o                         
 -10   2   3        568.68        588.37        25.38 o                         
  -9   2   3        194.42        194.87        23.63 o                         
  -8   2   3        159.97        175.35         8.88 o                         
  -7   2   3        203.98        217.72         9.21 o                         
  -6   2   3       2509.75       2541.97        63.92 o                         
  -5   2   3        391.96        397.81        14.16 o                         
  -4   2   3        382.64        352.45        13.86 o                         
  -3   2   3       2218.46       2177.48        62.80 o                         
  -2   2   3       1629.67       1551.18        45.26 o                         
  -1   2   3       1729.44       1675.16        40.80 o                         
   0   2   3       1412.30       1302.91        40.76 o                         
   1   2   3        261.63        232.26        10.77 o                         
   2   2   3        131.44        119.12         8.54 o                         
   3   2   3        339.81        327.47        15.10 o                         
   4   2   3        797.35        832.21        23.05 o                         
   5   2   3        121.32        137.21         6.40 o                         
   6   2   3        164.75        176.94        32.40 o                         
   7   2   3        104.89        107.83        11.69 o                         
   8   2   3        550.71        549.62        25.99 o                         
   9   2   3        467.76        446.81        24.65 o                         
  10   2   3         52.64         35.89        10.11 o                         
  11   2   3         55.46         40.02        10.92 o                         
 -11   3   3        107.26         96.00        15.49 o                         
 -10   3   3        190.66        166.93        16.53 o                         
  -9   3   3         56.11         63.86         7.22 o                         
  -8   3   3         69.00         63.10         6.24 o                         
  -7   3   3         60.59         60.35         5.94 o                         
  -6   3   3        884.47        909.37        25.69 o                         
  -5   3   3        587.25        565.78        17.38 o                         
  -4   3   3        178.54        202.54        13.03 o                         
  -3   3   3       1802.24       1736.82        49.91 o                         
  -2   3   3       1902.23       1855.41        55.75 o                         
  -1   3   3       2390.04       2513.18        73.68 o                         
   0   3   3        736.88        666.21        23.37 o                         
   1   3   3       4585.98       4621.43       135.39 o                         
   2   3   3       2155.04       2157.76        66.83 o                         
   3   3   3       1266.57       1285.17        49.77 o                         
   4   3   3        249.23        233.65        13.41 o                         
   5   3   3       2908.54       2876.94        88.53 o                         
   6   3   3         75.65         78.27        10.11 o                         
   7   3   3        487.91        460.07        23.82 o                         
   8   3   3         75.21         51.25        10.44 o                         
   9   3   3          9.89         11.69         8.79 o                         
  10   3   3         54.59         61.52        11.66 o                         
  11   3   3          9.80         27.62        10.32 o                         
 -11   4   3         15.83          6.64        11.03 o                         
 -10   4   3         11.92         11.00         7.76 o                         
  -9   4   3        115.68        135.76        10.78 o                         
  -8   4   3        526.36        506.54        16.18 o                         
  -7   4   3        394.39        422.06        13.69 o                         
  -6   4   3        264.55        280.00        10.02 o                         
  -5   4   3        287.40        308.63        16.81 o                         
  -4   4   3         13.04         13.45         3.47 o                         
  -3   4   3        352.70        319.84        23.35 o                         
  -2   4   3       3992.67       4060.36       149.79 o                         
  -1   4   3       4540.18       4557.87       165.37 o                         
   0   4   3       2406.69       2561.00        77.90 o                         
   1   4   3       1198.64       1187.45        39.73 o                         
   2   4   3        755.72        778.52        28.06 o                         
   3   4   3        105.13        113.27         9.56 o                         
   4   4   3        264.12        267.09        15.14 o                         
   5   4   3        508.68        542.78        23.44 o                         
   6   4   3        114.34        130.73        12.46 o                         
   7   4   3        122.24        117.39        12.81 o                         
   8   4   3         19.92         20.01         8.52 o                         
   9   4   3        192.66        181.81        42.84 o                         
  10   4   3         41.80         39.24        10.57 o                         
  11   4   3        246.86        251.55        20.95 o                         
 -11   5   3         73.84         64.68        17.07 o                         
 -10   5   3         38.28         40.50        13.60 o                         
  -9   5   3        278.96        312.33        15.92 o                         
  -8   5   3         35.54         38.82         7.27 o                         
  -7   5   3        166.68        159.88        10.67 o                         
  -6   5   3        305.90        285.79        11.28 o                         
  -5   5   3       1729.49       1746.39        49.38 o                         
  -4   5   3        135.76        135.89         7.79 o                         
  -3   5   3        694.61        737.28        30.53 o                         
  -2   5   3        228.02        228.35        13.39 o                         
  -1   5   3        171.48        182.53        12.30 o                         
   0   5   3        381.89        340.96        15.19 o                         
   1   5   3       1714.54       1783.78        57.68 o                         
   2   5   3       1284.41       1253.75        43.41 o                         
   3   5   3        676.30        679.38        27.51 o                         
   4   5   3         68.74         63.47         8.57 o                         
   5   5   3        674.22        691.63        28.80 o                         
   6   5   3        181.18        174.32        35.04 o                         
   7   5   3        102.65         99.54        12.41 o                         
   8   5   3         46.24         47.41        14.55 o                         
   9   5   3        117.63        124.25        15.14 o                         
  10   5   3         20.39         25.83         9.66 o                         
  11   5   3          4.80         18.48         9.66 o                         
 -11   6   3         60.31         63.62        17.74 o                         
 -10   6   3         51.44         41.79        11.39 o                         
  -9   6   3         58.75         52.72         8.39 o                         
  -8   6   3        206.64        208.84        25.28 o                         
  -7   6   3       1099.18       1115.64        79.11 o                         
  -6   6   3        221.22        206.82        13.51 o                         
  -5   6   3        265.37        282.35        10.51 o                         
  -4   6   3         82.24         72.89         7.05 o                         
  -3   6   3        457.15        449.98        20.81 o                         
  -2   6   3        920.38       1033.22        41.33 o                         
  -1   6   3        406.78        445.13        22.09 o                         
   0   6   3        335.25        361.34        20.24 o                         
   1   6   3        606.51        614.85        24.25 o                         
   2   6   3        872.92        837.31        31.91 o                         
   3   6   3       1638.41       1619.33        55.59 o                         
   4   6   3         99.05         91.02        10.56 o                         
   5   6   3        258.30        274.01        17.55 o                         
   6   6   3        127.26        127.89        14.71 o                         
   7   6   3        217.69        193.52        16.67 o                         
   8   6   3        125.03        123.61        14.67 o                         
   9   6   3         41.41         28.14         9.75 o                         
  10   6   3        238.48        286.69        22.17 o                         
 -11   7   3         65.18         80.04        18.73 o                         
 -10   7   3         51.33         62.93        16.86 o                         
  -9   7   3         22.23         17.26         7.37 o                         
  -8   7   3        219.76        229.77        17.77 o                         
  -7   7   3          2.40          0.54         5.60 o                         
  -6   7   3        250.96        259.68        15.60 o                         
  -5   7   3        113.07        125.13        15.10 o                         
  -3   7   3        453.94        485.39        22.80 o                         
  -2   7   3       1269.54       1287.88        52.01 o                         
  -1   7   3        230.80        242.82        15.75 o                         
   0   7   3        597.48        596.90        28.56 o                         
   1   7   3        260.77        254.63        16.15 o                         
   2   7   3        118.01        120.39        10.93 o                         
   3   7   3        636.93        669.60        28.56 o                         
   4   7   3        175.61        203.67        14.94 o                         
   5   7   3        195.06        198.20        15.61 o                         
   6   7   3        258.58        245.46        18.48 o                         
   7   7   3        461.87        470.26        25.56 o                         
   8   7   3        209.57        182.51        17.50 o                         
   9   7   3        132.68        157.12        17.26 o                         
  10   7   3         24.63         22.73        10.60 o                         
 -11   8   3         96.36        139.01        22.87 o                         
 -10   8   3        260.19        248.88        27.82 o                         
  -9   8   3        294.21        345.73        30.50 o                         
  -8   8   3         52.95         75.97        16.51 o                         
  -7   8   3        623.50        618.94        38.76 o                         
  -6   8   3        249.45        240.00        22.15 o                         
  -5   8   3        292.29        333.45        24.40 o                         
  -2   8   3         16.38         21.11         5.99 o                         
  -1   8   3        486.08        537.15        26.85 o                         
   0   8   3        229.44        241.64        17.23 o                         
   1   8   3        205.57        203.60        16.79 o                         
   2   8   3        526.65        489.84        23.60 o                         
   3   8   3        108.09        112.70        11.88 o                         
   4   8   3         90.48        110.71        12.01 o                         
   5   8   3         32.20         37.64         9.76 o                         
   6   8   3        833.98        788.97        35.49 o                         
   7   8   3         41.04         59.95        11.85 o                         
   8   8   3         24.46         23.72        14.13 o                         
   9   8   3        229.57        219.88        20.58 o                         
  10   8   3         11.88         32.78        11.45 o                         
 -10   9   3         30.83         27.31        14.27 o                         
  -9   9   3         12.06         13.92        12.03 o                         
  -8   9   3        219.31        233.85        24.74 o                         
  -7   9   3        253.04        217.80        22.52 o                         
  -6   9   3        427.83        394.23        29.30 o                         
  -5   9   3          0.63         -4.12         8.26 o                         
   0   9   3         56.12         82.21        11.08 o                         
   1   9   3        243.14        227.74        18.50 o                         
   2   9   3        315.40        320.41        23.52 o                         
   3   9   3         21.63         12.58         8.08 o                         
   4   9   3        352.30        343.88        21.27 o                         
   5   9   3        403.20        423.17        24.11 o                         
   6   9   3        244.83        243.81        19.56 o                         
   7   9   3        111.91        116.23        30.14 o                         
   8   9   3         25.12         25.02        11.06 o                         
   9   9   3          4.81          8.82        10.41 o                         
  -9  10   3        555.45        630.37        43.36 o                         
  -8  10   3        128.83        126.80        20.07 o                         
  -7  10   3         32.80         27.06        12.88 o                         
  -6  10   3         41.80         48.45        13.23 o                         
   1  10   3        369.41        370.50        25.46 o                         
   2  10   3       1342.07       1383.99        66.67 o                         
   3  10   3         42.18         39.15        12.60 o                         
   4  10   3        170.37        155.71        15.45 o                         
   5  10   3        187.74        224.98        18.94 o                         
   6  10   3         66.08         61.80        18.36 o                         
   7  10   3         57.12         83.21        14.21 o                         
   8  10   3          2.67          6.10         9.70 o                         
  -8  11   3        116.00        115.24        19.73 o                         
   3  11   3         45.21         38.67        12.58 o                         
   4  11   3         60.52         72.34        15.24 o                         
   5  11   3         68.41         82.74        17.46 o                         
   6  11   3         14.83         23.77        11.02 o                         
   7  11   3         81.85        109.03        23.89 o                         
   8  11   3         80.44         63.29        14.77 o                         
   4  12   3        116.44        154.76        20.81 o                         
   5  12   3         53.66         52.98        16.28 o                         
   6  12   3        128.39        159.38        23.10 o                         
   7  12   3         29.18         36.96        16.65 o                         
  -5 -14   4         40.14         31.44        10.04 o                         
  -4 -14   4         23.66         11.99         8.51 o                         
  -3 -14   4          7.49          2.55         7.75 o                         
  -2 -14   4          3.82          6.08         7.74 o                         
  -1 -14   4        167.96        184.17        27.89 o                         
   0 -14   4         82.87         97.73        21.69 o                         
   1 -14   4         16.35         15.33        12.03 o                         
   2 -14   4         51.95         23.38        13.20 o                         
   3 -14   4         24.62         32.47        14.92 o                         
  -6 -13   4         77.92         67.71        15.59 o                         
  -5 -13   4         43.40         47.80        12.05 o                         
  -4 -13   4         19.20          4.14         8.74 o                         
  -3 -13   4         53.36         53.40        11.28 o                         
  -2 -13   4        364.79        388.55        24.85 o                         
  -1 -13   4        141.75        159.51        15.92 o                         
   0 -13   4         22.68         19.54        12.74 o                         
   1 -13   4         56.57         66.72        18.64 o                         
   2 -13   4         19.48         13.53        11.93 o                         
   3 -13   4         39.20         14.25        12.09 o                         
   4 -13   4         57.11         61.05        14.78 o                         
   5 -13   4         61.63         79.84        14.19 o                         
  -8 -12   4         90.69         92.60        12.97 o                         
  -7 -12   4        232.74        298.31        20.06 o                         
  -6 -12   4        132.20        146.78        20.40 o                         
  -5 -12   4          9.44         21.39         9.16 o                         
  -4 -12   4         68.32         73.52        14.99 o                         
  -3 -12   4        295.30        263.45        25.32 o                         
  -2 -12   4        126.56        114.01        20.80 o                         
  -1 -12   4        281.93        329.29        21.33 o                         
   0 -12   4        216.72        160.98        24.12 o                         
   1 -12   4        117.40        138.62        22.78 o                         
   2 -12   4        116.60        157.37        23.15 o                         
   3 -12   4         21.27         32.36        23.76 o                         
   4 -12   4         23.18         18.51        10.08 o                         
   5 -12   4          7.29         16.90         9.47 o                         
   6 -12   4          5.50          9.06         8.53 o                         
  -9 -11   4          0.31          5.45         6.46 o                         
  -8 -11   4         34.49         27.92        10.52 o                         
  -7 -11   4         80.83         60.37        25.50 o                         
  -6 -11   4         68.87         80.35        10.83 o                         
  -5 -11   4         21.11         13.50         6.97 o                         
  -4 -11   4        176.36        185.93        20.28 o                         
  -3 -11   4        256.22        300.98        25.48 o                         
  -2 -11   4          8.09          9.99         8.67 o                         
  -1 -11   4         41.84         41.83         9.14 o                         
   0 -11   4         82.50         85.56        10.93 o                         
   1 -11   4         73.78         74.03        17.25 o                         
   2 -11   4        169.55        145.65        22.32 o                         
   3 -11   4         47.26         45.83        24.11 o                         
   4 -11   4         30.27         50.72        10.98 o                         
   5 -11   4         88.52         89.84        13.03 o                         
   6 -11   4         36.77         26.69         9.74 o                         
   7 -11   4         13.67          4.05         7.89 o                         
  -9 -10   4        107.23        129.61        13.85 o                         
  -8 -10   4         90.05         99.22        11.81 o                         
  -7 -10   4         35.48         29.25         7.69 o                         
  -6 -10   4        232.34        250.44        16.81 o                         
  -5 -10   4        376.33        415.12        21.03 o                         
  -4 -10   4        100.03         76.18         9.22 o                         
  -3 -10   4         45.96         30.37         6.57 o                         
  -2 -10   4        109.91        132.65        16.28 o                         
  -1 -10   4        292.63        261.63        17.10 o                         
   0 -10   4        182.02        204.26        14.98 o                         
   1 -10   4        145.67        186.16        22.76 o                         
   2 -10   4        638.81        717.90        46.55 o                         
   3 -10   4        366.09        388.54        23.46 o                         
   4 -10   4        409.79        412.04        24.08 o                         
   5 -10   4         51.14         49.04        10.21 o                         
   6 -10   4        129.18        109.85        13.87 o                         
   7 -10   4         11.57          6.74         8.12 o                         
   8 -10   4         33.38         15.01        17.08 o                         
 -10  -9   4        109.65        113.53        13.25 o                         
  -9  -9   4          9.36          3.80         5.78 o                         
  -8  -9   4         66.07         73.87        31.95 o                         
  -7  -9   4        252.45        275.37        17.20 o                         
  -6  -9   4        179.24        202.49        14.70 o                         
  -5  -9   4         12.58          6.92         5.23 o                         
  -4  -9   4        179.92        192.52        12.90 o                         
  -3  -9   4         97.18         97.02        15.05 o                         
  -2  -9   4        212.94        217.99        12.69 o                         
  -1  -9   4         17.08         20.81         8.35 o                         
   0  -9   4        296.51        281.73        16.61 o                         
   1  -9   4        525.73        541.17        24.16 o                         
   2  -9   4        280.63        279.38        27.27 o                         
   3  -9   4        164.36        159.06        15.54 o                         
   4  -9   4        494.36        500.15        28.12 o                         
   5  -9   4         94.85        102.24        12.51 o                         
   6  -9   4         83.81         83.04        16.37 o                         
   7  -9   4        130.24        114.58        20.12 o                         
   8  -9   4         54.50         47.53        10.84 o                         
   9  -9   4         45.84         45.03        11.21 o                         
 -11  -8   4         34.22         42.90         9.76 o                         
 -10  -8   4        212.99        186.31        16.02 o                         
  -9  -8   4         19.81         17.42         8.64 o                         
  -8  -8   4         98.87         96.45        19.04 o                         
  -7  -8   4        218.33        212.32        15.09 o                         
  -6  -8   4         24.65         32.59         7.12 o                         
  -5  -8   4         79.33         88.01        21.45 o                         
  -4  -8   4        408.67        421.23        48.21 o                         
  -3  -8   4        950.42        907.46        31.87 o                         
  -2  -8   4        211.49        223.75        18.72 o                         
  -1  -8   4        111.01        117.19         8.22 o                         
   0  -8   4        397.13        377.85        24.47 o                         
   1  -8   4         27.01         17.73         5.59 o                         
   2  -8   4         15.25         26.80        10.06 o                         
   3  -8   4         16.48         12.85         7.61 o                         
   4  -8   4        886.51        906.85        52.47 o                         
   5  -8   4         44.84         55.11         9.71 o                         
   6  -8   4        184.41        198.86        24.34 o                         
   7  -8   4         62.88         47.53         9.96 o                         
   8  -8   4         29.28         33.13         9.30 o                         
   9  -8   4        339.02        290.10        40.82 o                         
 -11  -7   4         76.64         80.61        11.83 o                         
 -10  -7   4         68.34         71.87        10.80 o                         
  -9  -7   4        402.26        463.07        43.84 o                         
  -8  -7   4         47.23         55.74         9.24 o                         
  -7  -7   4        160.86        191.25        21.52 o                         
  -6  -7   4        785.28        784.57        30.22 o                         
  -5  -7   4        106.19        119.15        21.07 o                         
  -4  -7   4         59.99         45.52         6.56 o                         
  -3  -7   4        120.24        115.17         8.92 o                         
  -2  -7   4         83.52         86.76        14.35 o                         
  -1  -7   4         89.08         76.08         6.50 o                         
   0  -7   4         56.85         59.51         5.93 o                         
   1  -7   4       1884.26       1842.07        55.31 o                         
   2  -7   4        847.72        789.55        25.35 o                         
   3  -7   4        467.63        500.61        29.36 o                         
   4  -7   4        414.06        417.27        21.92 o                         
   5  -7   4        589.91        536.07        26.20 o                         
   6  -7   4        315.77        280.25        18.78 o                         
   7  -7   4         55.34         48.41         9.51 o                         
   8  -7   4          8.15          7.35         7.02 o                         
   9  -7   4          1.50         -2.76         5.38 o                         
  10  -7   4         28.90          4.65        16.44 o                         
 -11  -6   4         91.83        101.04        12.21 o                         
 -10  -6   4        214.58        204.26        15.85 o                         
  -9  -6   4        200.41        200.47        14.89 o                         
  -8  -6   4        182.55        184.06        13.85 o                         
  -7  -6   4        175.78        158.64        12.40 o                         
  -6  -6   4         76.08         85.84         8.96 o                         
  -5  -6   4        397.93        365.23        17.00 o                         
  -4  -6   4        152.22        146.49         9.89 o                         
  -3  -6   4        889.55        921.81        31.22 o                         
  -2  -6   4        187.79        171.13         9.70 o                         
  -1  -6   4         54.34         43.93         4.87 o                         
   0  -6   4       1110.69       1156.18        34.74 o                         
   1  -6   4        315.44        325.75        16.57 o                         
   2  -6   4         21.16         16.82         4.35 o                         
   3  -6   4        481.90        500.12        23.23 o                         
   4  -6   4         12.90         11.59         5.74 o                         
   5  -6   4         22.44         30.89         7.75 o                         
   6  -6   4        225.92        191.79        15.04 o                         
   7  -6   4          4.68          2.44         5.77 o                         
   8  -6   4        223.41        207.21        36.96 o                         
   9  -6   4         17.62         23.50        15.12 o                         
  10  -6   4         66.32         54.85        20.30 o                         
 -12  -5   4        148.87        167.64        15.54 o                         
 -11  -5   4         82.22         87.61        16.71 o                         
 -10  -5   4        114.25        116.74        26.99 o                         
  -9  -5   4        254.43        283.13        23.43 o                         
  -8  -5   4        129.93        131.69        11.88 o                         
  -7  -5   4        147.00        185.68        12.76 o                         
  -6  -5   4        960.34        989.15        34.16 o                         
  -5  -5   4        954.17        953.48        45.58 o                         
  -4  -5   4        544.69        522.35        20.54 o                         
  -3  -5   4       2113.61       2014.59        59.27 o                         
  -2  -5   4       1825.56       1866.26        55.42 o                         
  -1  -5   4        198.51        184.09         9.06 o                         
   0  -5   4        762.92        787.25        25.00 o                         
   1  -5   4        170.18        197.43         8.37 o                         
   2  -5   4        647.12        599.94        15.87 o                         
   3  -5   4        368.64        364.04        13.00 o                         
   4  -5   4        629.21        614.36        19.39 o                         
   5  -5   4        340.37        330.05        18.10 o                         
   6  -5   4         52.91         44.21         8.39 o                         
   7  -5   4        126.10        122.27        12.17 o                         
   8  -5   4        130.33         96.08        12.03 o                         
   9  -5   4          2.89          4.90        13.25 o                         
  10  -5   4          1.41         -3.05        13.99 o                         
 -12  -4   4          7.25          1.73         7.40 o                         
 -11  -4   4         99.87        104.94        12.15 o                         
 -10  -4   4        378.82        432.93        38.84 o                         
  -9  -4   4        138.30        153.67        22.21 o                         
  -8  -4   4        269.94        269.69        15.70 o                         
  -7  -4   4         29.68         25.48         5.93 o                         
  -6  -4   4        431.02        441.58        39.96 o                         
  -5  -4   4       1689.38       1770.11        45.45 o                         
  -4  -4   4        441.50        444.76        17.42 o                         
  -3  -4   4        684.58        675.05        23.24 o                         
  -2  -4   4       3092.25       3207.75        88.23 o                         
  -1  -4   4       4805.97       5095.86       137.50 o                         
   0  -4   4         37.17         50.31         5.83 o                         
   1  -4   4       1318.74       1388.51        34.34 o                         
   2  -4   4        358.68        362.09        13.70 o                         
   3  -4   4        210.85        249.49        16.73 o                         
   4  -4   4         80.64         86.63         6.48 o                         
   5  -4   4        351.77        363.72        14.00 o                         
   6  -4   4        258.08        279.36        12.54 o                         
   7  -4   4        176.17        178.10        13.65 o                         
   8  -4   4         95.64         65.15        18.20 o                         
   9  -4   4        245.12        215.19        28.56 o                         
  10  -4   4        128.93         84.34        21.90 o                         
  11  -4   4         71.67         75.39        22.48 o                         
 -12  -3   4         16.83          8.23         7.09 o                         
 -11  -3   4         49.85         56.40        11.60 o                         
 -10  -3   4         98.47        102.99        11.29 o                         
  -9  -3   4        481.87        497.11        22.95 o                         
  -8  -3   4        616.99        607.52        25.58 o                         
  -7  -3   4        782.71        790.93        29.64 o                         
  -6  -3   4         58.69         59.92         7.23 o                         
  -5  -3   4        152.05        169.42         7.25 o                         
  -4  -3   4       1347.88       1340.37        40.92 o                         
  -3  -3   4        750.68        731.76        24.48 o                         
  -2  -3   4       1322.61       1211.74        73.55 o                         
  -1  -3   4        635.86        687.01        21.94 o                         
   0  -3   4        808.46        769.18        25.64 o                         
   1  -3   4        600.72        634.84        23.21 o                         
   2  -3   4       1422.43       1340.80        34.92 o                         
   3  -3   4       3687.22       3545.89        85.72 o                         
   4  -3   4        424.06        425.48        16.09 o                         
   5  -3   4        129.00        129.42         8.10 o                         
   6  -3   4        516.33        538.64        18.34 o                         
   7  -3   4        277.46        273.61        12.69 o                         
   8  -3   4         21.35          5.90        13.30 o                         
   9  -3   4         50.38         44.86        17.21 o                         
  10  -3   4         12.32         14.31        15.59 o                         
  11  -3   4          1.50         12.67        16.37 o                         
 -12  -2   4         86.42         71.10        10.91 o                         
 -11  -2   4        176.59        179.63        19.17 o                         
 -10  -2   4        129.39        136.59        12.08 o                         
  -9  -2   4         12.55         17.49         6.55 o                         
  -8  -2   4         30.39         61.33         8.54 o                         
  -7  -2   4        492.27        511.24        21.30 o                         
  -6  -2   4        232.77        215.91        12.21 o                         
  -5  -2   4         33.90         30.20         6.88 o                         
  -4  -2   4        415.71        360.87        22.18 o                         
  -3  -2   4       6408.15       6264.00       168.46 o                         
  -2  -2   4       2135.77       1983.26        63.00 o                         
  -1  -2   4       2153.57       2213.79        61.64 o                         
   0  -2   4       5841.38       5836.38       133.93 o                         
   1  -2   4        865.58        884.82        22.43 o                         
   2  -2   4       1516.90       1551.54        39.36 o                         
   3  -2   4        463.11        519.13        16.14 o                         
   4  -2   4        554.70        556.86        17.80 o                         
   5  -2   4        102.19        110.09         7.24 o                         
   6  -2   4          6.35          5.52         3.53 o                         
   7  -2   4        440.09        432.07        31.66 o                         
   8  -2   4        300.51        294.55        19.68 o                         
   9  -2   4         49.95         63.92        11.08 o                         
  10  -2   4         64.21         53.19        18.34 o                         
  11  -2   4         14.25          5.25        14.66 o                         
 -13  -1   4        141.03        174.55        23.50 o                         
 -12  -1   4         51.37         66.51        10.77 o                         
 -11  -1   4        134.22        106.47        11.79 o                         
 -10  -1   4         23.82         18.21         9.99 o                         
  -9  -1   4         86.29         74.99        11.24 o                         
  -8  -1   4        278.41        289.90        15.49 o                         
  -7  -1   4        311.03        298.69        15.28 o                         
  -6  -1   4       1792.03       1752.97        65.84 o                         
  -5  -1   4        740.72        715.96        38.93 o                         
  -4  -1   4        528.76        529.23        41.05 o                         
  -3  -1   4       1388.76       1274.05        38.79 o                         
  -2  -1   4        357.86        325.52        12.50 o                         
  -1  -1   4       4486.82       4346.90       175.15 o                         
   0  -1   4       1385.24       1374.02        33.90 o                         
   1  -1   4        564.24        600.43        16.11 o                         
   2  -1   4        122.30        120.30         6.45 o                         
   3  -1   4       2025.73       1925.93        48.24 o                         
   4  -1   4       1428.94       1442.68        37.03 o                         
   5  -1   4        246.35        276.74        11.07 o                         
   6  -1   4        220.89        210.23        10.31 o                         
   7  -1   4        220.31        198.09        15.17 o                         
   8  -1   4         60.58         49.80        10.31 o                         
   9  -1   4        260.89        265.03        18.69 o                         
  10  -1   4        144.46        135.79        22.63 o                         
  11  -1   4         76.27         69.40        19.17 o                         
 -13   0   4         45.10         32.61         9.76 o                         
 -12   0   4         85.97         73.37        10.99 o                         
 -11   0   4         93.55        111.35        11.86 o                         
 -10   0   4          1.67          9.77         6.47 o                         
  -9   0   4        609.18        559.67        24.09 o                         
  -8   0   4        700.64        685.07        26.68 o                         
  -7   0   4        546.83        548.47        38.31 o                         
  -6   0   4        119.58        116.91         7.43 o                         
  -5   0   4       1562.43       1476.60        45.11 o                         
  -4   0   4       1676.46       1767.29        52.22 o                         
  -3   0   4       3533.40       3059.39        85.65 o                         
  -2   0   4         94.38        110.08         5.87 o                         
  -1   0   4      11472.30      11168.33       258.15 o                         
   0   0   4        207.26        213.90        14.08 o                         
   1   0   4       2045.88       1939.38        58.96 o                         
   2   0   4       3026.74       3120.32       139.31 o                         
   3   0   4       1353.35       1389.11        35.75 o                         
   4   0   4         19.10         26.43         5.64 o                         
   5   0   4        442.10        377.98        13.28 o                         
   6   0   4       1546.58       1486.23        51.28 o                         
   7   0   4        744.74        694.24        29.61 o                         
   8   0   4         96.26         84.95        11.81 o                         
   9   0   4        298.99        298.34        19.57 o                         
  10   0   4        111.73        120.03        19.56 o                         
  11   0   4         62.85         89.50        14.04 o                         
 -12   1   4         51.39         52.74        10.02 o                         
 -11   1   4        133.99        132.52        12.44 o                         
 -10   1   4         23.94         18.21         8.28 o                         
  -9   1   4         86.30         93.35        16.25 o                         
  -8   1   4        277.93        320.72        19.80 o                         
  -7   1   4        310.92        318.67        12.71 o                         
  -6   1   4       1793.84       1775.87        45.77 o                         
  -5   1   4        740.63        703.43        28.07 o                         
  -4   1   4        528.89        522.83        18.94 o                         
  -3   1   4       1389.24       1314.21        38.93 o                         
  -2   1   4        357.91        330.24        10.21 o                         
  -1   1   4       4487.12       4314.66       100.90 o                         
   0   1   4       1388.16       1363.53        34.57 o                         
   1   1   4        566.04        554.86        28.21 o                         
   2   1   4        121.79        113.01         5.46 o                         
   3   1   4       2029.45       1931.70        47.80 o                         
   4   1   4       1426.20       1370.52        36.25 o                         
   5   1   4        245.96        259.21        15.20 o                         
   6   1   4        221.21        241.90        15.76 o                         
   7   1   4        220.27        240.39        16.58 o                         
   8   1   4         60.73         52.80        10.49 o                         
   9   1   4        260.64        263.66        18.99 o                         
  10   1   4        144.58        131.19        15.01 o                         
  11   1   4         76.19         81.84        13.99 o                         
 -12   2   4         85.89         89.40        16.84 o                         
 -11   2   4        176.54        194.08        14.71 o                         
 -10   2   4        129.51        125.37        11.63 o                         
  -9   2   4         12.64         19.85         6.73 o                         
  -8   2   4         30.30         37.97         8.82 o                         
  -7   2   4        491.10        489.16        17.22 o                         
  -6   2   4        231.91        234.73        12.15 o                         
  -5   2   4         33.55         33.58         7.27 o                         
  -4   2   4        414.52        344.07        14.09 o                         
  -3   2   4       6412.91       6110.57       168.15 o                         
  -2   2   4       2135.64       2129.20        50.74 o                         
  -1   2   4       2153.46       2160.01        53.40 o                         
   0   2   4       5844.09       5648.36       165.38 o                         
   1   2   4        865.69        847.56        34.45 o                         
   2   2   4       1518.16       1551.91        49.44 o                         
   3   2   4        464.07        504.96        21.07 o                         
   4   2   4        555.08        584.08        38.55 o                         
   5   2   4        101.93         98.65        10.33 o                         
   6   2   4          6.44          2.61         7.01 o                         
   7   2   4        440.11        442.37        22.77 o                         
   8   2   4        301.12        279.03        18.76 o                         
   9   2   4         49.69         55.19        11.00 o                         
  10   2   4         64.28         90.01        20.37 o                         
  11   2   4         14.37         24.20        10.08 o                         
 -12   3   4         16.74         26.29        12.42 o                         
 -11   3   4         49.85         79.16        15.36 o                         
 -10   3   4         98.24         99.71        10.51 o                         
  -9   3   4        482.09        479.24        21.68 o                         
  -8   3   4        616.12        627.76        21.03 o                         
  -7   3   4        783.56        798.54        24.46 o                         
  -6   3   4         59.17         62.90         6.76 o                         
  -5   3   4        152.15        158.64         9.44 o                         
  -4   3   4       1348.50       1294.77        87.73 o                         
  -3   3   4        750.02        684.04        25.02 o                         
  -2   3   4       1323.63       1246.03        37.32 o                         
  -1   3   4        634.46        682.60        23.69 o                         
   0   3   4        809.18        808.91        27.04 o                         
   1   3   4        600.51        575.36        22.70 o                         
   2   3   4       1425.50       1338.15        44.28 o                         
   3   3   4       3683.73       3605.42       107.30 o                         
   4   3   4        424.56        421.94        33.42 o                         
   5   3   4        129.59        136.18        11.87 o                         
   6   3   4        515.29        489.25        24.26 o                         
   7   3   4        276.70        232.22        27.22 o                         
   8   3   4         21.39          8.37         7.98 o                         
   9   3   4         50.37         74.53        11.93 o                         
  10   3   4         12.44         15.43         9.49 o                         
  11   3   4          1.52          8.57         9.57 o                         
 -11   4   4        100.12        108.21        17.46 o                         
 -10   4   4        378.52        393.97        30.27 o                         
  -9   4   4        138.67        171.43        18.69 o                         
  -8   4   4        269.80        266.91        14.43 o                         
  -7   4   4         29.44         25.07         5.62 o                         
  -6   4   4        431.56        418.52        17.83 o                         
  -5   4   4       1689.45       1774.08        52.96 o                         
  -4   4   4        442.24        402.72        16.14 o                         
  -3   4   4        685.29        669.65        22.94 o                         
  -2   4   4       3091.36       3078.62        88.72 o                         
  -1   4   4       4803.94       4972.01       146.25 o                         
   0   4   4         36.84         53.46         6.04 o                         
   1   4   4       1319.27       1325.10        44.62 o                         
   2   4   4        358.85        313.29        25.14 o                         
   3   4   4        210.83        239.08        13.86 o                         
   4   4   4         80.59         68.20        14.72 o                         
   5   4   4        351.50        366.19        19.59 o                         
   6   4   4        258.10        275.53        18.46 o                         
   7   4   4        176.45        162.10        19.93 o                         
   8   4   4         95.33         81.14        12.20 o                         
   9   4   4        245.31        295.90        21.67 o                         
  10   4   4        128.89         96.23        18.65 o                         
  11   4   4         71.72         71.78        13.37 o                         
 -11   5   4         82.36        104.62        17.81 o                         
 -10   5   4        114.31        109.48        17.07 o                         
  -9   5   4        254.46        288.17        24.51 o                         
  -8   5   4        129.70        150.30        17.04 o                         
  -7   5   4        147.10        158.83        10.53 o                         
  -6   5   4        959.78        920.89        54.99 o                         
  -5   5   4        955.42        913.68        30.31 o                         
  -4   5   4        545.09        541.67        22.07 o                         
  -3   5   4       2112.92       1995.88        58.93 o                         
  -2   5   4       1823.09       1846.17        73.42 o                         
  -1   5   4        198.20        192.85        10.59 o                         
   0   5   4        762.08        818.54        28.99 o                         
   1   5   4        170.07        192.23        11.72 o                         
   2   5   4        646.67        648.29        25.18 o                         
   3   5   4        369.77        372.28        27.16 o                         
   4   5   4        629.78        603.07        26.42 o                         
   5   5   4        338.36        350.71        26.59 o                         
   6   5   4         53.03         56.81         9.98 o                         
   7   5   4        126.41        129.30        13.98 o                         
   8   5   4        130.18        106.92        15.24 o                         
   9   5   4          2.83          0.95         7.23 o                         
  10   5   4          1.35         12.03        13.75 o                         
 -10   6   4        213.97        250.62        24.21 o                         
  -9   6   4        200.36        197.36        21.00 o                         
  -8   6   4        182.51        152.61        18.27 o                         
  -7   6   4        175.17        176.40        18.50 o                         
  -6   6   4         75.62         73.36        12.53 o                         
  -5   6   4        399.14        354.07        17.18 o                         
  -4   6   4        151.44        139.65         8.85 o                         
  -3   6   4        889.56        935.40        40.01 o                         
  -2   6   4        188.69        199.11        13.39 o                         
  -1   6   4         54.69         49.42         7.61 o                         
   0   6   4       1111.74       1137.91        39.27 o                         
   1   6   4        315.68        358.03        16.98 o                         
   2   6   4         21.10         19.82         6.05 o                         
   3   6   4        482.45        475.16        22.57 o                         
   4   6   4         12.75          7.70         6.19 o                         
   5   6   4         22.40         18.26         7.66 o                         
   6   6   4        225.65        212.11        16.91 o                         
   7   6   4          4.68          5.43         7.01 o                         
   8   6   4        223.78        205.00        18.12 o                         
   9   6   4         17.60         18.45         9.68 o                         
  10   6   4         66.55         85.84        14.58 o                         
 -10   7   4         68.26         80.09        15.52 o                         
  -9   7   4        402.11        454.42        32.45 o                         
  -8   7   4         47.25         43.06        11.84 o                         
  -7   7   4        160.62        174.12        19.01 o                         
  -6   7   4        786.10        737.37        43.34 o                         
  -4   7   4         60.48         59.80         7.54 o                         
  -3   7   4        119.81        138.78        11.12 o                         
  -2   7   4         84.18         66.70         8.70 o                         
  -1   7   4         89.75         82.79         9.64 o                         
   0   7   4         56.95         51.20         8.63 o                         
   1   7   4       1881.60       1931.89        61.61 o                         
   2   7   4        847.39        857.08        32.60 o                         
   3   7   4        467.66        493.26        40.29 o                         
   4   7   4        413.75        425.57        22.53 o                         
   5   7   4        590.82        574.33        27.46 o                         
   6   7   4        316.02        299.69        20.36 o                         
   7   7   4         55.60         50.79        11.53 o                         
   8   7   4          8.12         13.82        13.11 o                         
   9   7   4          1.50         18.20        11.10 o                         
  10   7   4         28.90         28.05        11.06 o                         
  -9   8   4         19.89          8.39        10.22 o                         
  -8   8   4         98.59        116.32        17.14 o                         
  -2   8   4        211.65        239.31        16.26 o                         
  -1   8   4        110.72        125.90        12.49 o                         
   0   8   4        399.10        405.86        24.28 o                         
   1   8   4         27.15         17.05         6.44 o                         
   2   8   4         15.29         11.20         6.56 o                         
   3   8   4         16.53         33.06         8.43 o                         
   4   8   4        887.35        845.36        36.65 o                         
   5   8   4         44.79         36.21         9.51 o                         
   6   8   4        184.66        180.58        17.12 o                         
   7   8   4         62.65         34.46        10.24 o                         
   8   8   4         29.33         30.59        11.16 o                         
   9   8   4        338.75        319.76        24.42 o                         
  -1   9   4         17.19         22.92         8.09 o                         
   0   9   4        296.01        316.48        21.60 o                         
   1   9   4        527.46        499.24        30.92 o                         
   2   9   4        281.09        300.55        18.92 o                         
   3   9   4        164.42        152.57        14.54 o                         
   4   9   4        493.75        467.08        25.45 o                         
   5   9   4         94.70         97.76        13.55 o                         
   6   9   4         84.13         68.12        16.67 o                         
   7   9   4        130.33        125.88        16.20 o                         
   8   9   4         54.51         76.94        14.22 o                         
   9   9   4         45.43         50.27        13.02 o                         
   1  10   4        146.03        153.02        17.02 o                         
   2  10   4        638.96        672.48        39.52 o                         
   3  10   4        366.21        374.42        25.25 o                         
   4  10   4        409.44        396.35        24.52 o                         
   5  10   4         51.01         60.81        12.13 o                         
   6  10   4        129.05        117.80        18.05 o                         
   7  10   4         11.50         13.14        10.28 o                         
   8  10   4         33.50         31.65        11.94 o                         
   2  11   4        169.43        180.36        19.54 o                         
   3  11   4         47.49         60.13        14.48 o                         
   4  11   4         30.21         32.65        13.37 o                         
   5  11   4         88.79         72.42        13.62 o                         
   6  11   4         36.96         37.41        12.29 o                         
   7  11   4         13.76         20.28        11.34 o                         
   4  12   4         23.36         40.35        14.13 o                         
   5  12   4          7.46         16.79        14.50 o                         
   6  12   4          5.57          6.06        13.27 o                         
  -4 -14   5         49.02         38.65        10.92 o                         
  -3 -14   5         45.47         36.34         9.59 o                         
  -2 -14   5          3.51          4.93        13.41 o                         
  -1 -14   5        124.94        146.76        25.95 o                         
   0 -14   5        199.61        197.75        29.39 o                         
   1 -14   5          9.62          5.60        11.93 o                         
   2 -14   5          2.62          2.38        11.19 o                         
  -6 -13   5         20.96         15.31         9.50 o                         
  -5 -13   5        128.32        109.66        18.94 o                         
  -4 -13   5          8.97          6.24         9.32 o                         
  -3 -13   5          8.60          5.78         6.72 o                         
  -2 -13   5        135.56        127.65        14.88 o                         
  -1 -13   5         23.12         61.82        19.54 o                         
   0 -13   5         28.24         21.44        13.55 o                         
   1 -13   5        150.74         97.80        21.51 o                         
   2 -13   5         17.50         26.99        13.60 o                         
   3 -13   5         25.52         46.19        11.47 o                         
   4 -13   5         85.00        114.48        31.06 o                         
  -7 -12   5         42.05         27.25        10.63 o                         
  -6 -12   5         66.33         42.94        11.77 o                         
  -5 -12   5         15.59         17.21         9.87 o                         
  -4 -12   5         82.66         85.27        15.52 o                         
  -3 -12   5         75.19         84.20        14.27 o                         
  -2 -12   5        170.79        174.05        16.87 o                         
  -1 -12   5         11.07         -3.52        10.04 o                         
   0 -12   5        343.32        391.08        37.28 o                         
   1 -12   5          0.27         -4.58         8.63 o                         
   2 -12   5         11.80          6.94        10.36 o                         
   3 -12   5         85.10         96.72        14.71 o                         
   4 -12   5         40.23         45.45        12.85 o                         
   5 -12   5          8.27          3.37         7.60 o                         
  -8 -11   5         15.92         16.40        12.16 o                         
  -7 -11   5        101.77         88.83        11.58 o                         
  -6 -11   5         18.39         13.71         6.53 o                         
  -5 -11   5         25.26         20.85         6.82 o                         
  -4 -11   5         19.54         19.82         9.20 o                         
  -3 -11   5         25.95         11.33         7.03 o                         
  -2 -11   5        132.44        123.91        16.07 o                         
  -1 -11   5        366.26        378.30        21.77 o                         
   0 -11   5          0.15         -6.57         8.60 o                         
   1 -11   5        305.39        346.54        33.95 o                         
   2 -11   5        499.10        532.78        41.49 o                         
   3 -11   5        159.58        179.58        27.72 o                         
   4 -11   5         61.01         82.33        13.22 o                         
   5 -11   5         16.35         15.75         9.30 o                         
   6 -11   5         70.11         83.25        13.45 o                         
   7 -11   5          0.56          0.01         7.38 o                         
  -9 -10   5         87.81         98.78        23.55 o                         
  -8 -10   5         79.28         58.57        10.22 o                         
  -7 -10   5         12.89          5.52         6.06 o                         
  -6 -10   5         91.21         78.25        11.92 o                         
  -5 -10   5         76.21         77.19        10.09 o                         
  -4 -10   5         42.76         34.80        10.80 o                         
  -3 -10   5        110.23         78.63        13.02 o                         
  -2 -10   5        112.71        120.05        14.48 o                         
  -1 -10   5        656.30        638.65        37.28 o                         
   0 -10   5        320.13        364.97        33.44 o                         
   1 -10   5         15.22         21.37        11.86 o                         
   2 -10   5        168.79        198.17        23.94 o                         
   3 -10   5        281.74        283.90        21.36 o                         
   4 -10   5        139.68        149.58        25.81 o                         
   5 -10   5        103.51        110.40        14.06 o                         
   6 -10   5        486.55        459.08        26.91 o                         
   7 -10   5          5.99         -0.44         7.21 o                         
 -10  -9   5         68.22         70.36        11.36 o                         
  -9  -9   5         19.29         14.39        14.59 o                         
  -8  -9   5        104.40        103.57        19.80 o                         
  -7  -9   5         48.51         43.04         8.55 o                         
  -6  -9   5         29.08         29.80         7.30 o                         
  -5  -9   5         22.00         26.67        13.10 o                         
  -4  -9   5        209.78        213.67        13.50 o                         
  -3  -9   5        183.60        182.62        12.01 o                         
  -2  -9   5          2.67          3.76         4.25 o                         
  -1  -9   5       1502.27       1505.41        71.64 o                         
   0  -9   5        778.51        807.21        32.17 o                         
   1  -9   5         51.31         33.97        13.41 o                         
   2  -9   5        273.69        255.99        19.89 o                         
   3  -9   5        203.19        187.82        25.68 o                         
   4  -9   5        111.93        138.75        14.73 o                         
   5  -9   5         55.41         80.14        12.02 o                         
   6  -9   5         16.87          9.82         7.66 o                         
   7  -9   5        142.13        107.79        14.00 o                         
   8  -9   5          2.29         -3.29         9.91 o                         
 -10  -8   5        145.12        122.74        13.49 o                         
  -9  -8   5        191.72        202.24        23.91 o                         
  -8  -8   5         66.48         68.39         9.90 o                         
  -7  -8   5         38.91         25.34         7.08 o                         
  -6  -8   5        128.56        136.32        11.50 o                         
  -5  -8   5        514.54        495.13        21.97 o                         
  -4  -8   5        307.90        333.08        28.01 o                         
  -3  -8   5        952.65        945.66        36.61 o                         
  -2  -8   5        281.53        260.98        13.44 o                         
  -1  -8   5        198.62        186.57        10.28 o                         
   0  -8   5        373.22        408.40        23.84 o                         
   1  -8   5        416.01        363.19        30.53 o                         
   2  -8   5         16.03         14.56         7.85 o                         
   3  -8   5        384.83        383.22        42.33 o                         
   4  -8   5       1594.85       1525.04       135.98 o                         
   5  -8   5         44.14         49.25        10.04 o                         
   6  -8   5         28.43         19.48         8.23 o                         
   7  -8   5         20.16          2.93         6.95 o                         
   8  -8   5         17.65          4.67         9.78 o                         
   9  -8   5         64.70         25.25        17.14 o                         
 -11  -7   5         29.48         21.75        14.67 o                         
 -10  -7   5         27.38         31.62         8.41 o                         
  -9  -7   5         80.50         78.70        10.82 o                         
  -8  -7   5        123.16        130.23        12.30 o                         
  -7  -7   5        401.28        387.97        19.84 o                         
  -6  -7   5        825.18        786.92        30.25 o                         
  -5  -7   5       1071.81       1088.98        37.88 o                         
  -4  -7   5        245.96        255.35        13.64 o                         
  -3  -7   5        784.33        760.03        27.30 o                         
  -2  -7   5          0.53          1.20         3.07 o                         
  -1  -7   5        454.89        450.41        17.55 o                         
   0  -7   5        801.26        780.26        25.80 o                         
   1  -7   5       1172.27       1146.57        47.11 o                         
   2  -7   5        298.83        286.12        17.84 o                         
   3  -7   5        337.08        337.35        19.76 o                         
   4  -7   5        189.69        180.42        15.01 o                         
   5  -7   5        116.26        100.92        12.02 o                         
   6  -7   5         32.02         25.95         8.35 o                         
   7  -7   5         84.28         83.83        11.69 o                         
   8  -7   5         44.38         34.71        10.03 o                         
   9  -7   5          4.11          0.39        13.34 o                         
 -11  -6   5         34.19         21.44         7.83 o                         
 -10  -6   5        178.35        161.42        22.04 o                         
  -9  -6   5         99.78         83.34        10.61 o                         
  -8  -6   5        165.34        157.57        13.08 o                         
  -7  -6   5         91.51         91.82         9.78 o                         
  -6  -6   5         29.33         35.31         6.84 o                         
  -5  -6   5        276.62        276.83        14.37 o                         
  -4  -6   5       1409.68       1404.99        45.08 o                         
  -3  -6   5          9.80         10.61         5.28 o                         
  -2  -6   5        201.19        209.23        10.60 o                         
  -1  -6   5        618.23        601.21        21.30 o                         
   0  -6   5        820.88        857.86        36.01 o                         
   1  -6   5         66.72         73.04         5.33 o                         
   2  -6   5         84.51        102.51         6.94 o                         
   3  -6   5        202.63        193.48        14.60 o                         
   4  -6   5        123.15         98.48        11.21 o                         
   5  -6   5         17.33         10.94         6.51 o                         
   6  -6   5         64.99         50.40         9.22 o                         
   7  -6   5          8.54          9.61         6.81 o                         
   8  -6   5        112.70         96.50        21.16 o                         
   9  -6   5         17.23         -1.16        13.41 o                         
  10  -6   5        128.85        111.51        25.25 o                         
 -12  -5   5         44.38         32.87         9.51 o                         
 -11  -5   5         29.97         28.20         8.82 o                         
 -10  -5   5         45.15         32.17         8.81 o                         
  -9  -5   5        396.88        380.53        21.07 o                         
  -8  -5   5        585.51        611.10        26.08 o                         
  -7  -5   5        606.07        586.54        29.53 o                         
  -6  -5   5        204.98        197.44        12.49 o                         
  -5  -5   5        202.59        186.32        11.59 o                         
  -4  -5   5         93.21         86.10         7.77 o                         
  -3  -5   5        409.71        440.55        28.40 o                         
  -2  -5   5        419.87        420.26        16.49 o                         
  -1  -5   5       1196.00       1213.80        43.56 o                         
   0  -5   5       1305.96       1330.22        40.01 o                         
   1  -5   5        101.44        101.63         5.57 o                         
   2  -5   5        290.93        285.63        11.33 o                         
   3  -5   5        864.34        810.69        24.09 o                         
   4  -5   5        659.33        635.02        20.64 o                         
   5  -5   5         65.38         64.59         9.58 o                         
   6  -5   5         71.12         57.45         9.31 o                         
   7  -5   5        157.94        149.84        13.47 o                         
   8  -5   5         32.82         12.33        13.55 o                         
   9  -5   5         68.57         44.75        18.02 o                         
  10  -5   5         74.17         53.74        20.03 o                         
 -12  -4   5         22.03         22.00         7.46 o                         
 -11  -4   5        156.06        148.98        25.15 o                         
 -10  -4   5        315.88        354.80        30.48 o                         
  -9  -4   5         12.16         11.35         9.86 o                         
  -8  -4   5        217.93        210.18        32.86 o                         
  -7  -4   5         42.78         43.49         7.57 o                         
  -6  -4   5        248.41        241.69        13.56 o                         
  -5  -4   5        535.07        540.25        20.98 o                         
  -4  -4   5        122.79        137.97         8.96 o                         
  -3  -4   5        199.00        197.31        19.25 o                         
  -2  -4   5        634.98        605.54        21.44 o                         
  -1  -4   5       4272.00       4336.77       119.87 o                         
   0  -4   5        117.17        122.80         6.27 o                         
   1  -4   5        230.01        240.46         8.79 o                         
   2  -4   5       1487.52       1432.28        38.13 o                         
   3  -4   5        555.11        573.80        22.43 o                         
   4  -4   5        892.32        904.97        26.58 o                         
   5  -4   5         84.29         77.32         7.04 o                         
   6  -4   5         55.83         49.51         8.65 o                         
   7  -4   5        249.92        228.78        27.01 o                         
   8  -4   5          3.12         -3.79        12.21 o                         
   9  -4   5         88.40         58.30        19.03 o                         
  10  -4   5         22.41         33.79        18.22 o                         
 -12  -3   5         14.06          8.95         7.31 o                         
 -11  -3   5         52.51         39.47         8.53 o                         
 -10  -3   5        185.29        172.22        14.00 o                         
  -9  -3   5        297.68        299.80        17.29 o                         
  -8  -3   5         97.90        107.07        10.66 o                         
  -7  -3   5         94.95         96.60         9.34 o                         
  -6  -3   5         14.68         15.53         5.40 o                         
  -5  -3   5        655.59        626.60        33.71 o                         
  -4  -3   5        194.37        194.17        10.43 o                         
  -3  -3   5       3856.87       3916.14       216.75 o                         
  -2  -3   5         29.41         40.15         9.49 o                         
  -1  -3   5         29.79         32.27         4.20 o                         
   0  -3   5         94.66         95.22         5.26 o                         
   1  -3   5        337.09        372.84        14.64 o                         
   2  -3   5        695.47        690.39        20.76 o                         
   3  -3   5        993.68       1053.05        29.25 o                         
   4  -3   5        104.60        102.12         7.15 o                         
   5  -3   5        304.16        299.19        12.80 o                         
   6  -3   5        341.37        347.44        14.48 o                         
   7  -3   5        108.69        104.14        11.67 o                         
   8  -3   5        209.90        110.89        21.97 o                         
   9  -3   5        241.88        223.51        29.60 o                         
  10  -3   5         23.56         53.79        19.96 o                         
 -12  -2   5        340.25        363.63        58.30 o                         
 -11  -2   5          4.65         -1.06         6.03 o                         
 -10  -2   5        104.01         95.32        10.85 o                         
  -9  -2   5        306.00        298.44        16.82 o                         
  -8  -2   5         40.72         52.74         8.08 o                         
  -7  -2   5        542.70        505.12        31.47 o                         
  -6  -2   5         90.04         70.25         7.83 o                         
  -5  -2   5        367.76        309.38        14.69 o                         
  -4  -2   5        373.99        391.70        16.07 o                         
  -3  -2   5       3677.57       3662.80       107.56 o                         
  -2  -2   5       1083.48       1087.48        33.05 o                         
  -1  -2   5        794.79        763.63        20.67 o                         
   0  -2   5       1770.93       1758.35        43.39 o                         
   1  -2   5       1735.96       1906.10        57.65 o                         
   2  -2   5       1320.61       1292.09        41.76 o                         
   3  -2   5        974.78        979.72        34.30 o                         
   4  -2   5        567.93        557.59        21.48 o                         
   5  -2   5         12.98          8.24         5.54 o                         
   6  -2   5       1048.26       1077.00        63.85 o                         
   7  -2   5        581.53        538.05        25.48 o                         
   8  -2   5        528.52        513.87        51.06 o                         
   9  -2   5         24.12         18.24         9.64 o                         
  10  -2   5         71.64         55.22        19.54 o                         
  11  -2   5          7.77          3.45        13.94 o                         
 -12  -1   5          0.40         -0.93         6.26 o                         
 -11  -1   5        270.70        274.54        33.13 o                         
 -10  -1   5         32.27         43.82         8.53 o                         
  -9  -1   5        240.98        253.83        21.18 o                         
  -8  -1   5        151.68        141.10        12.18 o                         
  -7  -1   5        169.87        159.22        11.24 o                         
  -6  -1   5        340.32        319.59        32.10 o                         
  -5  -1   5          8.37         14.89         4.42 o                         
  -4  -1   5        515.75        545.46        19.86 o                         
  -3  -1   5       2621.36       2538.09        73.15 o                         
  -2  -1   5       4517.73       4554.75       108.76 o                         
  -1  -1   5       1484.56       1434.97        57.47 o                         
   0  -1   5        767.57        795.64        36.98 o                         
   1  -1   5         58.79         72.73         4.65 o                         
   2  -1   5       1250.74       1311.91        41.46 o                         
   3  -1   5         77.72         76.75         5.75 o                         
   4  -1   5        210.29        203.45         9.65 o                         
   5  -1   5         72.20         64.97         7.06 o                         
   6  -1   5        177.79        194.64        14.41 o                         
   7  -1   5        998.78       1017.61        39.78 o                         
   8  -1   5        211.61        174.90        17.37 o                         
   9  -1   5         44.28         41.29        10.56 o                         
  10  -1   5        134.78        138.36        17.59 o                         
  11  -1   5        164.38        184.20        28.31 o                         
 -12   0   5         55.43         69.55        14.56 o                         
 -11   0   5          0.06         -3.60         5.80 o                         
 -10   0   5          0.04         -2.50         5.49 o                         
  -9   0   5         38.42         38.08         7.88 o                         
  -8   0   5         19.40          6.60         6.56 o                         
  -7   0   5          0.84          8.25         5.00 o                         
  -6   0   5        107.15        109.69         8.80 o                         
  -5   0   5       1827.24       1855.51        55.71 o                         
  -4   0   5       1394.32       1448.58       102.27 o                         
  -3   0   5        492.96        495.80        14.66 o                         
  -2   0   5         88.00         82.07         4.85 o                         
  -1   0   5         73.74         70.87         8.16 o                         
   0   0   5       1869.31       1870.74        46.49 o                         
   1   0   5       3886.14       3983.94       117.34 o                         
   2   0   5        428.38        439.69        18.25 o                         
   3   0   5          9.18         10.13         3.26 o                         
   4   0   5        986.73        961.40        26.97 o                         
   5   0   5        977.01        966.55        36.22 o                         
   6   0   5       1263.75       1198.64        60.50 o                         
   7   0   5         31.77         50.79        10.10 o                         
   8   0   5         17.31          9.23         8.92 o                         
   9   0   5        185.78        180.69        16.65 o                         
  10   0   5         18.70         38.70        10.92 o                         
  11   0   5         52.27         59.92        13.03 o                         
 -12   1   5          0.43          3.46         7.27 o                         
 -11   1   5        271.25        263.10        17.34 o                         
 -10   1   5         32.36         27.15        12.96 o                         
  -9   1   5        240.95        252.78        15.44 o                         
  -8   1   5        152.20        164.76        11.92 o                         
  -7   1   5        170.25        157.86        11.40 o                         
  -6   1   5        340.61        309.36        23.03 o                         
  -5   1   5          8.17         11.34         6.19 o                         
  -4   1   5        516.26        524.71        36.09 o                         
  -3   1   5       2622.35       2591.02        73.26 o                         
  -2   1   5       4513.62       4656.38       108.88 o                         
  -1   1   5       1485.17       1447.44        57.73 o                         
   0   1   5        766.22        803.55        24.01 o                         
   1   1   5         59.36         57.56         6.49 o                         
   2   1   5       1251.89       1235.13        63.47 o                         
   3   1   5         77.60         70.52         4.67 o                         
   4   1   5        210.79        245.73        15.59 o                         
   5   1   5         72.39         55.29         8.73 o                         
   6   1   5        177.75        165.68        18.93 o                         
   7   1   5       1001.48       1044.79        40.53 o                         
   8   1   5        210.69        221.87        16.88 o                         
   9   1   5         44.58         44.05        11.54 o                         
  10   1   5        134.92        147.22        15.92 o                         
  11   1   5        163.75        186.48        18.57 o                         
 -12   2   5        340.38        370.92        33.43 o                         
 -11   2   5          4.71         -2.27         6.52 o                         
 -10   2   5        103.91        105.74        22.06 o                         
  -9   2   5        306.27        278.13        18.96 o                         
  -8   2   5         40.92         41.90         7.66 o                         
  -7   2   5        541.77        529.44        21.45 o                         
  -6   2   5         90.25         85.42         7.87 o                         
  -5   2   5        367.32        343.96        14.89 o                         
  -4   2   5        373.17        374.74        15.72 o                         
  -3   2   5       3674.54       3616.86       102.06 o                         
  -2   2   5       1082.37       1039.52        29.42 o                         
  -1   2   5        794.47        727.33        21.06 o                         
   0   2   5       1770.36       1728.64        54.44 o                         
   1   2   5       1733.49       1778.97        57.76 o                         
   2   2   5       1320.23       1291.43        43.12 o                         
   3   2   5        975.43        964.45        53.27 o                         
   4   2   5        567.50        550.65        23.60 o                         
   5   2   5         13.17         11.18         6.56 o                         
   6   2   5       1046.92       1020.98        39.85 o                         
   7   2   5        580.08        543.24        26.59 o                         
   8   2   5        528.79        491.53        31.32 o                         
   9   2   5         24.21         36.08        10.23 o                         
  10   2   5         72.07         59.88        26.02 o                         
  11   2   5          7.66         15.31        10.04 o                         
 -12   3   5         14.08         22.15        12.21 o                         
 -11   3   5         52.86         67.27        15.24 o                         
 -10   3   5        185.22        184.82        13.75 o                         
  -9   3   5        297.15        266.57        15.96 o                         
  -8   3   5         97.82        101.96         9.82 o                         
  -7   3   5         95.09         93.19         8.81 o                         
  -6   3   5         14.58         22.46         5.43 o                         
  -5   3   5        656.60        603.80        22.55 o                         
  -4   3   5        193.42        173.73        10.03 o                         
  -3   3   5       3855.45       3858.81       108.89 o                         
  -2   3   5         29.84         29.11         3.93 o                         
  -1   3   5         29.79         28.22         3.88 o                         
   0   3   5         93.84        104.58         8.10 o                         
   1   3   5        335.87        331.30        15.97 o                         
   2   3   5        694.96        735.51        29.25 o                         
   3   3   5        992.65       1025.47        37.47 o                         
   4   3   5        104.48        112.80        10.70 o                         
   5   3   5        303.78        309.13        17.94 o                         
   6   3   5        341.01        333.02        19.65 o                         
   7   3   5        108.56         89.44        12.15 o                         
   8   3   5        210.08        197.35        17.01 o                         
   9   3   5        241.87        231.98        19.37 o                         
  10   3   5         23.46         32.52        15.36 o                         
 -12   4   5         21.93         23.96        13.99 o                         
 -11   4   5        155.47        159.22        21.25 o                         
 -10   4   5        316.08        337.85        28.44 o                         
  -9   4   5         12.21          5.99         6.06 o                         
  -8   4   5        217.35        211.03        14.12 o                         
  -7   4   5         42.77         33.04         6.40 o                         
  -6   4   5        248.17        242.79        13.00 o                         
  -5   4   5        536.18        497.23        19.90 o                         
  -4   4   5        122.21        120.70         8.43 o                         
  -3   4   5        198.41        192.89        10.57 o                         
  -2   4   5        636.11        636.24        22.92 o                         
  -1   4   5       4270.37       4379.04       128.00 o                         
   0   4   5        117.51        120.88         9.13 o                         
   1   4   5        230.39        241.97        13.26 o                         
   2   4   5       1485.64       1449.60        48.58 o                         
   3   4   5        555.76        585.62        24.82 o                         
   4   4   5        892.53        899.11        35.12 o                         
   5   4   5         84.16         85.89        11.09 o                         
   6   4   5         56.16         64.06        22.19 o                         
   7   4   5        250.53        241.57        18.49 o                         
   8   4   5          3.21          7.88         7.68 o                         
   9   4   5         88.66         90.45        19.33 o                         
  10   4   5         22.36         21.64         9.85 o                         
 -11   5   5         29.64         15.24        12.42 o                         
 -10   5   5         45.30         39.11        13.62 o                         
  -9   5   5        397.98        510.13        33.26 o                         
  -8   5   5        586.53        579.84        37.72 o                         
  -7   5   5        604.44        567.40        22.79 o                         
  -6   5   5        204.89        202.02        11.67 o                         
  -5   5   5        201.85        186.86        10.90 o                         
  -4   5   5         93.42         92.46         7.51 o                         
  -3   5   5        410.79        432.48        17.79 o                         
  -2   5   5        419.75        445.80        23.24 o                         
  -1   5   5       1193.60       1203.10        40.33 o                         
   0   5   5       1307.49       1383.05        47.19 o                         
   1   5   5        101.62        110.84         9.40 o                         
   2   5   5        290.94        265.02        16.82 o                         
   3   5   5        867.18        790.91        31.87 o                         
   4   5   5        660.38        659.82        28.42 o                         
   5   5   5         65.30         59.85        10.22 o                         
   6   5   5         71.47         69.49        11.17 o                         
   7   5   5        157.96        175.12        15.89 o                         
   8   5   5         32.84         37.70        10.54 o                         
   9   5   5         68.20         61.46        14.72 o                         
  10   5   5         74.17         73.36        13.52 o                         
 -11   6   5         34.22         49.10        15.56 o                         
 -10   6   5        178.41        178.37        21.88 o                         
  -9   6   5         99.94        107.12        17.14 o                         
  -8   6   5        165.49        178.56        19.91 o                         
  -7   6   5         91.57         89.27        14.48 o                         
  -6   6   5         29.40         46.32         6.21 o                         
  -5   6   5        276.05        245.32        21.09 o                         
  -4   6   5       1408.86       1432.30        44.85 o                         
  -3   6   5          9.68         15.40         5.25 o                         
  -2   6   5        200.00        197.56        15.42 o                         
  -1   6   5        618.10        626.20        24.43 o                         
   0   6   5        820.49        817.30        40.76 o                         
   1   6   5         66.61         78.41         8.82 o                         
   2   6   5         84.69         78.47         9.52 o                         
   3   6   5        203.36        220.77        43.07 o                         
   4   6   5        122.77        152.59        13.69 o                         
   5   6   5         17.25          8.59         7.19 o                         
   6   6   5         64.65         69.31        11.61 o                         
   7   6   5          8.66          5.41         7.75 o                         
   8   6   5        112.62        130.12        24.00 o                         
   9   6   5         17.37         21.47        10.19 o                         
  10   6   5        128.84        140.48        17.32 o                         
 -10   7   5         27.49         22.13        12.49 o                         
  -9   7   5         80.89         81.98        15.80 o                         
  -8   7   5        122.97        108.14        16.79 o                         
  -7   7   5        401.80        366.41        28.51 o                         
  -6   7   5        826.36        761.84        45.10 o                         
  -4   7   5        246.37        257.30        16.58 o                         
  -3   7   5        786.36        785.17        36.10 o                         
  -2   7   5          0.58         -1.67         4.90 o                         
  -1   7   5        454.57        468.65        26.16 o                         
   0   7   5        800.60        799.09        30.67 o                         
   1   7   5       1172.31       1175.59        42.03 o                         
   2   7   5        299.12        277.37        17.07 o                         
   3   7   5        336.91        349.04        19.85 o                         
   4   7   5        189.50        200.09        16.21 o                         
   5   7   5        116.48        124.87        14.02 o                         
   6   7   5         31.78         17.07         8.71 o                         
   7   7   5         84.59         99.51        14.35 o                         
   8   7   5         44.36         33.97        11.21 o                         
   9   7   5          4.09         -4.84         7.86 o                         
 -10   8   5        144.79        169.84        22.11 o                         
  -9   8   5        191.82        193.47        22.87 o                         
  -8   8   5         66.59         54.67        14.34 o                         
  -2   8   5        280.39        319.53        19.91 o                         
  -1   8   5        198.95        184.94        15.80 o                         
   0   8   5        373.03        398.25        25.65 o                         
   1   8   5        415.85        421.42        20.93 o                         
   2   8   5         16.22          7.60         6.96 o                         
   3   8   5        384.66        377.72        33.28 o                         
   4   8   5       1595.73       1449.73        54.48 o                         
   5   8   5         44.08         44.17        10.25 o                         
   6   8   5         28.42         17.67         8.83 o                         
   7   8   5         20.13         10.49         8.56 o                         
   8   8   5         17.47         18.82        10.08 o                         
   9   8   5         64.90         80.45        15.09 o                         
  -1   9   5       1502.32       1580.82        67.23 o                         
   0   9   5        779.51        802.63        41.42 o                         
   1   9   5         51.29         50.97        11.47 o                         
   2   9   5        272.32        266.71        18.51 o                         
   3   9   5        203.08        189.63        26.50 o                         
   4   9   5        111.74        122.25        15.42 o                         
   5   9   5         55.14         77.31        12.95 o                         
   6   9   5         16.95         12.88         9.40 o                         
   7   9   5        141.89        169.24        28.54 o                         
   8   9   5          2.31          5.36         9.55 o                         
   0  10   5        319.75        342.10        25.00 o                         
   1  10   5         15.14         10.04         9.25 o                         
   2  10   5        169.22        163.34        19.33 o                         
   3  10   5        281.92        287.57        20.80 o                         
   4  10   5        139.65        176.00        17.29 o                         
   5  10   5        103.65        113.21        15.09 o                         
   6  10   5        485.47        508.39        36.33 o                         
   7  10   5          6.07          4.35         9.47 o                         
   2  11   5        499.78        513.19        34.74 o                         
   3  11   5        159.52        204.09        22.39 o                         
   4  11   5         60.98         46.77        11.86 o                         
   5  11   5         16.32         10.66         9.67 o                         
   6  11   5         70.09         56.75        22.79 o                         
   7  11   5          0.56          6.64        16.51 o                         
   4  12   5         40.49         42.34        15.56 o                         
   5  12   5          8.32         -6.71        11.54 o                         
  -2 -14   6         48.91         50.83        19.82 o                         
  -1 -14   6         40.14         35.45        15.98 o                         
   0 -14   6         10.66          4.32        11.52 o                         
  -5 -13   6         18.02         24.77        10.61 o                         
  -4 -13   6         18.62         14.48         8.86 o                         
  -3 -13   6         36.13         48.56        13.07 o                         
  -2 -13   6         22.01          5.20        12.19 o                         
  -1 -13   6        130.41        127.03        24.88 o                         
   0 -13   6         69.47         39.24        16.51 o                         
   1 -13   6         22.90         22.64        13.78 o                         
   2 -13   6         40.84         53.95        12.92 o                         
   3 -13   6         26.29         31.57        11.07 o                         
  -7 -12   6         73.16         52.82        13.34 o                         
  -6 -12   6         39.55         37.42        11.86 o                         
  -5 -12   6        112.51         83.48        14.75 o                         
  -4 -12   6        260.98        323.51        26.80 o                         
  -3 -12   6         92.84         74.14        14.38 o                         
  -1 -12   6         18.66          6.48        12.37 o                         
   0 -12   6          5.48         11.17        11.29 o                         
   1 -12   6        110.33        126.82        22.85 o                         
   2 -12   6        265.25        309.68        24.68 o                         
   3 -12   6         44.27         48.27        11.82 o                         
   4 -12   6         41.05         46.53        27.44 o                         
   5 -12   6         39.21         34.68        10.75 o                         
  -8 -11   6         49.01         61.95        10.76 o                         
  -7 -11   6         56.37         42.70         9.38 o                         
  -6 -11   6          0.49         -2.48         5.44 o                         
  -5 -11   6         80.61         80.13        14.45 o                         
  -4 -11   6        246.82        218.86        21.23 o                         
  -3 -11   6         61.46         85.43        13.81 o                         
  -2 -11   6         15.07          9.57         7.96 o                         
  -1 -11   6        581.75        566.93        45.07 o                         
   0 -11   6        118.86        109.80        21.32 o                         
   1 -11   6        889.26        970.04        62.07 o                         
   2 -11   6         90.32        107.14        15.30 o                         
   3 -11   6         40.60         46.34        11.50 o                         
   4 -11   6         69.79         77.57        13.23 o                         
   5 -11   6        100.68         99.07        23.25 o                         
   6 -11   6         29.85         25.40        10.02 o                         
  -9 -10   6        140.30        162.53        22.64 o                         
  -8 -10   6         25.07         24.92         7.94 o                         
  -7 -10   6         65.50         56.42         9.55 o                         
  -6 -10   6         53.35         54.51         8.68 o                         
  -5 -10   6         72.26         71.19         9.30 o                         
  -4 -10   6          4.78          1.44         4.75 o                         
  -3 -10   6        311.16        317.52        23.77 o                         
  -2 -10   6         22.65         14.20         7.84 o                         
   0 -10   6        893.88        923.95        58.92 o                         
   1 -10   6        513.67        526.12        41.37 o                         
   2 -10   6         19.17         20.69         8.49 o                         
   3 -10   6        100.81        121.94        23.28 o                         
   4 -10   6         53.06         76.63        12.65 o                         
   5 -10   6         32.32         28.63         9.69 o                         
   6 -10   6        232.67        260.76        27.09 o                         
   7 -10   6         51.94         43.40        13.99 o                         
 -10  -9   6         27.85         30.87         8.96 o                         
  -9  -9   6         31.94         23.76        16.04 o                         
  -8  -9   6        100.07         93.15        11.55 o                         
  -7  -9   6        114.45         96.85        16.14 o                         
  -6  -9   6         22.32         16.44        12.57 o                         
  -5  -9   6        106.73        140.50        11.59 o                         
  -4  -9   6        172.17        164.26        14.75 o                         
  -3  -9   6         80.43        104.18         9.20 o                         
  -2  -9   6         73.29         77.48         7.80 o                         
  -1  -9   6        229.39        211.14        16.74 o                         
   1  -9   6        453.49        423.11        35.04 o                         
   2  -9   6        133.54        148.38        19.70 o                         
   3  -9   6         46.96         48.31        10.33 o                         
   4  -9   6          0.15         10.25         7.45 o                         
   5  -9   6          5.37         -2.17         6.84 o                         
   6  -9   6          3.72          5.81         7.95 o                         
   7  -9   6        107.64         97.67        13.88 o                         
 -10  -8   6         23.66         34.51         8.78 o                         
  -9  -8   6        317.76        328.41        29.65 o                         
  -8  -8   6        185.04        182.17        14.75 o                         
  -7  -8   6        119.14        116.90        14.88 o                         
  -6  -8   6        163.10        173.09        12.95 o                         
  -5  -8   6        355.83        340.46        17.48 o                         
  -4  -8   6        241.13        245.38        14.05 o                         
  -3  -8   6         96.64         96.35         8.58 o                         
  -2  -8   6         22.78         23.50         5.04 o                         
  -1  -8   6         58.15         52.10         5.97 o                         
   1  -8   6        233.01        243.79        19.05 o                         
   2  -8   6       1165.07       1177.40        47.12 o                         
   3  -8   6        272.99        232.69        18.31 o                         
   4  -8   6        110.62        112.15        25.64 o                         
   5  -8   6        142.50        144.34        14.72 o                         
   6  -8   6        183.52        145.76        26.39 o                         
   7  -8   6         33.39         36.31         9.71 o                         
   8  -8   6         53.44         18.43        16.51 o                         
 -11  -7   6        268.35        241.54        18.55 o                         
 -10  -7   6         21.00         20.96         8.16 o                         
  -9  -7   6         74.24         82.99        10.96 o                         
  -8  -7   6          7.17         10.42         6.19 o                         
  -7  -7   6         34.73         41.84         7.69 o                         
  -6  -7   6         73.90         79.69         9.18 o                         
  -5  -7   6         70.97         77.13         8.53 o                         
  -4  -7   6         64.59         67.52         7.82 o                         
  -3  -7   6        137.48        139.06         9.67 o                         
  -2  -7   6        347.11        311.16        14.50 o                         
  -1  -7   6        954.50        916.85        30.56 o                         
   0  -7   6        587.93        558.27        22.92 o                         
   1  -7   6        451.57        481.76        35.89 o                         
   2  -7   6         87.75        100.52        11.99 o                         
   3  -7   6        380.39        376.20        21.11 o                         
   4  -7   6         15.69         19.21         7.82 o                         
   5  -7   6        391.64        349.57        21.38 o                         
   6  -7   6        241.66        226.87        22.92 o                         
   7  -7   6          6.90          0.70         6.58 o                         
   8  -7   6        113.43         81.57        20.40 o                         
   9  -7   6         16.79          0.07        13.64 o                         
 -11  -6   6         24.67         34.19         9.35 o                         
 -10  -6   6         66.70         74.54        10.59 o                         
  -9  -6   6         22.66         21.73         7.52 o                         
  -8  -6   6        102.80         97.32        10.72 o                         
  -7  -6   6         48.78         43.56         7.97 o                         
  -6  -6   6        156.84        147.20        11.55 o                         
  -5  -6   6        118.51        108.49        10.19 o                         
  -4  -6   6         18.17         19.04         5.11 o                         
  -3  -6   6         31.89         20.04         4.94 o                         
  -2  -6   6        201.54        191.62        10.60 o                         
  -1  -6   6        152.87        151.73         9.04 o                         
   0  -6   6        545.68        516.98        21.33 o                         
   1  -6   6        228.68        207.13        12.30 o                         
   2  -6   6        630.29        640.28        20.89 o                         
   3  -6   6         64.18         60.05         9.62 o                         
   4  -6   6         59.84         42.73        12.63 o                         
   5  -6   6         55.88         42.23         9.05 o                         
   6  -6   6         57.71         58.07         9.99 o                         
   7  -6   6        154.51        112.92        22.09 o                         
   8  -6   6        121.27        113.16        22.76 o                         
   9  -6   6         60.23         36.40        18.29 o                         
 -12  -5   6         30.70         28.18         8.66 o                         
 -11  -5   6         88.37         91.88        12.15 o                         
 -10  -5   6          2.10          8.93         6.72 o                         
  -9  -5   6         75.89         74.64        11.25 o                         
  -8  -5   6        273.24        257.98        15.97 o                         
  -7  -5   6        462.40        458.86        21.93 o                         
  -6  -5   6        134.57        120.50        10.41 o                         
  -5  -5   6        329.42        352.39        22.95 o                         
  -4  -5   6        508.72        503.33        21.66 o                         
  -3  -5   6        550.50        528.82        20.33 o                         
  -2  -5   6        323.08        315.57        29.73 o                         
  -1  -5   6        403.75        392.41        20.47 o                         
   0  -5   6        555.09        533.80        20.65 o                         
   1  -5   6         96.00        120.30         9.21 o                         
   2  -5   6         87.80         82.40         6.66 o                         
   3  -5   6         35.93         33.84         5.26 o                         
   4  -5   6        867.76        851.90        26.33 o                         
   5  -5   6         13.71         12.23        10.01 o                         
   6  -5   6         87.19         62.97         9.99 o                         
   7  -5   6        137.90        112.92        22.06 o                         
   8  -5   6        327.52        305.54        34.27 o                         
   9  -5   6         36.73         28.49        16.93 o                         
 -12  -4   6         28.73         32.14        11.09 o                         
 -11  -4   6        176.06        175.47        15.04 o                         
 -10  -4   6        430.37        420.01        37.54 o                         
  -9  -4   6        133.63        122.02        12.13 o                         
  -8  -4   6        152.57        145.34        12.18 o                         
  -7  -4   6         21.06         16.31         6.25 o                         
  -6  -4   6        145.40        126.93        15.30 o                         
  -5  -4   6        224.25        221.87        12.33 o                         
  -4  -4   6        284.91        272.83        13.69 o                         
  -3  -4   6        142.75        141.80         9.23 o                         
  -2  -4   6        455.34        445.01        17.59 o                         
  -1  -4   6        125.71        134.96         7.26 o                         
   0  -4   6       1970.84       1915.35        49.01 o                         
   1  -4   6        225.91        248.29         9.36 o                         
   2  -4   6        301.81        313.40        14.94 o                         
   3  -4   6        464.71        450.30        16.21 o                         
   4  -4   6        321.82        326.81        13.60 o                         
   5  -4   6         91.05         85.90         7.82 o                         
   6  -4   6         93.88         89.98        19.68 o                         
   7  -4   6          1.04         10.52        13.53 o                         
   8  -4   6        135.94        105.29        22.85 o                         
   9  -4   6        175.60        153.00        26.41 o                         
  10  -4   6        120.76        101.25        25.16 o                         
 -12  -3   6        105.58         90.87        12.27 o                         
 -11  -3   6         56.60         52.68         9.30 o                         
 -10  -3   6         77.17         58.73        12.78 o                         
  -9  -3   6         48.46         47.47         8.41 o                         
  -8  -3   6        113.47        109.26        21.52 o                         
  -7  -3   6        233.13        224.23        13.61 o                         
  -6  -3   6        299.19        314.48        15.81 o                         
  -5  -3   6        417.50        418.88        18.08 o                         
  -4  -3   6        597.89        625.46        23.36 o                         
  -3  -3   6        208.64        203.60        10.70 o                         
  -2  -3   6        171.95        146.55         8.76 o                         
  -1  -3   6       1274.85       1299.24        34.06 o                         
   0  -3   6        220.85        224.67         8.87 o                         
   1  -3   6        530.13        604.32        17.60 o                         
   2  -3   6        184.03        189.49        11.29 o                         
   3  -3   6        131.28        132.52         8.52 o                         
   4  -3   6        240.45        237.06        11.13 o                         
   5  -3   6         32.17         33.10         5.60 o                         
   6  -3   6         55.86         56.38         9.47 o                         
   7  -3   6          1.38         -3.91         6.64 o                         
   8  -3   6        285.43        285.63        32.21 o                         
   9  -3   6        150.07        168.91        27.87 o                         
  10  -3   6        274.37        243.98        34.02 o                         
 -12  -2   6         55.93         51.30        10.22 o                         
 -11  -2   6          4.34          2.89         9.72 o                         
 -10  -2   6          9.19          8.03        10.48 o                         
  -9  -2   6        685.76        654.04        28.21 o                         
  -8  -2   6        201.11        206.07        13.92 o                         
  -7  -2   6         55.87         69.02        19.46 o                         
  -6  -2   6        177.86        156.82        11.06 o                         
  -5  -2   6        570.35        526.79        21.20 o                         
  -4  -2   6        649.72        663.40        37.42 o                         
  -3  -2   6       1111.28       1027.43        33.08 o                         
  -2  -2   6        383.29        391.94        13.23 o                         
  -1  -2   6        361.11        319.44        21.34 o                         
   0  -2   6       1590.78       1659.37        41.65 o                         
   1  -2   6       1320.28       1380.05        35.13 o                         
   2  -2   6        138.61        133.94        11.37 o                         
   3  -2   6         68.08         65.97         6.08 o                         
   4  -2   6         41.74         49.65         5.74 o                         
   5  -2   6        398.57        354.42        25.89 o                         
   6  -2   6        264.34        260.72        17.22 o                         
   7  -2   6       1250.57       1230.81        97.61 o                         
   8  -2   6        135.45        142.97        14.56 o                         
   9  -2   6         35.07         33.95        17.78 o                         
  10  -2   6         26.33         52.03        19.26 o                         
 -12  -1   6         59.40         67.34        11.92 o                         
 -11  -1   6        109.58        103.28        11.89 o                         
 -10  -1   6         82.56         78.43        10.32 o                         
  -9  -1   6        142.12        142.98        21.16 o                         
  -8  -1   6        107.18        102.55        20.84 o                         
  -7  -1   6        696.48        664.15        26.25 o                         
  -6  -1   6        730.67        682.06        26.25 o                         
  -5  -1   6        131.96        138.92         9.63 o                         
  -4  -1   6        227.20        223.21        11.68 o                         
  -3  -1   6        262.80        266.80        10.10 o                         
  -2  -1   6        704.83        729.63        29.89 o                         
  -1  -1   6       1336.72       1346.81        48.05 o                         
   0  -1   6          5.28         10.65         3.21 o                         
   1  -1   6        358.55        389.86        14.14 o                         
   2  -1   6        382.50        383.72        31.91 o                         
   3  -1   6        949.36        973.51        27.44 o                         
   4  -1   6          8.37          8.21         3.82 o                         
   5  -1   6        383.88        351.12        18.83 o                         
   6  -1   6        296.53        292.72        18.82 o                         
   7  -1   6        407.90        407.31        22.56 o                         
   8  -1   6         15.71         19.91        12.82 o                         
   9  -1   6         23.18         17.97         9.43 o                         
  10  -1   6         14.83         15.67         9.34 o                         
 -12   0   6         26.18         34.19         9.15 o                         
 -11   0   6          4.19          7.35         8.57 o                         
 -10   0   6         57.34         49.82         8.87 o                         
  -9   0   6          0.83          3.96         5.60 o                         
  -8   0   6         82.93         94.48         9.97 o                         
  -7   0   6        724.34        721.12        29.89 o                         
  -6   0   6          0.00          0.38         4.20 o                         
  -5   0   6        406.02        380.82        28.93 o                         
  -4   0   6        196.44        212.31        11.35 o                         
  -3   0   6        390.55        418.38        13.52 o                         
  -2   0   6         86.47         68.05         5.03 o                         
  -1   0   6        776.16        748.12        26.84 o                         
   0   0   6       1214.40       1369.15        60.39 o                         
   1   0   6          1.00          6.08         4.31 o                         
   2   0   6        362.35        339.92        16.09 o                         
   3   0   6       1219.83       1186.86        32.69 o                         
   4   0   6         21.39         19.28         6.90 o                         
   5   0   6         13.16         14.33         8.65 o                         
   6   0   6        143.04        122.56        20.27 o                         
   7   0   6        355.69        339.31        20.70 o                         
   8   0   6          0.59          1.50         7.26 o                         
   9   0   6        411.99        406.37        24.61 o                         
  10   0   6        300.71        295.54        50.11 o                         
 -12   1   6         59.19         60.62        15.32 o                         
 -11   1   6        109.25        108.93        12.26 o                         
 -10   1   6         82.71         70.26        10.00 o                         
  -9   1   6        142.44        175.33        21.68 o                         
  -8   1   6        106.68        112.55        10.67 o                         
  -7   1   6        697.48        677.71        26.34 o                         
  -6   1   6        731.55        727.47        39.66 o                         
  -5   1   6        132.55        119.71        13.14 o                         
  -4   1   6        226.64        225.42        11.76 o                         
  -3   1   6        262.11        280.02        13.38 o                         
  -2   1   6        705.21        719.40        20.86 o                         
  -1   1   6       1333.39       1320.59        35.07 o                         
   0   1   6          5.34         10.08         3.51 o                         
   1   1   6        359.23        392.38        17.49 o                         
   2   1   6        383.67        381.57        17.79 o                         
   3   1   6        948.64        930.87        34.76 o                         
   4   1   6          8.55          4.15         7.11 o                         
   5   1   6        382.86        344.23        19.01 o                         
   6   1   6        297.51        342.63        35.24 o                         
   7   1   6        407.85        406.81        22.90 o                         
   8   1   6         15.72         15.23         8.56 o                         
   9   1   6         23.36         21.85         9.37 o                         
  10   1   6         14.67         21.96         9.81 o                         
 -12   2   6         56.09         48.67        10.47 o                         
 -11   2   6          4.35          8.76         7.58 o                         
 -10   2   6          9.17          0.98         6.76 o                         
  -9   2   6        685.83        705.58        28.36 o                         
  -8   2   6        201.63        198.10        13.58 o                         
  -7   2   6         56.19         64.86         8.15 o                         
  -6   2   6        178.50        195.25        11.96 o                         
  -5   2   6        570.00        572.55        21.90 o                         
  -4   2   6        650.61        671.81        24.30 o                         
  -3   2   6       1112.81       1006.52        33.35 o                         
  -2   2   6        384.68        404.71        13.42 o                         
  -1   2   6        360.21        345.67        12.27 o                         
   0   2   6       1591.12       1609.18        52.27 o                         
   1   2   6       1321.40       1302.07        44.78 o                         
   2   2   6        139.21        128.05        10.34 o                         
   3   2   6         68.82         72.40         8.96 o                         
   4   2   6         42.05         40.85         9.40 o                         
   5   2   6        398.66        369.63        20.26 o                         
   6   2   6        263.99        279.49        21.36 o                         
   7   2   6       1250.93       1191.09        46.40 o                         
   8   2   6        135.78        123.45        25.87 o                         
   9   2   6         34.91         29.52        10.13 o                         
  10   2   6         26.47         43.01        11.50 o                         
 -12   3   6        105.56         84.90        18.55 o                         
 -11   3   6         56.30         71.90        15.68 o                         
 -10   3   6         77.35         86.22        11.42 o                         
  -9   3   6         48.23         55.80         8.61 o                         
  -8   3   6        113.77        100.91        10.13 o                         
  -7   3   6        232.35        206.18        31.31 o                         
  -6   3   6        299.79        288.27        18.36 o                         
  -5   3   6        418.03        400.61        17.74 o                         
  -4   3   6        598.43        639.20        23.59 o                         
  -3   3   6        209.41        212.21         8.98 o                         
  -2   3   6        172.21        164.48         7.96 o                         
  -1   3   6       1272.68       1282.10        42.42 o                         
   0   3   6        220.39        211.30        12.13 o                         
   1   3   6        529.58        566.42        24.46 o                         
   2   3   6        183.37        180.46        12.44 o                         
   3   3   6        130.84        111.25        13.75 o                         
   4   3   6        240.50        220.89        25.48 o                         
   5   3   6         31.99         47.24         9.46 o                         
   6   3   6         56.05         66.04        10.75 o                         
   7   3   6          1.49         10.35         7.71 o                         
   8   3   6        284.86        270.61        20.14 o                         
   9   3   6        149.63        171.67        22.69 o                         
  10   3   6        274.77        316.63        31.68 o                         
 -12   4   6         28.57         24.12        14.71 o                         
 -11   4   6        175.98        227.30        25.55 o                         
 -10   4   6        431.60        433.33        33.35 o                         
  -9   4   6        133.94        142.10        12.08 o                         
  -8   4   6        152.08        141.26        11.68 o                         
  -7   4   6         21.01         26.37         6.41 o                         
  -6   4   6        145.74        143.79        19.08 o                         
  -5   4   6        223.74        219.80        12.32 o                         
  -4   4   6        284.80        295.71        14.16 o                         
  -3   4   6        143.39        160.50        10.17 o                         
  -2   4   6        455.73        467.22        15.88 o                         
  -1   4   6        126.18        126.23         9.24 o                         
   0   4   6       1974.08       2003.89        62.37 o                         
   1   4   6        225.36        246.32        14.11 o                         
   2   4   6        301.56        306.28        16.73 o                         
   3   4   6        464.91        458.05        22.00 o                         
   4   4   6        321.94        316.31        18.64 o                         
   5   4   6         91.38         99.48        25.24 o                         
   6   4   6         94.31         94.99        12.58 o                         
   7   4   6          1.05          1.20         6.87 o                         
   8   4   6        135.76        128.83        15.12 o                         
   9   4   6        175.54        174.87        22.98 o                         
  10   4   6        120.79        155.35        17.63 o                         
 -12   5   6         30.69         26.96        15.84 o                         
 -11   5   6         88.15         99.67        19.29 o                         
 -10   5   6          2.06          8.76        10.98 o                         
  -9   5   6         76.13         94.01        16.47 o                         
  -8   5   6        273.27        282.34        15.79 o                         
  -7   5   6        461.60        467.53        20.51 o                         
  -6   5   6        134.55        140.41        10.38 o                         
  -5   5   6        328.26        331.20        15.97 o                         
  -4   5   6        507.85        528.29        21.02 o                         
  -3   5   6        549.75        543.31        21.53 o                         
  -2   5   6        322.71        305.61        14.80 o                         
  -1   5   6        403.26        377.44        17.55 o                         
   0   5   6        555.14        559.05        22.83 o                         
   1   5   6         95.42        118.96        15.33 o                         
   2   5   6         87.43         66.76         8.85 o                         
   3   5   6         36.01         30.55         7.90 o                         
   4   5   6        869.15        875.87        35.64 o                         
   5   5   6         13.84         21.04         8.50 o                         
   6   5   6         87.06         80.02        12.13 o                         
   7   5   6        138.08        158.10        15.94 o                         
   8   5   6        327.38        304.86        45.63 o                         
   9   5   6         36.85         34.96        10.71 o                         
 -11   6   6         24.79         48.59        16.42 o                         
 -10   6   6         66.24         64.11        16.88 o                         
  -9   6   6         22.69         36.56        13.48 o                         
  -8   6   6        102.74        119.38        17.69 o                         
  -7   6   6         48.92         45.44        12.83 o                         
  -6   6   6        156.78        159.08        11.08 o                         
  -5   6   6        118.39        108.85         9.13 o                         
  -4   6   6         18.35         18.43         5.28 o                         
  -3   6   6         31.63         34.00         7.19 o                         
  -2   6   6        202.05        227.84        17.37 o                         
  -1   6   6        152.53        163.52        11.54 o                         
   0   6   6        545.29        549.15        23.23 o                         
   1   6   6        227.93        217.87        14.59 o                         
   2   6   6        631.03        617.19        27.47 o                         
   3   6   6         64.41         59.88         9.93 o                         
   4   6   6         60.26         65.04        12.28 o                         
   5   6   6         55.95         59.97        11.06 o                         
   6   6   6         57.55         43.20        12.56 o                         
   7   6   6        154.39        166.73        16.75 o                         
   8   6   6        121.63        149.53        16.59 o                         
   9   6   6         60.32         64.30        13.15 o                         
 -11   7   6        268.60        283.89        29.67 o                         
 -10   7   6         20.85         15.70        11.91 o                         
  -9   7   6         74.16         78.98        16.79 o                         
  -8   7   6          7.31         13.88         9.62 o                         
  -7   7   6         34.87          4.44         8.76 o                         
  -6   7   6         74.06         70.21        14.13 o                         
  -4   7   6         64.54         77.45         9.92 o                         
  -3   7   6        136.78        130.45        12.72 o                         
  -2   7   6        347.07        311.00        21.02 o                         
  -1   7   6        954.17        948.77        35.05 o                         
   0   7   6        587.44        563.96        24.69 o                         
   1   7   6        451.70        453.85        22.42 o                         
   2   7   6         87.44         94.03        11.07 o                         
   3   7   6        380.77        360.27        20.86 o                         
   4   7   6         15.76         17.80        12.46 o                         
   5   7   6        390.43        388.83        37.76 o                         
   6   7   6        241.53        224.72        27.23 o                         
   7   7   6          6.95         18.01         9.06 o                         
   8   7   6        113.36        120.55        16.11 o                         
   9   7   6         16.78         26.38        10.89 o                         
 -10   8   6         23.78         31.89        13.37 o                         
  -9   8   6        318.33        308.52        29.72 o                         
  -8   8   6        185.61        245.90        24.86 o                         
  -7   8   6        119.40        128.35        18.71 o                         
  -3   8   6         97.16        101.75        11.77 o                         
  -2   8   6         22.74         31.27         8.35 o                         
  -1   8   6         58.37         47.32         9.97 o                         
   0   8   6        275.34        299.41        17.98 o                         
   1   8   6        232.68        252.81        17.11 o                         
   2   8   6       1164.18       1139.60        46.32 o                         
   3   8   6        272.46        256.85        18.36 o                         
   4   8   6        110.94        136.36        32.65 o                         
   5   8   6        142.95        133.87        20.63 o                         
   6   8   6        183.69        188.77        18.17 o                         
   7   8   6         33.25         22.73        19.40 o                         
   8   8   6         53.32         57.86        13.25 o                         
  -1   9   6        228.90        202.93        18.52 o                         
   0   9   6        110.56        102.61        14.31 o                         
   1   9   6        452.64        438.20        23.22 o                         
   2   9   6        133.71        111.49        13.14 o                         
   3   9   6         46.94         37.23         9.67 o                         
   4   9   6          0.15          6.29        11.62 o                         
   5   9   6          5.36          4.00         8.69 o                         
   6   9   6          3.78          7.86        10.55 o                         
   7   9   6        107.70        106.37        15.91 o                         
   0  10   6        893.20        946.48        48.63 o                         
   1  10   6        512.68        606.69        36.72 o                         
   2  10   6         19.06         17.23         9.84 o                         
   3  10   6        101.25        130.50        15.12 o                         
   4  10   6         53.30         73.44        13.15 o                         
   5  10   6         32.27         15.14         9.78 o                         
   6  10   6        233.37        274.10        22.95 o                         
   7  10   6         51.46         65.78        16.65 o                         
   2  11   6         90.31         86.21        16.86 o                         
   3  11   6         40.47         33.56        11.29 o                         
   4  11   6         69.39         61.47        13.44 o                         
   5  11   6        100.79        107.12        16.46 o                         
   6  11   6         29.82         40.26        13.24 o                         
   4  12   6         41.11         22.29        14.96 o                         
   5  12   6         39.17         49.20        13.99 o                         
  -4 -13   7          2.37          5.39         8.05 o                         
  -2 -13   7         78.50         42.39        17.30 o                         
  -1 -13   7         87.44         99.21        24.21 o                         
   0 -13   7         35.87         26.94        14.62 o                         
   1 -13   7         49.61         92.82        15.86 o                         
   2 -13   7         81.59        101.97        27.13 o                         
  -6 -12   7         10.70          7.70         9.41 o                         
  -5 -12   7          1.50         -0.86         7.59 o                         
  -4 -12   7          0.19         -5.64         5.64 o                         
  -1 -12   7         35.66         13.81        12.37 o                         
   0 -12   7         72.49         60.52        18.34 o                         
   1 -12   7          8.84         22.21         9.62 o                         
   2 -12   7         93.49        135.10        25.70 o                         
   3 -12   7          4.36         10.19         7.94 o                         
   4 -12   7         70.35         62.37        17.30 o                         
  -7 -11   7         14.34         17.32         7.69 o                         
  -6 -11   7         22.82          9.14         6.14 o                         
  -5 -11   7         54.72         64.08        13.07 o                         
  -4 -11   7          0.58          4.39         6.78 o                         
  -3 -11   7         37.61         37.51        10.68 o                         
   0 -11   7         72.55         67.69        19.01 o                         
   1 -11   7        273.45        305.27        24.24 o                         
   2 -11   7         54.58         75.21        13.70 o                         
   3 -11   7         89.98         97.75        14.60 o                         
   4 -11   7         36.68         38.27        11.66 o                         
   5 -11   7         38.93         35.85        11.36 o                         
  -8 -10   7         33.13         37.60        10.49 o                         
  -7 -10   7         49.65         48.16         9.03 o                         
  -6 -10   7         87.80         63.24        13.59 o                         
  -5 -10   7          1.71          0.39         8.42 o                         
  -4 -10   7        151.85        145.74        11.67 o                         
  -3 -10   7        199.27        143.96        15.93 o                         
   0 -10   7         55.75         50.35        16.35 o                         
   1 -10   7         33.73         47.89        11.58 o                         
   2 -10   7         74.31         63.39        11.93 o                         
   3 -10   7        282.26        259.28        21.40 o                         
   4 -10   7        128.93        138.40        16.00 o                         
   5 -10   7         49.63         46.17        11.78 o                         
   6 -10   7        169.69        161.26        33.78 o                         
  -9  -9   7         19.97         13.23         7.32 o                         
  -8  -9   7         64.91         62.57        13.63 o                         
  -7  -9   7        237.99        198.90        15.07 o                         
  -6  -9   7         52.64         32.86         8.11 o                         
  -5  -9   7        184.89        181.79        13.11 o                         
  -4  -9   7        253.12        251.08        14.66 o                         
  -3  -9   7         83.57         78.48         9.10 o                         
  -2  -9   7         89.99         77.06        11.10 o                         
   1  -9   7        268.18        269.38        21.11 o                         
   2  -9   7         49.83         53.01        11.51 o                         
   3  -9   7         16.83         13.63         8.37 o                         
   4  -9   7         73.73         71.13        12.20 o                         
   5  -9   7        146.43        143.09        16.19 o                         
   6  -9   7          5.19          2.40         7.84 o                         
   7  -9   7         17.97         11.13         9.04 o                         
 -10  -8   7         47.55         57.80        10.80 o                         
  -9  -8   7        102.51         80.85        11.26 o                         
  -8  -8   7         18.44          2.45         6.56 o                         
  -7  -8   7        275.29        297.31        17.18 o                         
  -6  -8   7         80.84         78.37         9.54 o                         
  -5  -8   7        484.36        433.13        28.33 o                         
  -4  -8   7         86.38         61.74         8.01 o                         
  -3  -8   7        200.07        215.11        12.79 o                         
  -2  -8   7        237.38        219.64        14.53 o                         
  -1  -8   7        850.58        913.73        43.55 o                         
   0  -8   7        288.30        316.50        30.32 o                         
   1  -8   7       1507.96       1553.39        67.54 o                         
   2  -8   7        377.09        394.46        52.32 o                         
   3  -8   7          2.92          2.64         6.45 o                         
   4  -8   7         54.08         25.13        12.87 o                         
   5  -8   7        412.45        395.72        39.26 o                         
   6  -8   7         29.78         33.52        11.48 o                         
   7  -8   7         41.86         19.89        15.70 o                         
 -10  -7   7         85.13         64.80        13.27 o                         
  -9  -7   7         38.04         34.25         8.62 o                         
  -8  -7   7          8.83         10.20         6.71 o                         
  -7  -7   7        137.80        154.42        12.65 o                         
  -6  -7   7        251.27        227.82        14.43 o                         
  -5  -7   7         51.86         39.48         7.14 o                         
  -4  -7   7        168.77        178.95        11.73 o                         
  -3  -7   7         55.37         52.21         6.96 o                         
  -2  -7   7        101.84         90.58         8.70 o                         
  -1  -7   7         15.94         19.70         7.27 o                         
   0  -7   7        300.90        318.45        21.65 o                         
   1  -7   7         32.60         28.81        13.11 o                         
   2  -7   7        133.77        130.77        13.88 o                         
   3  -7   7        221.24        208.53        16.94 o                         
   4  -7   7         16.10         12.93         7.99 o                         
   5  -7   7        247.93        268.29        19.56 o                         
   6  -7   7          6.43         13.57         7.92 o                         
   7  -7   7         51.32         25.23        16.65 o                         
   8  -7   7        125.92        105.75        23.22 o                         
 -11  -6   7         10.65          7.18         9.30 o                         
 -10  -6   7          7.39         -3.74         5.65 o                         
  -9  -6   7        266.28        241.14        16.86 o                         
  -8  -6   7        202.01        187.15        23.28 o                         
  -7  -6   7        246.28        204.82        14.28 o                         
  -6  -6   7         38.01         35.65         7.37 o                         
  -5  -6   7        543.16        524.65        22.10 o                         
  -4  -6   7        110.71         86.22        21.46 o                         
  -3  -6   7         76.52         65.50         7.32 o                         
  -2  -6   7        681.99        640.63        41.27 o                         
  -1  -6   7        335.57        329.66        19.46 o                         
   0  -6   7         51.09         50.86         7.55 o                         
   1  -6   7        826.18        898.81        32.37 o                         
   2  -6   7         80.46         72.93         7.13 o                         
   3  -6   7        564.51        569.25        26.94 o                         
   4  -6   7        501.45        536.70        51.99 o                         
   5  -6   7         66.74         65.54        10.77 o                         
   6  -6   7          7.23          5.78        13.37 o                         
   7  -6   7        184.13        167.39        26.57 o                         
   8  -6   7        119.38        108.04        23.52 o                         
 -11  -5   7         95.20        100.06        11.95 o                         
 -10  -5   7         13.00         15.81        10.52 o                         
  -9  -5   7        114.25         94.23        11.31 o                         
  -8  -5   7         94.88         85.68        10.41 o                         
  -7  -5   7        238.58        213.04        14.59 o                         
  -6  -5   7        123.38        109.90        10.23 o                         
  -5  -5   7        404.02        386.65        24.98 o                         
  -4  -5   7        220.08        220.39        14.47 o                         
  -3  -5   7         82.88         73.95        12.44 o                         
  -2  -5   7        181.87        170.19        10.21 o                         
  -1  -5   7        783.11        789.39        23.56 o                         
   0  -5   7        778.68        788.32        23.05 o                         
   1  -5   7         88.55         85.52        13.48 o                         
   2  -5   7         37.33         39.22         5.72 o                         
   3  -5   7        121.01        134.36         9.17 o                         
   4  -5   7        111.32        116.13        12.18 o                         
   5  -5   7        103.49        101.72        12.11 o                         
   6  -5   7        382.87        341.29        33.21 o                         
   7  -5   7         82.49         78.37        20.24 o                         
   8  -5   7         48.54         26.83        17.81 o                         
   9  -5   7         12.71         -7.79        14.59 o                         
 -12  -4   7         90.05         91.88        17.92 o                         
 -11  -4   7          4.18          2.96         6.09 o                         
 -10  -4   7         48.34         45.06         8.50 o                         
  -9  -4   7        188.97        151.58        13.02 o                         
  -8  -4   7        372.41        379.97        19.79 o                         
  -7  -4   7         92.88         72.58        11.20 o                         
  -6  -4   7         53.58         42.46         7.81 o                         
  -5  -4   7         86.61         95.70         8.91 o                         
  -4  -4   7        181.55        188.12        11.53 o                         
  -3  -4   7        457.94        445.99        18.36 o                         
  -2  -4   7        982.71        911.17        26.49 o                         
  -1  -4   7        447.87        461.63        24.21 o                         
   0  -4   7        103.82        114.21        14.08 o                         
   1  -4   7        335.90        323.42        16.16 o                         
   2  -4   7          9.33         14.83         7.26 o                         
   3  -4   7        222.16        212.17        11.22 o                         
   4  -4   7        346.28        328.76        14.49 o                         
   5  -4   7        911.02        863.94        44.16 o                         
   6  -4   7        292.34        259.36        30.27 o                         
   7  -4   7         21.09          7.42        15.36 o                         
   8  -4   7        353.06        241.57        33.76 o                         
   9  -4   7         10.74         15.45        17.14 o                         
 -12  -3   7         10.03         -2.36         6.67 o                         
 -11  -3   7         35.01         27.18        15.17 o                         
 -10  -3   7         86.03         92.74        35.83 o                         
  -9  -3   7         24.66         22.66         6.96 o                         
  -8  -3   7        229.35        194.73        13.84 o                         
  -7  -3   7         40.15         32.12         6.97 o                         
  -6  -3   7        282.10        260.06        20.48 o                         
  -5  -3   7         51.14         54.76         8.79 o                         
  -4  -3   7        345.57        310.50        16.82 o                         
  -3  -3   7        120.07        130.98         8.81 o                         
  -2  -3   7        228.03        221.62         9.85 o                         
  -1  -3   7         23.54         19.16         3.92 o                         
   0  -3   7        243.24        245.70        10.24 o                         
   1  -3   7        270.54        290.98        15.16 o                         
   2  -3   7        991.12       1051.17        49.06 o                         
   3  -3   7         30.27         22.73         5.03 o                         
   4  -3   7        654.16        664.36        33.58 o                         
   5  -3   7        166.04        171.45        13.95 o                         
   6  -3   7        230.27        226.69        16.73 o                         
   7  -3   7        247.47        180.68        27.54 o                         
   8  -3   7        144.74        114.10        24.35 o                         
   9  -3   7         84.96         59.48        21.25 o                         
 -12  -2   7         12.02         11.62         7.67 o                         
 -11  -2   7         26.99         22.66        13.25 o                         
 -10  -2   7        194.98        194.49        33.04 o                         
  -9  -2   7        907.65        918.97        35.76 o                         
  -8  -2   7         38.15         41.71         8.14 o                         
  -7  -2   7         75.54         66.37         8.62 o                         
  -6  -2   7         28.27         17.95         9.59 o                         
  -5  -2   7       1122.90       1067.09        35.94 o                         
  -4  -2   7       2211.84       2138.30        63.06 o                         
  -3  -2   7         46.19         49.29         9.01 o                         
  -2  -2   7        329.17        320.15        11.90 o                         
  -1  -2   7       1116.53       1204.20        37.11 o                         
   0  -2   7         26.06         26.41         4.30 o                         
   1  -2   7        951.36       1015.97        27.65 o                         
   2  -2   7        399.91        394.18        18.27 o                         
   3  -2   7        886.76        897.27        37.22 o                         
   4  -2   7        440.29        449.51        21.37 o                         
   5  -2   7         97.16         98.79        11.32 o                         
   6  -2   7        316.50        281.05        18.88 o                         
   7  -2   7         40.42         44.04        11.56 o                         
   8  -2   7         45.17         55.02        11.79 o                         
   9  -2   7         29.27         47.92        19.61 o                         
 -12  -1   7          2.14         -1.38         6.48 o                         
 -11  -1   7         62.71         81.48        11.18 o                         
 -10  -1   7         56.90         51.62         9.27 o                         
  -9  -1   7        260.80        252.65        16.20 o                         
  -8  -1   7        269.84        250.82        15.66 o                         
  -7  -1   7        123.11        129.55        10.98 o                         
  -6  -1   7        711.74        688.21        26.63 o                         
  -5  -1   7         58.04         62.88         8.46 o                         
  -4  -1   7        768.84        750.25        27.57 o                         
  -3  -1   7         55.66         46.84         5.35 o                         
  -2  -1   7        696.99        653.39        19.99 o                         
  -1  -1   7       1070.93       1062.18        28.58 o                         
   0  -1   7        239.22        247.69        10.16 o                         
   1  -1   7        223.70        250.92        11.67 o                         
   2  -1   7         82.75         93.28         9.31 o                         
   3  -1   7        261.20        265.70        13.60 o                         
   4  -1   7        164.79        158.12        13.05 o                         
   5  -1   7         26.63         24.43         8.31 o                         
   6  -1   7         59.12         53.83        10.37 o                         
   7  -1   7         18.57          4.14         7.85 o                         
   8  -1   7        161.03        173.65        21.80 o                         
   9  -1   7          4.41          2.39         8.54 o                         
  10  -1   7          6.37          5.11        13.85 o                         
 -12   0   7         19.55         18.71         8.58 o                         
 -11   0   7        455.34        482.37        24.50 o                         
 -10   0   7          4.20         -5.19         5.60 o                         
  -9   0   7        410.45        466.66        35.19 o                         
  -8   0   7         37.42         53.25         8.68 o                         
  -7   0   7        769.67        712.28        27.97 o                         
  -6   0   7       2301.03       2082.09        77.53 o                         
  -5   0   7        109.81        114.76         9.48 o                         
  -4   0   7        225.70        206.90        12.17 o                         
  -3   0   7       2453.81       2451.28        60.84 o                         
  -2   0   7         35.44         35.98         4.57 o                         
  -1   0   7        604.59        583.34        28.95 o                         
   0   0   7        595.02        568.01        18.12 o                         
   1   0   7          4.83          1.02         6.76 o                         
   2   0   7        806.89        788.33        30.20 o                         
   3   0   7         24.30         21.59        10.41 o                         
   4   0   7        113.85        113.21        11.66 o                         
   5   0   7        283.52        302.28        18.48 o                         
   6   0   7        135.11        147.18        14.30 o                         
   7   0   7         11.79          4.75         8.55 o                         
   8   0   7        386.74        362.58        22.85 o                         
   9   0   7         24.88         12.43         9.13 o                         
  10   0   7        190.87        164.01        27.24 o                         
 -12   1   7          2.13          3.84         7.37 o                         
 -11   1   7         62.74         62.26        10.55 o                         
 -10   1   7         57.09         71.66        10.28 o                         
  -9   1   7        260.74        270.51        16.64 o                         
  -8   1   7        268.95        272.60        16.35 o                         
  -7   1   7        123.31        109.54        10.39 o                         
  -6   1   7        710.78        683.41        31.42 o                         
  -5   1   7         58.00         58.22         7.37 o                         
  -4   1   7        769.69        718.81        27.07 o                         
  -3   1   7         55.33         54.41         5.28 o                         
  -2   1   7        695.23        687.17        20.41 o                         
  -1   1   7       1070.12       1004.39        28.74 o                         
   0   1   7        238.38        230.63        11.52 o                         
   1   1   7        223.70        246.73        14.26 o                         
   2   1   7         82.89        105.85        12.59 o                         
   3   1   7        261.62        260.93        16.06 o                         
   4   1   7        164.51        179.28        14.26 o                         
   5   1   7         26.54         45.99         9.64 o                         
   6   1   7         59.07         51.38        10.53 o                         
   7   1   7         18.69          6.82         7.70 o                         
   8   1   7        161.37        180.17        37.15 o                         
   9   1   7          4.42         12.31        21.70 o                         
  10   1   7          6.48         25.02        14.87 o                         
 -12   2   7         11.94         15.36         7.87 o                         
 -11   2   7         27.23         38.59         9.13 o                         
 -10   2   7        194.67        177.99        14.38 o                         
  -9   2   7        905.62        946.39        35.67 o                         
  -8   2   7         38.23         33.13         7.78 o                         
  -7   2   7         75.28         72.18         8.96 o                         
  -6   2   7         28.52         22.56         6.20 o                         
  -5   2   7       1122.66       1036.93        35.95 o                         
  -4   2   7       2211.03       2044.14        63.82 o                         
  -3   2   7         46.23         38.84         9.40 o                         
  -2   2   7        328.07        311.86        12.00 o                         
  -1   2   7       1115.46       1132.35        32.26 o                         
   0   2   7         25.60         20.78         5.43 o                         
   1   2   7        950.46        969.51        35.73 o                         
   2   2   7        398.72        387.98        19.36 o                         
   3   2   7        887.41        900.59        34.82 o                         
   4   2   7        440.86        436.73        22.32 o                         
   5   2   7         97.47         86.70        16.28 o                         
   6   2   7        317.20        309.81        19.76 o                         
   7   2   7         40.56         40.91        10.52 o                         
   8   2   7         45.27         48.35        15.01 o                         
   9   2   7         29.16         24.80        12.58 o                         
 -12   3   7         10.00          6.91        13.64 o                         
 -11   3   7         34.96         36.32         9.08 o                         
 -10   3   7         86.00        106.03        11.55 o                         
  -9   3   7         24.72         24.20        15.82 o                         
  -8   3   7        229.50        216.29        14.56 o                         
  -7   3   7         39.99         44.67         7.82 o                         
  -6   3   7        280.88        282.60        15.19 o                         
  -5   3   7         51.20         46.62         7.02 o                         
  -4   3   7        345.66        318.45        15.66 o                         
  -3   3   7        120.21        111.78        14.64 o                         
  -2   3   7        228.69        237.24        10.37 o                         
  -1   3   7         23.45         13.67         7.69 o                         
   0   3   7        243.15        250.34        14.02 o                         
   1   3   7        270.38        318.16        16.42 o                         
   2   3   7        991.99       1049.54        38.84 o                         
   3   3   7         30.20         35.49         8.27 o                         
   4   3   7        652.55        647.73        29.27 o                         
   5   3   7        165.94        184.19        16.86 o                         
   6   3   7        230.34        216.82        17.48 o                         
   7   3   7        247.21        258.64        23.46 o                         
   8   3   7        145.31        140.49        16.62 o                         
   9   3   7         85.20        103.83        15.06 o                         
 -12   4   7         89.67        115.61        21.21 o                         
 -11   4   7          4.09          5.50        12.19 o                         
 -10   4   7         48.14         65.22        16.42 o                         
  -9   4   7        189.53        180.10        21.02 o                         
  -8   4   7        372.21        378.30        19.26 o                         
  -7   4   7         93.43         83.93         9.18 o                         
  -6   4   7         53.64         57.05        14.10 o                         
  -5   4   7         86.55         82.45        11.93 o                         
  -4   4   7        181.26        204.21        17.93 o                         
  -3   4   7        457.87        429.40        19.22 o                         
  -2   4   7        982.23        928.41        27.28 o                         
  -1   4   7        446.01        445.19        19.62 o                         
   0   4   7        104.39        118.93        10.07 o                         
   1   4   7        336.54        339.46        17.52 o                         
   2   4   7          9.41         11.33         6.17 o                         
   3   4   7        220.44        223.83        16.10 o                         
   4   4   7        347.14        411.68        21.61 o                         
   5   4   7        910.25        862.64        56.03 o                         
   6   4   7        292.77        304.08        42.40 o                         
   7   4   7         20.99         22.89         9.32 o                         
   8   4   7        352.23        369.64        25.39 o                         
   9   4   7         10.76         12.72        10.17 o                         
 -11   5   7         95.05         81.73        19.08 o                         
 -10   5   7         13.01          1.16        10.78 o                         
  -9   5   7        114.41        113.02        19.13 o                         
  -8   5   7         95.13        100.03        10.18 o                         
  -7   5   7        239.08        256.81        24.31 o                         
  -6   5   7        123.54        123.08        16.10 o                         
  -5   5   7        403.83        353.48        17.54 o                         
  -4   5   7        220.60        226.08        13.32 o                         
  -3   5   7         82.67         68.85         8.03 o                         
  -2   5   7        181.64        176.04        11.41 o                         
  -1   5   7        783.31        779.39        30.06 o                         
   0   5   7        778.69        772.99        30.49 o                         
   1   5   7         88.60         97.74        10.25 o                         
   2   5   7         37.59         38.85         8.03 o                         
   3   5   7        120.54        131.08        13.12 o                         
   4   5   7        110.87        104.16        12.63 o                         
   5   5   7        103.10         89.48        12.32 o                         
   6   5   7        383.59        422.67        24.46 o                         
   7   5   7         82.90        105.87        23.59 o                         
   8   5   7         48.57         37.39        11.11 o                         
   9   5   7         12.69         22.17        19.19 o                         
 -11   6   7         10.65         20.49        14.06 o                         
 -10   6   7          7.37         -3.98        11.56 o                         
  -9   6   7        266.58        289.72        28.19 o                         
  -8   6   7        201.76        210.45        23.06 o                         
  -7   6   7        246.50        224.88        23.54 o                         
  -6   6   7         38.08         42.91         7.33 o                         
  -5   6   7        543.93        524.56        22.54 o                         
  -4   6   7        111.18        110.24        29.96 o                         
  -3   6   7         76.40         90.28        11.22 o                         
  -2   6   7        682.18        683.71        47.73 o                         
  -1   6   7        335.45        352.08        19.84 o                         
   0   6   7         51.04         51.17         8.14 o                         
   1   6   7        826.92        825.20        33.83 o                         
   2   6   7         80.34         95.84        11.31 o                         
   3   6   7        563.53        509.97        26.03 o                         
   4   6   7        501.37        493.07        26.29 o                         
   5   6   7         67.13         79.34        12.33 o                         
   6   6   7          7.13         10.67        11.08 o                         
   7   6   7        184.32        171.11        24.43 o                         
   8   6   7        119.72        147.19        16.97 o                         
 -10   7   7         84.86         99.95        19.26 o                         
  -9   7   7         37.94         40.17        14.06 o                         
  -8   7   7          8.87          6.91        10.27 o                         
  -7   7   7        137.63        141.99        20.00 o                         
  -6   7   7        251.48        211.39        23.52 o                         
  -5   7   7         52.25         47.02         9.27 o                         
  -4   7   7        169.07        162.71        15.29 o                         
  -3   7   7         55.38         69.19        10.59 o                         
  -2   7   7        102.23         85.17        11.72 o                         
  -1   7   7         16.07         12.70         6.31 o                         
   0   7   7        301.38        319.05        18.21 o                         
   1   7   7         32.89         26.00         9.46 o                         
   2   7   7        133.96        132.37        13.64 o                         
   3   7   7        220.38        216.17        35.20 o                         
   4   7   7         16.15         17.36         8.47 o                         
   5   7   7        248.33        276.56        20.71 o                         
   6   7   7          6.51         16.59         8.67 o                         
   7   7   7         51.35         66.75        12.90 o                         
   8   7   7        125.61        150.62        17.76 o                         
 -10   8   7         47.43         36.08        14.41 o                         
  -9   8   7        102.20        103.28        19.29 o                         
  -8   8   7         18.57         27.22        12.65 o                         
  -7   8   7        276.10        226.33        25.51 o                         
  -3   8   7        199.65        238.75        18.66 o                         
  -2   8   7        237.71        243.77        19.54 o                         
  -1   8   7        850.25        966.41        47.57 o                         
   0   8   7        288.62        308.69        18.47 o                         
   1   8   7       1507.69       1455.12        53.80 o                         
   2   8   7        376.63        334.85        28.98 o                         
   3   8   7          3.00          5.86         7.02 o                         
   4   8   7         53.86         63.20        11.80 o                         
   5   8   7        413.39        439.65        26.30 o                         
   6   8   7         29.76         55.00        12.22 o                         
   7   8   7         41.80         63.93        13.42 o                         
  -2   9   7         89.89         74.44        12.26 o                         
  -1   9   7         27.25         33.63        10.85 o                         
   0   9   7          9.01         -2.17         7.98 o                         
   1   9   7        268.08        296.26        19.71 o                         
   2   9   7         49.88         52.09        10.92 o                         
   3   9   7         16.88          8.49         7.94 o                         
   4   9   7         73.80         91.06        18.74 o                         
   5   9   7        145.90        158.20        22.43 o                         
   6   9   7          5.25          1.40         8.85 o                         
   7   9   7         17.96         35.15        24.04 o                         
   0  10   7         55.93         60.27        13.34 o                         
   1  10   7         33.72         53.69        18.64 o                         
   2  10   7         74.63         62.29        11.70 o                         
   3  10   7        281.59        308.27        22.58 o                         
   4  10   7        128.55        108.51        15.68 o                         
   5  10   7         49.59         61.72        13.88 o                         
   6  10   7        169.94        176.05        25.11 o                         
   1  11   7        273.60        270.78        26.32 o                         
   2  11   7         55.01         43.27        15.03 o                         
   3  11   7         90.18         86.42        14.82 o                         
   4  11   7         36.62         38.93        12.40 o                         
   5  11   7         38.83         51.54        13.64 o                         
   3  12   7          4.49         10.82        14.13 o                         
   4  12   7         70.14         73.54        15.16 o                         
  -2 -13   8          7.46         16.42        17.32 o                         
  -1 -13   8         88.46         73.15        22.02 o                         
  -5 -12   8         59.34         39.15        12.35 o                         
  -1 -12   8        240.28        257.48        33.53 o                         
   0 -12   8          6.32         25.37        16.56 o                         
   1 -12   8         33.07         42.24        12.59 o                         
   2 -12   8          1.54          8.72        10.64 o                         
  -7 -11   8         61.51         51.97        10.15 o                         
  -6 -11   8          9.02          0.49         8.86 o                         
  -5 -11   8         97.54         73.40        14.29 o                         
  -4 -11   8        102.96        101.29        15.12 o                         
   0 -11   8        269.30        284.15        23.94 o                         
   1 -11   8         24.48         28.06         9.75 o                         
   2 -11   8         91.25        120.55        15.92 o                         
   3 -11   8         54.97         79.55        14.50 o                         
   4 -11   8         17.65         10.24         9.19 o                         
  -8 -10   8          4.50          0.64         6.45 o                         
  -7 -10   8         49.69         67.30        23.53 o                         
  -6 -10   8        176.99        173.48        24.58 o                         
  -5 -10   8         60.21         73.70         9.45 o                         
  -4 -10   8         76.23         66.44        12.65 o                         
   0 -10   8         42.55         44.49        12.86 o                         
   1 -10   8         97.93        107.08        22.61 o                         
   2 -10   8         37.81         35.98        10.59 o                         
   3 -10   8         41.45         34.12        10.49 o                         
   4 -10   8         10.32         10.91         9.18 o                         
   5 -10   8         18.63         14.67        13.78 o                         
  -9  -9   8         20.14          9.88        15.55 o                         
  -8  -9   8         43.01         24.31        16.52 o                         
  -7  -9   8         53.92         70.88        10.24 o                         
  -6  -9   8          4.99          5.36        10.36 o                         
  -5  -9   8         14.48         16.23         6.61 o                         
  -4  -9   8         68.33         58.15         8.16 o                         
  -3  -9   8         60.95         52.69         7.38 o                         
   0  -9   8        146.10        167.11        25.00 o                         
   1  -9   8         90.66         78.73        18.40 o                         
   2  -9   8         18.74         24.80         9.85 o                         
   3  -9   8         87.65         96.02        13.96 o                         
   4  -9   8         44.45         22.16         9.88 o                         
   5  -9   8        152.43        163.12        20.37 o                         
   6  -9   8         53.80         45.32        12.01 o                         
  -9  -8   8         54.44         36.76         9.32 o                         
  -8  -8   8        186.60        164.87        14.47 o                         
  -7  -8   8        138.61        126.80        14.30 o                         
  -6  -8   8         40.08         40.06         8.20 o                         
  -5  -8   8        133.83        122.09        10.82 o                         
  -4  -8   8        107.53        104.45        22.29 o                         
  -3  -8   8        345.88        293.03        15.50 o                         
  -2  -8   8         56.84         44.01        10.01 o                         
  -1  -8   8         63.13        102.98        19.68 o                         
   0  -8   8        426.51        430.28        35.59 o                         
   1  -8   8        226.03        257.85        24.66 o                         
   2  -8   8        166.58        185.83        18.78 o                         
   3  -8   8        289.54        314.13        22.00 o                         
   4  -8   8        108.83        103.08        13.99 o                         
   5  -8   8         12.30          8.62         8.16 o                         
   6  -8   8         52.94         25.60        16.91 o                         
   7  -8   8         26.58          3.58        14.87 o                         
 -10  -7   8         26.47         27.40         8.79 o                         
  -9  -7   8          5.15          2.99         6.69 o                         
  -8  -7   8         49.11         38.55        10.98 o                         
  -7  -7   8        256.18        235.33        28.85 o                         
  -6  -7   8         18.95         16.35         6.39 o                         
  -5  -7   8        184.16        177.70        12.67 o                         
  -4  -7   8        129.33        121.83        14.93 o                         
  -3  -7   8        115.37        119.49         9.83 o                         
  -2  -7   8        380.04        351.15        43.58 o                         
  -1  -7   8        434.72        457.24        21.63 o                         
   0  -7   8        651.08        690.92        28.08 o                         
   1  -7   8         77.14         52.59        15.33 o                         
   2  -7   8        302.94        269.03        53.33 o                         
   3  -7   8          6.85         18.00         8.61 o                         
   4  -7   8        102.84         98.92        13.17 o                         
   5  -7   8          9.61          4.96         8.05 o                         
   6  -7   8         23.07         -5.76        13.41 o                         
   7  -7   8         66.74         41.63        18.66 o                         
 -11  -6   8          1.47          0.61         6.67 o                         
 -10  -6   8        312.75        305.35        28.81 o                         
  -9  -6   8        200.00        180.61        21.41 o                         
  -8  -6   8         22.86         23.32         7.66 o                         
  -7  -6   8         11.40         11.13         6.28 o                         
  -6  -6   8         11.09          7.26         6.27 o                         
  -5  -6   8         62.38         61.09         8.15 o                         
  -4  -6   8        104.11        102.32        19.04 o                         
  -3  -6   8         40.34         44.78         6.89 o                         
  -2  -6   8        227.77        229.82        11.83 o                         
  -1  -6   8        339.90        340.45        18.03 o                         
   0  -6   8        448.67        447.00        20.83 o                         
   1  -6   8         32.24         17.41         6.30 o                         
   2  -6   8        248.33        265.15        19.05 o                         
   3  -6   8        863.15        862.53        36.89 o                         
   4  -6   8        199.70        193.52        21.00 o                         
   5  -6   8        330.66        306.28        30.57 o                         
   6  -6   8         72.14         46.95        18.73 o                         
   7  -6   8        112.28         91.74        22.57 o                         
   8  -6   8         56.87         58.35        20.77 o                         
 -11  -5   8        191.81        198.24        50.16 o                         
 -10  -5   8          3.89         -0.34         6.42 o                         
  -9  -5   8        270.00        212.29        15.78 o                         
  -8  -5   8         15.22         13.01         6.52 o                         
  -7  -5   8        112.56        122.98        15.54 o                         
  -6  -5   8        407.94        435.52        42.86 o                         
  -5  -5   8         49.43         44.56         7.58 o                         
  -4  -5   8        399.84        402.44        18.63 o                         
  -3  -5   8         75.74         60.65         7.40 o                         
  -2  -5   8        283.88        244.62        11.22 o                         
  -1  -5   8        159.39        179.06        14.49 o                         
   0  -5   8       1427.02       1420.94        48.42 o                         
   1  -5   8        231.97        213.71        19.14 o                         
   2  -5   8         50.86         74.37         9.20 o                         
   3  -5   8        256.96        273.31        13.50 o                         
   4  -5   8        156.25        169.46        14.91 o                         
   5  -5   8        235.90        240.07        28.75 o                         
   6  -5   8         78.62         58.25        19.36 o                         
   7  -5   8         70.35         53.58        19.66 o                         
   8  -5   8        120.77        116.42        26.06 o                         
 -11  -4   8         32.12         30.39         8.36 o                         
 -10  -4   8        124.36        120.76        12.97 o                         
  -9  -4   8        101.74         82.83        12.89 o                         
  -8  -4   8        150.77        125.09        36.91 o                         
  -7  -4   8        323.01        320.38        17.62 o                         
  -6  -4   8        222.09        196.27        30.64 o                         
  -5  -4   8        323.91        311.97        18.28 o                         
  -4  -4   8         43.43         44.51         7.12 o                         
  -3  -4   8        111.33        122.69         8.26 o                         
  -2  -4   8        323.07        312.64        12.84 o                         
  -1  -4   8        178.48        187.55         9.65 o                         
   0  -4   8        664.53        670.42        27.30 o                         
   1  -4   8         95.60         96.72        11.41 o                         
   2  -4   8         51.21         40.64         7.78 o                         
   3  -4   8         70.40         65.61         7.33 o                         
   4  -4   8        128.55        111.50        11.73 o                         
   5  -4   8        481.14        451.31        23.19 o                         
   6  -4   8         44.03         35.45        17.09 o                         
   7  -4   8         58.23         28.61        18.73 o                         
   8  -4   8        529.37        485.76        44.98 o                         
 -11  -3   8         91.23         61.46        10.23 o                         
 -10  -3   8         16.39         23.25         7.25 o                         
  -9  -3   8         86.86         96.31        13.04 o                         
  -8  -3   8        259.77        232.36        28.44 o                         
  -7  -3   8       1132.63       1031.66        39.57 o                         
  -6  -3   8        529.15        496.33        21.94 o                         
  -5  -3   8        349.12        333.88        16.76 o                         
  -4  -3   8         12.62         12.10         4.46 o                         
  -3  -3   8        115.45        125.63         8.39 o                         
  -2  -3   8        124.54        130.33         8.23 o                         
  -1  -3   8        142.94        162.13        10.88 o                         
   0  -3   8        183.54        189.92         9.58 o                         
   1  -3   8        248.71        256.34        14.83 o                         
   2  -3   8          6.65          6.19        10.05 o                         
   3  -3   8        141.96        141.37        11.82 o                         
   4  -3   8        348.01        318.31        18.38 o                         
   5  -3   8        266.36        248.34        17.41 o                         
   6  -3   8         17.18         14.59         8.39 o                         
   7  -3   8         63.21         35.17        18.87 o                         
   8  -3   8        125.83        112.97        25.69 o                         
   9  -3   8         66.42         38.83        19.82 o                         
 -12  -2   8          4.89          7.55        10.24 o                         
 -11  -2   8         92.61        104.49        19.21 o                         
 -10  -2   8          2.91         10.33         6.53 o                         
  -9  -2   8        483.10        520.33        24.78 o                         
  -8  -2   8        893.04        893.94        34.47 o                         
  -7  -2   8        588.03        600.81        25.42 o                         
  -6  -2   8         94.89         85.61         9.23 o                         
  -5  -2   8        943.69        842.87        31.66 o                         
  -4  -2   8        413.57        407.20        18.68 o                         
  -3  -2   8        742.22        806.71        23.75 o                         
  -2  -2   8       1240.77       1238.21        36.04 o                         
  -1  -2   8        155.10        175.36         9.24 o                         
   0  -2   8       1031.96       1077.58        32.74 o                         
   1  -2   8         84.65         87.05         9.36 o                         
   2  -2   8        283.69        278.76        16.16 o                         
   3  -2   8         59.10         37.63         8.29 o                         
   4  -2   8          6.74          1.38         6.03 o                         
   5  -2   8        213.66        183.22        15.35 o                         
   6  -2   8        481.17        498.65        25.78 o                         
   7  -2   8         26.26          6.61         8.67 o                         
   8  -2   8        198.91        131.03        26.64 o                         
   9  -2   8         77.57         64.45        22.25 o                         
 -12  -1   8         90.61         90.49        12.63 o                         
 -11  -1   8         72.77         86.08        11.79 o                         
 -10  -1   8         38.09         24.66        10.31 o                         
  -9  -1   8       1161.37       1190.55        43.41 o                         
  -8  -1   8          3.49          5.19         6.02 o                         
  -7  -1   8        345.47        342.56        18.16 o                         
  -6  -1   8        168.25        147.72        11.73 o                         
  -5  -1   8        805.50        753.27        57.70 o                         
  -4  -1   8       1628.55       1517.61        48.59 o                         
  -3  -1   8          9.04          9.54         4.20 o                         
  -2  -1   8        250.89        258.09        13.42 o                         
  -1  -1   8         66.31         74.80         6.57 o                         
   0  -1   8         12.16         15.43         4.57 o                         
   1  -1   8        242.53        269.67        15.07 o                         
   2  -1   8        428.45        448.32        21.35 o                         
   3  -1   8        351.00        308.70        21.48 o                         
   4  -1   8         29.33         35.48         8.51 o                         
   5  -1   8        349.28        337.14        31.10 o                         
   6  -1   8        133.49        111.76        13.56 o                         
   7  -1   8         31.59         37.39        10.56 o                         
   8  -1   8        114.82        126.05        15.23 o                         
   9  -1   8         13.61          7.64         9.50 o                         
 -12   0   8        302.57        289.82        20.03 o                         
 -11   0   8         52.49         57.78        11.15 o                         
 -10   0   8          3.97          4.47         6.33 o                         
  -9   0   8         89.97         76.78        10.38 o                         
  -8   0   8        163.98        175.16        13.42 o                         
  -7   0   8        167.02        175.23        28.87 o                         
  -6   0   8          1.11          9.11         5.40 o                         
  -5   0   8         64.81         74.11         8.76 o                         
  -4   0   8        189.83        211.40        21.60 o                         
  -3   0   8        846.31        810.51        29.56 o                         
  -2   0   8         24.28         25.51         4.89 o                         
  -1   0   8        207.45        228.97        10.75 o                         
   0   0   8        599.74        603.84        19.90 o                         
   1   0   8        133.38        131.43        30.93 o                         
   2   0   8        224.00        258.20        25.84 o                         
   3   0   8          0.18         -5.62         5.62 o                         
   4   0   8        131.18        128.38        22.59 o                         
   5   0   8        841.57        787.85        39.06 o                         
   6   0   8        124.27        120.43        13.91 o                         
   7   0   8         33.21         53.60        20.62 o                         
   8   0   8        148.73        143.09        23.03 o                         
   9   0   8         16.54         18.35        10.21 o                         
 -12   1   8         90.79         86.33        12.73 o                         
 -11   1   8         72.71         59.47        10.77 o                         
 -10   1   8         38.12         46.87        10.75 o                         
  -9   1   8       1163.70       1186.32        57.53 o                         
  -8   1   8          3.50         11.37         6.58 o                         
  -7   1   8        345.16        367.44        19.11 o                         
  -6   1   8        167.58        153.20        12.01 o                         
  -5   1   8        805.90        772.12        29.28 o                         
  -4   1   8       1630.74       1497.83        48.90 o                         
  -3   1   8          9.02         11.72         5.12 o                         
  -2   1   8        251.08        247.04        11.12 o                         
  -1   1   8         66.28         66.94         6.63 o                         
   0   1   8         12.12         15.49         5.96 o                         
   1   1   8        241.69        220.94        15.76 o                         
   2   1   8        429.00        448.53        21.92 o                         
   3   1   8        350.53        334.33        26.07 o                         
   4   1   8         29.16         16.05         7.84 o                         
   5   1   8        350.05        343.67        20.71 o                         
   6   1   8        133.36        139.08        17.12 o                         
   7   1   8         31.71         21.93         9.58 o                         
   8   1   8        114.97        124.88        27.74 o                         
   9   1   8         13.71         24.92        10.25 o                         
 -12   2   8          4.87         13.18         7.87 o                         
 -11   2   8         92.62        119.40        13.14 o                         
 -10   2   8          2.94         -3.35         5.88 o                         
  -9   2   8        483.77        531.09        25.08 o                         
  -8   2   8        893.42        902.16        68.36 o                         
  -7   2   8        588.25        587.30        25.60 o                         
  -6   2   8         94.28         79.26         9.13 o                         
  -5   2   8        944.11        895.20        32.44 o                         
  -4   2   8        413.78        426.56        19.39 o                         
  -3   2   8        741.29        731.72        28.69 o                         
  -2   2   8       1240.76       1297.48        35.55 o                         
  -1   2   8        154.83        160.71         9.47 o                         
   0   2   8       1033.03       1036.15        38.13 o                         
   1   2   8         84.24        104.45        10.58 o                         
   2   2   8        284.04        299.36        17.53 o                         
   3   2   8         58.82         52.03         9.99 o                         
   4   2   8          6.69         -0.12         7.32 o                         
   5   2   8        213.21        205.26        16.79 o                         
   6   2   8        481.38        524.88        27.21 o                         
   7   2   8         26.33         16.46        19.61 o                         
   8   2   8        198.71        199.96        23.40 o                         
   9   2   8         77.29         58.55        12.77 o                         
 -11   3   8         91.41         88.09        12.81 o                         
 -10   3   8         16.37          3.70         6.69 o                         
  -9   3   8         87.18         85.95        11.11 o                         
  -8   3   8        259.82        245.25        16.05 o                         
  -7   3   8       1133.63       1250.18        41.34 o                         
  -6   3   8        529.13        516.38        22.90 o                         
  -5   3   8        348.94        332.83        17.20 o                         
  -4   3   8         12.62         19.48         6.03 o                         
  -3   3   8        115.56        108.40        10.03 o                         
  -2   3   8        123.69        145.30        14.37 o                         
  -1   3   8        142.80        167.38        18.80 o                         
   0   3   8        183.49        171.19        28.05 o                         
   1   3   8        249.43        250.73        15.75 o                         
   2   3   8          6.66          5.44         6.18 o                         
   3   3   8        141.53        127.57        19.38 o                         
   4   3   8        347.75        353.84        20.74 o                         
   5   3   8        266.17        265.82        19.19 o                         
   6   3   8         17.07         19.28         8.31 o                         
   7   3   8         63.50         79.00        12.82 o                         
   8   3   8        125.76        116.45        15.25 o                         
   9   3   8         66.29         67.58        21.48 o                         
 -11   4   8         32.16         47.99        16.47 o                         
 -10   4   8        123.73        153.84        23.91 o                         
  -9   4   8        101.49         92.37        11.32 o                         
  -8   4   8        150.75        148.10        12.53 o                         
  -7   4   8        322.63        361.88        18.61 o                         
  -6   4   8        222.31        238.89        15.64 o                         
  -5   4   8        323.41        350.53        17.65 o                         
  -4   4   8         43.36         44.40         7.41 o                         
  -3   4   8        110.64        109.60        10.25 o                         
  -2   4   8        322.67        323.90        22.15 o                         
  -1   4   8        178.31        191.47        13.37 o                         
   0   4   8        662.59        690.85        28.06 o                         
   1   4   8         96.06        101.36        10.99 o                         
   2   4   8         51.14         41.70         8.83 o                         
   3   4   8         71.22         74.13        10.95 o                         
   4   4   8        128.42        146.37        14.58 o                         
   5   4   8        482.09        506.38        26.38 o                         
   6   4   8         44.21         32.99        10.36 o                         
   7   4   8         58.38         57.61        11.89 o                         
   8   4   8        529.69        608.21        42.69 o                         
 -11   5   8        191.22        201.47        27.70 o                         
 -10   5   8          3.87          6.78        12.09 o                         
  -9   5   8        269.46        315.69        29.00 o                         
  -8   5   8         15.20         17.29         6.88 o                         
  -7   5   8        113.04        134.86        11.71 o                         
  -6   5   8        407.87        418.60        20.35 o                         
  -5   5   8         49.32         49.62         7.82 o                         
  -4   5   8        399.61        418.39        19.91 o                         
  -3   5   8         75.65         68.03         8.81 o                         
  -2   5   8        283.76        271.75        20.33 o                         
  -1   5   8        159.19        161.63        12.54 o                         
   0   5   8       1425.53       1393.21        50.77 o                         
   1   5   8        231.60        235.79        16.60 o                         
   2   5   8         50.50         54.35        17.67 o                         
   3   5   8        257.52        269.04        25.76 o                         
   4   5   8        156.19        185.46        16.37 o                         
   5   5   8        235.73        243.61        19.41 o                         
   6   5   8         78.63         75.78        13.36 o                         
   7   5   8         70.31         56.61        12.40 o                         
   8   5   8        120.31        162.50        17.92 o                         
 -11   6   8          1.47         -9.94         9.94 o                         
 -10   6   8        313.46        329.52        32.40 o                         
  -9   6   8        199.95        172.57        23.33 o                         
  -8   6   8         22.90         34.53        13.67 o                         
  -7   6   8         11.22         14.88         6.32 o                         
  -6   6   8         11.10          3.60         6.60 o                         
  -5   6   8         62.57         62.75         8.71 o                         
  -4   6   8        104.49        120.99        10.85 o                         
  -3   6   8         40.44         47.78         9.67 o                         
  -2   6   8        228.23        237.78        20.07 o                         
  -1   6   8        339.87        351.34        18.74 o                         
   0   6   8        447.60        443.38        22.19 o                         
   1   6   8         31.93         28.61         8.79 o                         
   2   6   8        249.55        272.14        18.65 o                         
   3   6   8        863.11        833.31        36.48 o                         
   4   6   8        200.12        237.86        24.74 o                         
   5   6   8        329.69        323.00        29.94 o                         
   6   6   8         71.87         73.21        12.96 o                         
   7   6   8        112.23        102.72        15.28 o                         
   8   6   8         57.06         79.00        13.97 o                         
 -10   7   8         26.50         24.24        14.64 o                         
  -9   7   8          5.24          4.97         9.90 o                         
  -8   7   8         49.24         60.80        16.21 o                         
  -7   7   8        256.32        244.35        26.34 o                         
  -6   7   8         18.93         19.52        11.40 o                         
  -5   7   8        184.48        212.43        17.99 o                         
  -4   7   8        128.88        101.45        13.20 o                         
  -3   7   8        115.65        139.84        14.82 o                         
  -2   7   8        379.30        375.26        25.25 o                         
  -1   7   8        435.63        451.35        29.46 o                         
   0   7   8        651.43        654.38        29.55 o                         
   1   7   8         77.42         66.19        10.48 o                         
   2   7   8        301.93        307.26        20.94 o                         
   3   7   8          6.77         16.57         8.29 o                         
   4   7   8        102.35         99.48        13.86 o                         
   5   7   8          9.58          4.05         8.30 o                         
   6   7   8         23.44         22.71        18.28 o                         
   7   7   8         67.02         89.58        25.98 o                         
  -9   8   8         54.25         58.65        18.20 o                         
  -8   8   8        186.16        202.98        25.28 o                         
  -4   8   8        108.19        116.35        13.78 o                         
  -3   8   8        345.78        361.78        24.58 o                         
  -2   8   8         57.19         62.12        12.07 o                         
  -1   8   8         63.04         66.51        12.72 o                         
   0   8   8        426.02        407.49        36.01 o                         
   1   8   8        225.67        214.18        17.49 o                         
   2   8   8        166.46        182.99        16.54 o                         
   3   8   8        289.68        292.52        21.51 o                         
   4   8   8        108.58         92.05        25.29 o                         
   5   8   8         12.24          0.16        16.34 o                         
   6   8   8         53.02         65.10        27.09 o                         
   7   8   8         26.78         24.09        11.46 o                         
  -2   9   8        174.71        157.35        18.02 o                         
  -1   9   8         23.60         18.08        10.24 o                         
   0   9   8        145.99        141.38        14.55 o                         
   1   9   8         90.26         90.31        22.46 o                         
   2   9   8         18.84         30.74         9.82 o                         
   3   9   8         87.66         79.07        13.41 o                         
   4   9   8         44.05         48.78        12.00 o                         
   5   9   8        152.08        160.47        18.75 o                         
   6   9   8         53.61         57.37        13.74 o                         
   0  10   8         42.42         42.09        13.46 o                         
   1  10   8         98.51         82.52        13.26 o                         
   2  10   8         38.01         43.24        11.79 o                         
   3  10   8         41.25         38.68        16.44 o                         
   4  10   8         10.37         15.44        10.32 o                         
   5  10   8         18.77         20.81        11.66 o                         
   1  11   8         24.53         39.41        14.20 o                         
   2  11   8         91.66         97.41        15.17 o                         
   3  11   8         55.00         69.97        14.25 o                         
   4  11   8         17.73         34.56        12.89 o                         
  -1 -12   9         87.05        119.38        36.37 o                         
   0 -12   9         57.75         49.16        14.27 o                         
  -6 -11   9         68.96         69.54        15.03 o                         
  -5 -11   9         34.45         36.82        12.42 o                         
  -1 -11   9         14.89         46.53        18.06 o                         
   0 -11   9         90.35        106.60        17.75 o                         
   1 -11   9         44.90         43.37        11.92 o                         
   2 -11   9        100.52        132.40        17.03 o                         
   3 -11   9         81.72         59.25        21.04 o                         
  -7 -10   9         24.28         20.53         8.04 o                         
  -6 -10   9         11.67         13.15         7.26 o                         
  -5 -10   9        121.18         92.98        10.74 o                         
  -1 -10   9          2.68          2.94        12.12 o                         
   0 -10   9        176.20        210.47        28.05 o                         
   1 -10   9         98.11         83.09        14.22 o                         
   2 -10   9        142.12        154.21        17.61 o                         
   3 -10   9          0.29          6.09         8.60 o                         
   4 -10   9         27.33         30.70        11.71 o                         
  -8  -9   9         49.85         57.68        10.05 o                         
  -7  -9   9         37.14         29.18         8.24 o                         
  -6  -9   9         40.77         34.22         8.29 o                         
  -5  -9   9         55.85         51.12         8.67 o                         
  -4  -9   9         43.92         30.40         9.25 o                         
  -2  -9   9         46.19         80.89        17.74 o                         
  -1  -9   9          4.40          4.21        11.93 o                         
   0  -9   9         57.63         51.32        17.09 o                         
   1  -9   9         26.19         21.08         9.22 o                         
   2  -9   9         41.40         50.47        11.95 o                         
   3  -9   9         95.38         73.97        16.95 o                         
   4  -9   9         65.10         45.85        12.43 o                         
   5  -9   9         25.61         26.45        18.72 o                         
  -9  -8   9         94.53         88.66        17.48 o                         
  -8  -8   9         40.36         37.13         8.80 o                         
  -7  -8   9         20.10         23.42         7.69 o                         
  -6  -8   9        168.80        152.01        14.23 o                         
  -5  -8   9        161.32        147.41        12.15 o                         
  -4  -8   9         21.27         13.75         6.12 o                         
  -3  -8   9        246.92        272.70        21.69 o                         
  -2  -8   9        292.91        312.51        18.86 o                         
  -1  -8   9          4.16         13.41        11.47 o                         
   0  -8   9        339.54        363.91        32.54 o                         
   1  -8   9         29.46         13.92        13.00 o                         
   2  -8   9         37.89         26.85         9.88 o                         
   3  -8   9        244.08        215.95        19.57 o                         
   4  -8   9          3.48         -0.22         7.91 o                         
   5  -8   9          1.63         10.04        15.68 o                         
   6  -8   9          4.65        -11.63        14.18 o                         
  -9  -7   9         12.43         18.80         7.71 o                         
  -8  -7   9         60.04         57.17        10.90 o                         
  -7  -7   9          0.51          0.53         5.86 o                         
  -6  -7   9         98.97         86.09        10.30 o                         
  -5  -7   9        151.16        163.53        12.70 o                         
  -4  -7   9         26.99         16.44         6.46 o                         
  -3  -7   9        189.79        166.55        12.10 o                         
  -2  -7   9        244.05        266.49        17.16 o                         
  -1  -7   9         98.76         87.38        10.68 o                         
   0  -7   9        322.20        326.08        18.13 o                         
   1  -7   9        613.23        647.23        45.74 o                         
   2  -7   9          4.49         -1.58         7.69 o                         
   3  -7   9         75.85         46.68        22.17 o                         
   4  -7   9        165.53        129.74        15.35 o                         
   5  -7   9         44.91         22.43        17.23 o                         
   6  -7   9         33.48         24.40        17.76 o                         
 -10  -6   9         40.93         26.78        10.34 o                         
  -9  -6   9        319.30        276.30        18.26 o                         
  -8  -6   9         20.44          5.98         7.17 o                         
  -7  -6   9        346.48        360.23        27.03 o                         
  -6  -6   9          6.52         11.10         6.09 o                         
  -5  -6   9         56.12         61.29         8.55 o                         
  -4  -6   9        223.89        206.85        14.68 o                         
  -3  -6   9         48.69         48.36         8.01 o                         
  -2  -6   9        287.80        296.41        21.17 o                         
  -1  -6   9        203.61        216.08        15.14 o                         
   0  -6   9         72.95         75.95         9.70 o                         
   1  -6   9        369.81        347.27        19.29 o                         
   2  -6   9        183.61        177.23        16.27 o                         
   3  -6   9         75.20         95.77        13.09 o                         
   4  -6   9         27.89          4.00        12.72 o                         
   5  -6   9         60.24         36.86        17.76 o                         
   6  -6   9        111.24         85.06        22.41 o                         
   7  -6   9         40.77         29.62        19.38 o                         
 -10  -5   9         86.40         96.99        13.75 o                         
  -9  -5   9         28.81         11.77         6.98 o                         
  -8  -5   9        406.31        416.31        30.11 o                         
  -7  -5   9        177.79        122.65        11.46 o                         
  -6  -5   9        225.71        183.09        19.29 o                         
  -5  -5   9        581.50        469.73        30.94 o                         
  -4  -5   9         23.75         19.51         5.21 o                         
  -3  -5   9        216.27        244.59        12.12 o                         
  -2  -5   9        837.42        816.37        27.77 o                         
  -1  -5   9        257.95        249.09        15.35 o                         
   0  -5   9        132.35        140.39        12.19 o                         
   1  -5   9        285.11        294.31        17.70 o                         
   2  -5   9        151.45        135.27        12.61 o                         
   3  -5   9        626.79        587.52        21.60 o                         
   4  -5   9        177.86        140.58        23.63 o                         
   5  -5   9         65.41         74.14        20.56 o                         
   6  -5   9         23.76         -4.95        13.44 o                         
   7  -5   9          4.05         17.46        18.43 o                         
 -11  -4   9          7.20          7.05         7.17 o                         
 -10  -4   9          4.58         10.66         7.16 o                         
  -9  -4   9        305.89        300.64        42.45 o                         
  -8  -4   9          1.01          6.52         5.91 o                         
  -7  -4   9        212.50        196.78        20.26 o                         
  -6  -4   9        785.19        792.05        42.79 o                         
  -5  -4   9         65.54         51.34         8.44 o                         
  -4  -4   9       1007.53        971.66        35.40 o                         
  -3  -4   9         10.36          7.03         4.61 o                         
  -2  -4   9         46.19         52.58         7.38 o                         
  -1  -4   9        341.53        328.79        17.80 o                         
   0  -4   9         57.91         72.92        11.72 o                         
   1  -4   9        189.43        200.62        14.41 o                         
   2  -4   9         60.46         65.15         9.75 o                         
   3  -4   9        337.78        342.56        19.46 o                         
   4  -4   9        598.65        569.46        27.43 o                         
   5  -4   9         14.12          4.16        14.29 o                         
   6  -4   9         23.96          3.52        14.73 o                         
   7  -4   9         42.03         12.42        17.92 o                         
   8  -4   9         99.99         41.63        20.54 o                         
 -11  -3   9         43.91         56.07        10.61 o                         
 -10  -3   9         68.78         53.75         9.86 o                         
  -9  -3   9        154.10        134.34        27.49 o                         
  -8  -3   9         30.66         31.11         7.48 o                         
  -7  -3   9         38.83         41.62         8.00 o                         
  -6  -3   9        208.31        193.36        14.09 o                         
  -5  -3   9        125.69        128.73        11.32 o                         
  -4  -3   9         57.73         66.58         8.38 o                         
  -3  -3   9        447.31        415.27        19.07 o                         
  -2  -3   9        101.53        116.58         8.67 o                         
  -1  -3   9         45.79         57.23        14.81 o                         
   0  -3   9         16.31         25.02        10.86 o                         
   1  -3   9        578.77        596.29        25.67 o                         
   2  -3   9        410.47        424.48        24.86 o                         
   3  -3   9        591.11        579.07        27.05 o                         
   4  -3   9         83.06         98.36        17.14 o                         
   5  -3   9          6.24         15.52        11.67 o                         
   6  -3   9         41.64         32.58        15.91 o                         
   7  -3   9         29.28         41.53        18.89 o                         
   8  -3   9         17.16          7.03        18.43 o                         
 -11  -2   9         33.51         22.86        15.29 o                         
 -10  -2   9         73.25         69.16        10.88 o                         
  -9  -2   9          4.01          5.27         6.36 o                         
  -8  -2   9         95.36         88.10        10.69 o                         
  -7  -2   9        122.86        123.06        11.91 o                         
  -6  -2   9        470.14        436.48        21.42 o                         
  -5  -2   9        700.84        703.93        27.96 o                         
  -4  -2   9        107.24        131.48        11.09 o                         
  -3  -2   9         49.15         57.52        11.97 o                         
  -2  -2   9        438.73        467.82        29.47 o                         
  -1  -2   9         88.42         89.40         8.88 o                         
   0  -2   9       1308.92       1352.85        47.88 o                         
   1  -2   9         83.29         78.97        10.13 o                         
   2  -2   9        233.74        240.37        17.18 o                         
   3  -2   9        329.01        309.93        22.43 o                         
   4  -2   9        322.91        309.97        19.68 o                         
   5  -2   9        418.02        402.41        22.90 o                         
   6  -2   9          0.64         -0.79         7.82 o                         
   7  -2   9         22.65         20.31        10.29 o                         
   8  -2   9         72.33         76.94        23.50 o                         
 -11  -1   9        179.20        166.93        21.37 o                         
 -10  -1   9         47.20         38.38         9.03 o                         
  -9  -1   9        295.50        256.78        21.40 o                         
  -8  -1   9        385.89        337.71        19.44 o                         
  -7  -1   9         84.54        100.18        20.28 o                         
  -6  -1   9        401.63        427.32        43.10 o                         
  -5  -1   9        416.13        413.60        19.67 o                         
  -4  -1   9         32.31         28.51         7.22 o                         
  -3  -1   9        285.23        317.17        23.98 o                         
  -2  -1   9        199.39        218.76        11.22 o                         
  -1  -1   9        214.06        214.58        11.07 o                         
   0  -1   9        418.37        436.62        16.76 o                         
   1  -1   9        375.38        412.71        26.29 o                         
   2  -1   9        264.83        272.52        27.44 o                         
   3  -1   9          9.96         -1.09        15.03 o                         
   4  -1   9        259.11        275.32        45.04 o                         
   5  -1   9        185.21        216.81        17.25 o                         
   6  -1   9        117.54         86.00        13.09 o                         
   7  -1   9          1.49         -0.14         8.22 o                         
   8  -1   9         76.71         74.29        13.57 o                         
 -11   0   9         54.84         82.35        12.08 o                         
 -10   0   9          0.91          1.06         6.65 o                         
  -9   0   9          6.96         13.87         6.97 o                         
  -8   0   9         13.79          8.92         6.87 o                         
  -7   0   9        457.47        492.96        23.74 o                         
  -6   0   9        280.12        299.11        17.56 o                         
  -5   0   9         34.16         47.54         7.99 o                         
  -4   0   9        475.91        468.25        21.34 o                         
  -3   0   9        269.96        259.09        15.30 o                         
  -2   0   9        311.77        303.14        20.62 o                         
  -1   0   9        152.32        161.75        10.16 o                         
   0   0   9       1159.55       1160.61        33.63 o                         
   1   0   9          3.88          1.14         6.06 o                         
   2   0   9       1773.85       1770.64        60.43 o                         
   3   0   9          0.02          4.12         7.03 o                         
   4   0   9         64.40         52.29        10.16 o                         
   5   0   9         30.57         24.70         8.86 o                         
   6   0   9        220.46        196.56        22.54 o                         
   7   0   9         27.33         11.59         9.11 o                         
   8   0   9          5.09          6.65         8.87 o                         
 -11   1   9        179.31        169.29        15.62 o                         
 -10   1   9         47.20         42.52        15.58 o                         
  -9   1   9        295.26        273.02        17.92 o                         
  -8   1   9        385.76        381.37        20.56 o                         
  -7   1   9         84.57         86.41        15.88 o                         
  -6   1   9        400.59        418.46        20.86 o                         
  -5   1   9        416.46        381.65        19.48 o                         
  -4   1   9         32.17         30.81         7.17 o                         
  -3   1   9        285.56        300.33        20.92 o                         
  -2   1   9        200.03        236.92        18.91 o                         
  -1   1   9        214.18        224.25        11.71 o                         
   0   1   9        416.96        461.18        21.86 o                         
   1   1   9        376.22        405.59        21.04 o                         
   2   1   9        265.03        276.54        18.06 o                         
   3   1   9          9.99          2.05         6.62 o                         
   4   1   9        259.57        283.80        19.34 o                         
   5   1   9        184.99        182.19        16.43 o                         
   6   1   9        117.75        111.00        14.28 o                         
   7   1   9          1.43          6.12         8.80 o                         
   8   1   9         76.53         69.36        12.99 o                         
 -11   2   9         33.33         24.62         9.10 o                         
 -10   2   9         73.03         54.38        16.89 o                         
  -9   2   9          3.91          4.06         6.28 o                         
  -8   2   9         95.09         82.58        10.86 o                         
  -7   2   9        122.23        126.25        12.04 o                         
  -6   2   9        471.61        486.47        22.55 o                         
  -5   2   9        699.72        684.40        28.40 o                         
  -4   2   9        106.76        131.71        11.54 o                         
  -3   2   9         49.45         43.09         7.67 o                         
  -2   2   9        439.47        440.81        23.76 o                         
  -1   2   9         88.31         89.86         8.14 o                         
   0   2   9       1308.20       1388.96        48.49 o                         
   1   2   9         83.55         96.76        11.23 o                         
   2   2   9        233.36        227.14        16.77 o                         
   3   2   9        329.01        336.68        24.63 o                         
   4   2   9        322.84        311.99        20.14 o                         
   5   2   9        417.85        428.29        24.17 o                         
   6   2   9          0.62          1.54        18.97 o                         
   7   2   9         22.52         22.66        13.08 o                         
   8   2   9         72.35         57.20        12.27 o                         
 -11   3   9         43.77         41.59        10.45 o                         
 -10   3   9         68.53         57.93        10.37 o                         
  -9   3   9        154.09        168.69        14.48 o                         
  -8   3   9         30.77         22.34         7.44 o                         
  -7   3   9         39.15         39.40         8.27 o                         
  -6   3   9        208.91        224.12        15.26 o                         
  -5   3   9        126.51        110.44        11.07 o                         
  -4   3   9         58.22         70.37        25.23 o                         
  -3   3   9        447.46        437.66        20.55 o                         
  -2   3   9        100.76        137.85        11.56 o                         
  -1   3   9         45.80         46.37         8.09 o                         
   0   3   9         16.52         14.10         6.77 o                         
   1   3   9        577.41        568.47        26.28 o                         
   2   3   9        411.93        399.01        21.84 o                         
   3   3   9        590.73        563.52        27.60 o                         
   4   3   9         83.27         92.33        18.29 o                         
   5   3   9          6.24          7.72         8.08 o                         
   6   3   9         41.81         59.60        12.18 o                         
   7   3   9         29.29         34.69        21.33 o                         
   8   3   9         17.02         23.25        10.28 o                         
 -11   4   9          7.13          9.92        13.07 o                         
 -10   4   9          4.58          8.25         7.04 o                         
  -9   4   9        306.64        338.07        20.13 o                         
  -8   4   9          1.04         11.55         6.16 o                         
  -7   4   9        212.69        196.50        14.86 o                         
  -6   4   9        784.18        800.28        31.76 o                         
  -5   4   9         65.56         70.44         9.30 o                         
  -4   4   9       1007.89       1018.80        37.08 o                         
  -3   4   9         10.27         12.29         6.63 o                         
  -2   4   9         46.05         31.66         9.57 o                         
  -1   4   9        342.40        334.59        24.47 o                         
   0   4   9         57.96         73.68        10.03 o                         
   1   4   9        189.05        197.89        26.16 o                         
   2   4   9         60.51         59.44        10.39 o                         
   3   4   9        337.14        361.89        21.52 o                         
   4   4   9        598.62        656.80        30.60 o                         
   5   4   9         14.00          8.81         8.38 o                         
   6   4   9         23.92         26.36         9.79 o                         
   7   4   9         42.14         37.14        13.75 o                         
   8   4   9        100.30        144.19        26.57 o                         
 -10   5   9         86.27         78.70        19.40 o                         
  -9   5   9         29.13         22.06        13.85 o                         
  -8   5   9        406.10        371.08        20.93 o                         
  -7   5   9        177.63        164.90        13.56 o                         
  -6   5   9        225.44        203.30        14.55 o                         
  -5   5   9        581.37        520.46        23.64 o                         
  -4   5   9         23.33         11.68         6.58 o                         
  -3   5   9        216.41        275.71        21.60 o                         
  -2   5   9        839.49        842.18        43.75 o                         
  -1   5   9        258.58        234.80        20.95 o                         
   0   5   9        132.91        127.71        12.49 o                         
   1   5   9        284.01        302.55        18.72 o                         
   2   5   9        151.37        183.89        15.36 o                         
   3   5   9        626.49        583.43        29.08 o                         
   4   5   9        177.82        180.21        16.88 o                         
   5   5   9         64.77         75.99        33.60 o                         
   6   5   9         23.59         47.06        13.78 o                         
   7   5   9          4.02         11.29        12.07 o                         
 -10   6   9         40.96         60.24        17.74 o                         
  -9   6   9        319.08        304.73        31.04 o                         
  -8   6   9         20.34         27.13        14.41 o                         
  -7   6   9        346.49        311.62        18.85 o                         
  -6   6   9          6.49         -3.16         4.98 o                         
  -5   6   9         56.27         50.24        12.00 o                         
  -4   6   9        223.88        234.01        19.98 o                         
  -3   6   9         48.78         38.13        10.15 o                         
  -2   6   9        287.65        293.38        23.68 o                         
  -1   6   9        203.46        236.30        21.28 o                         
   0   6   9         72.78         80.34        17.18 o                         
   1   6   9        368.71        399.08        21.84 o                         
   2   6   9        184.01        189.25        20.43 o                         
   3   6   9         75.55         95.36        26.05 o                         
   4   6   9         28.10         34.63        10.74 o                         
   5   6   9         60.52         70.37        13.17 o                         
   6   6   9        111.12        148.14        49.84 o                         
   7   6   9         40.54         66.21        19.32 o                         
 -10   7   9         12.74         26.22        14.34 o                         
  -9   7   9         12.47         21.55        13.74 o                         
  -8   7   9         60.11         93.04        19.13 o                         
  -7   7   9          0.48          6.57         9.23 o                         
  -6   7   9         99.39         99.14        19.01 o                         
  -5   7   9        151.33        201.82        18.50 o                         
  -4   7   9         27.06         26.34         8.97 o                         
  -3   7   9        189.34        175.66        17.78 o                         
  -2   7   9        243.60        211.16        21.18 o                         
  -1   7   9         98.93         89.24        14.31 o                         
   0   7   9        322.37        274.34        24.49 o                         
   1   7   9        614.07        628.22        30.04 o                         
   2   7   9          4.52          8.19         7.36 o                         
   3   7   9         75.84         82.16        12.84 o                         
   4   7   9        165.26        177.19        28.04 o                         
   5   7   9         45.36         71.79        20.50 o                         
   6   7   9         33.31         29.58        17.09 o                         
  -9   8   9         94.63        125.50        22.99 o                         
  -8   8   9         40.54         45.58        16.51 o                         
  -4   8   9         21.20         18.96         8.95 o                         
  -3   8   9        246.87        240.37        22.04 o                         
  -2   8   9        293.64        258.48        23.29 o                         
  -1   8   9          4.16         22.66        10.50 o                         
   0   8   9        340.17        353.60        28.24 o                         
   1   8   9         29.54         24.04         8.76 o                         
   2   8   9         38.28         66.17        11.98 o                         
   3   8   9        243.91        288.94        23.84 o                         
   4   8   9          3.49          8.50         9.29 o                         
   5   8   9          1.61         14.44        14.43 o                         
   6   8   9          4.76         21.89        13.68 o                         
  -2   9   9         46.28         30.13        10.94 o                         
  -1   9   9          4.39          2.41         9.92 o                         
   0   9   9         57.60         70.16        14.96 o                         
   1   9   9         26.18         27.98         9.79 o                         
   2   9   9         41.14         42.92        20.98 o                         
   3   9   9         95.26         79.37        17.93 o                         
   4   9   9         65.36         72.73        18.64 o                         
   5   9   9         25.39         29.43        16.59 o                         
  -1  10   9          2.70         -4.39         8.19 o                         
   0  10   9        176.65        169.74        21.53 o                         
   1  10   9         98.44         74.67        16.95 o                         
   2  10   9        141.72        176.26        25.21 o                         
   3  10   9          0.32          4.53         9.66 o                         
   4  10   9         27.44         44.42        13.90 o                         
   1  11   9         44.83         47.66        16.14 o                         
   2  11   9        100.52         84.74        15.67 o                         
   3  11   9         81.79        128.77        30.87 o                         
  -2 -11  10        115.63        196.29        28.49 o                         
  -1 -11  10          1.93         19.17        14.08 o                         
   0 -11  10        108.59        148.68        18.71 o                         
  -6 -10  10         17.17         12.70         7.60 o                         
  -3 -10  10          4.29         27.33        13.11 o                         
  -2 -10  10          7.41         26.99        13.83 o                         
  -1 -10  10        117.71        121.67        22.59 o                         
   0 -10  10         28.50         30.69        14.89 o                         
   1 -10  10          2.66          3.76         9.00 o                         
   2 -10  10         20.34         12.63         9.92 o                         
  -7  -9  10         63.47         64.86        20.43 o                         
  -6  -9  10          8.68          5.49         6.88 o                         
  -5  -9  10          9.70          7.98         6.75 o                         
  -4  -9  10          0.05         11.49         9.11 o                         
  -3  -9  10        141.60        148.70        23.08 o                         
  -2  -9  10        223.81        248.10        29.76 o                         
  -1  -9  10         46.43         45.63        15.38 o                         
   0  -9  10         25.29         28.95        15.05 o                         
   1  -9  10         71.26         71.76        13.65 o                         
   2  -9  10        122.98        124.11        16.76 o                         
   3  -9  10         40.14         28.79        11.33 o                         
   4  -9  10         13.34         11.41        10.32 o                         
  -8  -8  10         62.51         47.95         9.74 o                         
  -7  -8  10          9.91          8.08         7.05 o                         
  -6  -8  10         27.35         14.96         7.15 o                         
  -5  -8  10         15.16          9.66         6.38 o                         
  -4  -8  10         61.70         49.00        11.61 o                         
  -3  -8  10         30.56         38.86        14.08 o                         
  -2  -8  10        151.34        172.82        14.46 o                         
  -1  -8  10        155.14        161.37        23.84 o                         
   0  -8  10        242.84        236.00        29.16 o                         
   1  -8  10         49.80         54.07        17.85 o                         
   2  -8  10         67.48         52.04        12.24 o                         
   3  -8  10         31.21         28.16        10.80 o                         
   4  -8  10         34.24         12.05        16.23 o                         
   5  -8  10         40.60         -8.23        15.15 o                         
  -9  -7  10        123.84        109.20        18.80 o                         
  -8  -7  10         68.57         71.67        11.63 o                         
  -7  -7  10         28.22         22.08         7.06 o                         
  -6  -7  10         69.57         59.44         9.22 o                         
  -5  -7  10         80.80         70.29         9.24 o                         
  -4  -7  10         51.31         37.68         7.43 o                         
  -3  -7  10        346.89        377.50        20.75 o                         
  -2  -7  10         14.80         17.08        15.56 o                         
  -1  -7  10         50.31         53.99         9.34 o                         
   0  -7  10        170.99        114.31        21.09 o                         
   1  -7  10        520.44        497.58        40.79 o                         
   2  -7  10         10.58          7.79         8.57 o                         
   3  -7  10         72.30         71.49        12.94 o                         
   4  -7  10        117.63        117.25        24.24 o                         
   5  -7  10         26.84         13.94        17.60 o                         
  -9  -6  10         93.58         92.15        12.00 o                         
  -8  -6  10         21.09         31.16         8.06 o                         
  -7  -6  10         57.14         47.77         8.79 o                         
  -6  -6  10        128.56        105.73        11.88 o                         
  -5  -6  10         70.21         77.61        15.70 o                         
  -4  -6  10        308.32        325.13        26.28 o                         
  -3  -6  10         48.44         53.81         9.11 o                         
  -2  -6  10         94.79        137.77        12.76 o                         
  -1  -6  10        194.99        220.19        15.72 o                         
   0  -6  10        105.30        107.87        20.10 o                         
   1  -6  10          6.45          3.74         6.74 o                         
   2  -6  10         81.44         66.70        12.01 o                         
   3  -6  10         12.30          5.60        13.90 o                         
   4  -6  10        147.30        128.72        25.76 o                         
   5  -6  10         75.82         70.67        22.18 o                         
   6  -6  10        114.73         61.38        22.57 o                         
 -10  -5  10         13.05         11.01         7.12 o                         
  -9  -5  10         48.71         35.86        14.43 o                         
  -8  -5  10         66.57         67.06        11.86 o                         
  -7  -5  10        186.70        133.83        18.41 o                         
  -6  -5  10        188.31        153.05        12.98 o                         
  -5  -5  10         25.05         25.92         7.05 o                         
  -4  -5  10         56.92         29.55        13.67 o                         
  -3  -5  10         23.37         22.74         5.66 o                         
  -2  -5  10        792.76        822.83        33.20 o                         
  -1  -5  10        143.69        144.34        13.13 o                         
   0  -5  10        144.59        136.60        13.50 o                         
   1  -5  10        656.82        672.57        29.84 o                         
   2  -5  10        176.34        195.92        15.41 o                         
   3  -5  10        172.01        139.61        24.31 o                         
   4  -5  10         63.29         38.02        18.94 o                         
   5  -5  10         23.66         28.58        17.11 o                         
   6  -5  10         27.74         11.93        16.37 o                         
 -10  -4  10         23.56         19.79         8.12 o                         
  -9  -4  10        137.47        150.24        17.99 o                         
  -8  -4  10         85.11         68.03        10.48 o                         
  -7  -4  10         96.79         86.46        10.82 o                         
  -6  -4  10        344.54        291.88        17.55 o                         
  -5  -4  10        309.87        309.61        25.11 o                         
  -4  -4  10        103.96         88.99         9.93 o                         
  -3  -4  10        459.53        443.87        20.78 o                         
  -2  -4  10        122.84        147.55        20.05 o                         
  -1  -4  10         29.61         18.50        12.20 o                         
   0  -4  10        372.19        398.21        21.03 o                         
   1  -4  10         69.89         53.70         9.65 o                         
   2  -4  10         17.03          6.69         7.15 o                         
   3  -4  10        276.53        263.25        18.64 o                         
   4  -4  10        154.85        156.46        14.84 o                         
   5  -4  10         10.72         -0.86        14.96 o                         
   6  -4  10         16.72         24.54        18.57 o                         
   7  -4  10        135.96         90.42        26.02 o                         
 -10  -3  10        132.66        121.56        13.56 o                         
  -9  -3  10        101.56        102.61        12.26 o                         
  -8  -3  10         26.85         15.49         7.48 o                         
  -7  -3  10         38.63         35.38         8.65 o                         
  -6  -3  10         22.82         21.41         7.17 o                         
  -5  -3  10        148.31        155.11        12.68 o                         
  -4  -3  10         96.61         82.79         9.96 o                         
  -3  -3  10          3.11          4.56         6.07 o                         
  -2  -3  10        354.16        374.23        15.63 o                         
  -1  -3  10        121.97        131.38        12.46 o                         
   0  -3  10        603.90        661.21        40.99 o                         
   1  -3  10        136.95        127.63        12.80 o                         
   2  -3  10        490.98        517.79        25.10 o                         
   3  -3  10         82.54         88.09        17.80 o                         
   4  -3  10        214.05        205.62        17.10 o                         
   5  -3  10        126.78        110.68        22.99 o                         
   6  -3  10         88.13         73.42        22.52 o                         
   7  -3  10         45.97         34.55        20.61 o                         
 -11  -2  10         79.90         72.23        12.01 o                         
 -10  -2  10         32.52         36.28         9.21 o                         
  -9  -2  10        193.51        217.92        16.57 o                         
  -8  -2  10         75.61         77.98        19.73 o                         
  -7  -2  10        259.80        244.10        16.85 o                         
  -6  -2  10         33.08         29.78         9.04 o                         
  -5  -2  10        236.58        245.59        16.13 o                         
  -4  -2  10         82.24         77.77        14.77 o                         
  -3  -2  10        552.89        585.85        25.17 o                         
  -2  -2  10        162.21        162.14        10.54 o                         
  -1  -2  10         56.43         66.82         9.96 o                         
   0  -2  10        764.85        758.43        63.72 o                         
   1  -2  10        203.99        245.50        17.10 o                         
   2  -2  10         46.68         53.44        10.07 o                         
   3  -2  10          2.12         -3.42         6.21 o                         
   4  -2  10        127.12        112.79        13.48 o                         
   5  -2  10        115.51        137.31        25.08 o                         
   6  -2  10         49.10         40.19        11.23 o                         
   7  -2  10         24.58         36.01        20.10 o                         
 -11  -1  10         10.80         14.68         8.61 o                         
 -10  -1  10         26.30          6.61         7.58 o                         
  -9  -1  10         69.79         81.69        13.41 o                         
  -8  -1  10        101.63         98.51        12.26 o                         
  -7  -1  10         17.15          8.75         6.69 o                         
  -6  -1  10         11.76         13.57         7.42 o                         
  -5  -1  10        101.47        101.88        11.03 o                         
  -4  -1  10         11.21         12.76         6.43 o                         
  -3  -1  10         26.78         41.97         8.48 o                         
  -2  -1  10        988.69       1027.08        38.92 o                         
  -1  -1  10        470.88        481.90        18.76 o                         
   0  -1  10         61.33         72.06        10.62 o                         
   1  -1  10          3.32          6.29         6.75 o                         
   2  -1  10         67.38         79.19        11.33 o                         
   3  -1  10        487.76        517.38        25.89 o                         
   4  -1  10        137.78        150.84        15.08 o                         
   5  -1  10        251.58        231.25        20.61 o                         
   6  -1  10         12.46          5.68         8.75 o                         
   7  -1  10        145.41        146.15        24.68 o                         
 -11   0  10          1.14         -0.17         7.57 o                         
 -10   0  10         10.47          7.21         7.41 o                         
  -9   0  10        229.66        207.30        34.50 o                         
  -8   0  10         17.65         27.00         8.61 o                         
  -7   0  10        450.09        468.77        23.61 o                         
  -6   0  10        378.93        423.35        21.74 o                         
  -5   0  10        414.90        420.33        21.57 o                         
  -4   0  10         77.85         95.19        10.59 o                         
  -3   0  10         13.50          9.33         6.35 o                         
  -2   0  10        438.93        496.01        67.74 o                         
  -1   0  10        128.27        151.16        13.73 o                         
   0   0  10        139.88        141.46        13.33 o                         
   1   0  10        227.50        247.23        17.51 o                         
   2   0  10         18.03         18.17         8.09 o                         
   3   0  10         23.58         17.87        11.84 o                         
   4   0  10        139.53        129.74        14.43 o                         
   5   0  10          0.00         -0.16         8.00 o                         
   6   0  10        246.38        246.66        27.36 o                         
   7   0  10          0.32         -0.99         9.62 o                         
 -11   1  10         10.94         10.09         8.16 o                         
 -10   1  10         26.33         27.84        11.61 o                         
  -9   1  10         69.99         67.87        11.19 o                         
  -8   1  10        101.76        107.06        16.20 o                         
  -7   1  10         17.34          8.42         6.95 o                         
  -6   1  10         11.66          3.78         6.41 o                         
  -5   1  10        101.57        119.29        11.80 o                         
  -4   1  10         11.03          6.82        12.12 o                         
  -3   1  10         26.72         28.70         7.30 o                         
  -2   1  10        986.78       1032.72        38.07 o                         
  -1   1  10        470.28        504.82        19.19 o                         
   0   1  10         60.97         67.95        10.55 o                         
   1   1  10          3.23          9.10         8.86 o                         
   2   1  10         67.65         67.73        11.09 o                         
   3   1  10        488.30        478.66        25.65 o                         
   4   1  10        138.35        153.88        15.39 o                         
   5   1  10        251.37        245.44        19.58 o                         
   6   1  10         12.53          5.57         8.59 o                         
   7   1  10        145.81        132.93        17.08 o                         
 -11   2  10         79.87        102.25        13.92 o                         
 -10   2  10         32.69         21.33         9.60 o                         
  -9   2  10        193.23        194.99        16.16 o                         
  -8   2  10         75.06         84.02        11.50 o                         
  -7   2  10        259.66        272.70        17.80 o                         
  -6   2  10         33.13         37.58         8.51 o                         
  -5   2  10        236.46        231.82        16.04 o                         
  -4   2  10         81.47         77.56        16.67 o                         
  -3   2  10        551.71        552.87        25.48 o                         
  -2   2  10        162.20        180.03        14.00 o                         
  -1   2  10         56.64         63.13        13.04 o                         
   0   2  10        764.74        822.56        32.88 o                         
   1   2  10        203.86        223.57        16.86 o                         
   2   2  10         46.47         49.11        10.10 o                         
   3   2  10          2.13          7.88         7.47 o                         
   4   2  10        126.85        123.11        14.34 o                         
   5   2  10        115.23        117.54        26.84 o                         
   6   2  10         49.36         43.74        11.32 o                         
   7   2  10         24.70         48.07        15.14 o                         
 -10   3  10        132.90        145.23        14.85 o                         
  -9   3  10        101.55        111.45        13.01 o                         
  -8   3  10         26.83         42.15         9.14 o                         
  -7   3  10         38.45         36.77         8.92 o                         
  -6   3  10         22.70         28.12         8.11 o                         
  -5   3  10        147.75        160.44        13.69 o                         
  -4   3  10         96.45         92.19        10.87 o                         
  -3   3  10          3.18          2.61         5.32 o                         
  -2   3  10        353.83        355.67        19.63 o                         
  -1   3  10        122.59        136.30        16.81 o                         
   0   3  10        602.92        617.75        28.13 o                         
   1   3  10        135.70        120.63        17.96 o                         
   2   3  10        491.40        505.56        25.85 o                         
   3   3  10         81.94         75.55        18.25 o                         
   4   3  10        214.62        223.77        18.55 o                         
   5   3  10        126.86        111.26        14.58 o                         
   6   3  10         88.01         75.01        13.37 o                         
   7   3  10         46.20         38.57        16.94 o                         
 -10   4  10         23.73         24.76         8.85 o                         
  -9   4  10        137.27        139.28        14.12 o                         
  -8   4  10         85.28        111.53        12.53 o                         
  -7   4  10         97.16        106.69        11.91 o                         
  -6   4  10        345.03        346.46        23.54 o                         
  -5   4  10        309.49        347.34        19.57 o                         
  -4   4  10        104.54        111.62        11.61 o                         
  -3   4  10        458.83        430.02        26.53 o                         
  -2   4  10        122.95        111.05        15.73 o                         
  -1   4  10         29.84          6.59         8.56 o                         
   0   4  10        372.33        374.10        20.89 o                         
   1   4  10         69.95         81.87        11.28 o                         
   2   4  10         17.18         21.89         8.29 o                         
   3   4  10        276.86        321.89        20.63 o                         
   4   4  10        155.09        169.19        16.66 o                         
   5   4  10         10.70         19.68         9.19 o                         
   6   4  10         16.87         24.50         9.89 o                         
   7   4  10        136.02        145.64        17.74 o                         
 -10   5  10         12.98         24.74        15.38 o                         
  -9   5  10         48.78         50.60        10.21 o                         
  -8   5  10         66.68         93.34        13.84 o                         
  -7   5  10        186.49        193.43        15.30 o                         
  -6   5  10        188.47        172.42        14.27 o                         
  -5   5  10         24.96         14.32        10.37 o                         
  -4   5  10         57.15         40.07        16.91 o                         
  -3   5  10         23.36          9.53         8.19 o                         
  -2   5  10        791.30        784.92        44.61 o                         
  -1   5  10        143.91        136.72        17.92 o                         
   0   5  10        144.92        179.80        19.73 o                         
   1   5  10        658.30        702.64        31.69 o                         
   2   5  10        176.22        194.12        16.99 o                         
   3   5  10        171.83        180.09        28.94 o                         
   4   5  10         63.04         83.21        13.18 o                         
   5   5  10         23.70         28.12        10.03 o                         
   6   5  10         27.55         34.11        10.81 o                         
  -9   6  10         93.77        101.31        21.32 o                         
  -8   6  10         21.20         19.91        12.74 o                         
  -7   6  10         57.05         82.16        10.68 o                         
  -6   6  10        128.86        127.93        13.10 o                         
  -5   6  10         70.07         72.93        10.41 o                         
  -4   6  10        308.71        302.81        24.63 o                         
  -3   6  10         48.79         61.08        12.49 o                         
  -2   6  10         94.88        128.23        17.34 o                         
  -1   6  10        194.48        182.56        20.49 o                         
   0   6  10        105.26         59.92        14.13 o                         
   1   6  10          6.47          8.40         7.49 o                         
   2   6  10         81.39         89.90        12.90 o                         
   3   6  10         12.27          5.12         7.78 o                         
   4   6  10        147.66        169.58        35.61 o                         
   5   6  10         75.72        115.24        17.73 o                         
   6   6  10        114.42        140.34        16.96 o                         
  -9   7  10        124.19        157.81        24.72 o                         
  -8   7  10         68.70         87.23        19.24 o                         
  -7   7  10         28.01         32.70        14.34 o                         
  -6   7  10         69.40         58.26        10.38 o                         
  -5   7  10         80.98         77.10        13.71 o                         
  -4   7  10         51.44         44.42        11.24 o                         
  -3   7  10        346.72        403.89        29.42 o                         
  -2   7  10         14.74         30.92        11.40 o                         
  -1   7  10         50.07         28.54        11.03 o                         
   0   7  10        171.05        147.98        19.36 o                         
   1   7  10        520.96        522.67        36.22 o                         
   2   7  10         10.64         20.37        11.24 o                         
   3   7  10         71.78         98.35        14.45 o                         
   4   7  10        117.41        134.11        16.47 o                         
   5   7  10         26.79         45.29        16.94 o                         
  -8   8  10         62.32         80.80        18.99 o                         
  -4   8  10         61.49         68.27        13.81 o                         
  -3   8  10         30.48         23.45        11.35 o                         
  -2   8  10        151.13        154.25        19.38 o                         
  -1   8  10        155.56        194.17        21.51 o                         
   0   8  10        242.41        243.24        24.63 o                         
   1   8  10         49.65         58.99        14.78 o                         
   2   8  10         67.48         47.64        11.88 o                         
   3   8  10         31.08         47.38        12.38 o                         
   4   8  10         34.56         52.13        12.91 o                         
   5   8  10         40.60         53.05        19.93 o                         
  -3   9  10        141.07        159.36        19.03 o                         
  -2   9  10        223.04        216.57        23.06 o                         
  -1   9  10         46.48         63.30        15.22 o                         
   0   9  10         25.35         27.70        12.21 o                         
   1   9  10         71.31         79.65        17.16 o                         
   2   9  10        122.77        133.11        16.34 o                         
   3   9  10         40.07         56.75        16.21 o                         
   4   9  10         13.37         23.78        11.55 o                         
  -1  10  10        117.93        113.71        18.64 o                         
   0  10  10         28.23         46.78        15.29 o                         
   1  10  10          2.67         15.33        13.41 o                         
   2  10  10         20.25         10.01        13.62 o                         
  -3 -10  11          5.45         24.77        13.74 o                         
  -2 -10  11         15.06         32.17        14.41 o                         
  -1 -10  11         25.82         41.05        16.10 o                         
   0 -10  11        136.62        133.55        25.44 o                         
  -6  -9  11         60.00         70.00        10.19 o                         
  -5  -9  11        160.18        148.54        19.24 o                         
  -3  -9  11        121.68        162.02        24.44 o                         
  -2  -9  11        231.61        272.70        30.90 o                         
  -1  -9  11         39.06         19.56        15.36 o                         
   0  -9  11         23.85         17.07        15.12 o                         
   1  -9  11         17.88          5.57        10.52 o                         
   2  -9  11         52.88         42.59        13.17 o                         
  -7  -8  11         33.20         16.84        13.39 o                         
  -6  -8  11        117.81        103.45        11.54 o
[truncated: 55,567 more chars]
